# Supplementary material for: Blood host preferences and competitive inter-species dynamics within an African malaria vector species complex inferred from signs of animal activity around aquatic larval habitats
Source: PLoS One. 2026 Mar 27;21(3):e0344670. doi: 10.1371/journal.pone.0344670 (PMC13029809; doi:10.1371/journal.pone.0344670)
Supplement: S5 Data — (CSV) [file pone.0344670.s005.csv]

Larval Data_ID	RND	season	DT	ED1SEN	SEI	SEN	CR	occupancy data.CND	GID	CGWPN	CGCDN	CGCDE	CC	FR	HGWPN	HT	HD	HPER	Dips	EFVAbin	EFVSbin	EFVTbin	EFVFbin	WD	ASAAbin	ASAEbin	ASALbin	ASAGbin	ASCAbin	ASCEbin	ASCLbin	ASPAbin	ASPPbin	SLC	ST	HCM	occupancy data.location	Week	Year	Yearssincestart	weeksincestartof22	weeksincestartofstudy	volunteer	Ecosystem integrity.CR	Ecosystem integrity.CND	ecosystemintegrity	location	distance	landcover
132	1	Wet	03/02/2022	7	L	9	1	Msakamba	K	139	8.25981	36.85936	Main camp	1	140	1	pool in streambed	3	4	1	0	0	0	1	0	0	1	1	0	1	1	0	1				Inside ILUMA WMA	6	2022	0	6	1	K	1	Msakamba	70	Inside ILUMA WMA	-3.692	MiomboWoodland
133	1	Wet	03/02/2022	7	L	9	1	Msakamba	K	139	8.25981	36.85936	Main camp	2	141	1	pool in streambed	4	4	0	1	0	0	1	1	0	0	0	0	1	1	1	0				Inside ILUMA WMA	6	2022	0	6	1	K	1	Msakamba	70	Inside ILUMA WMA	-3.692	MiomboWoodland
134	1	Wet	03/02/2022	7	L	9	1	Msakamba	K	139	8.25981	36.85936	Main camp	3	142	1	pool in streambed	1	2	0	1	0	0	1	1	0	0	0	1	0	0	1	0				Inside ILUMA WMA	6	2022	0	6	1	K	1	Msakamba	70	Inside ILUMA WMA	-3.692	MiomboWoodland
135	1	Wet	03/02/2022	7	L	9	1	Msakamba	K	139	8.25981	36.85936	Main camp	4	143	1	pool in streambed	3	5	1	0	0	0	2	1	0	0	0	0	1	1	1	0				Inside ILUMA WMA	6	2022	0	6	1	K	1	Msakamba	70	Inside ILUMA WMA	-3.692	MiomboWoodland
136	1	Wet	03/02/2022	7	L	9	1	Msakamba	K	139	8.25981	36.85936	Main camp	5	144	1	pool in streambed	1	2	1	0	0	0	1	1	0	0	0	1	0	0	1	0				Inside ILUMA WMA	6	2022	0	6	1	K	1	Msakamba	70	Inside ILUMA WMA	-3.692	MiomboWoodland
137	1	Wet	03/02/2022	7	L	9	1	Msakamba	K	139	8.25981	36.85936	Main camp	6	145	1	pool in streambed	1	2	1	0	0	0	1	1	0	0	0	1	0	0	1	0				Inside ILUMA WMA	6	2022	0	6	1	K	1	Msakamba	70	Inside ILUMA WMA	-3.692	MiomboWoodland
138	1	Wet	03/02/2022	7	L	9	1	Msakamba	K	139	8.25981	36.85936	Main camp	7	146	1	pool in streambed	3	4	1	0	0	0	1	1	0	0	0	0	1	1	0	1				Inside ILUMA WMA	6	2022	0	6	1	K	1	Msakamba	70	Inside ILUMA WMA	-3.692	MiomboWoodland
139	1	Wet	03/02/2022	7	L	9	1	Msakamba	K	139	8.25981	36.85936	Main camp	8	147	1	pool in streambed	3	6	1	0	0	0	2	1	0	0	0	0	0	1	1	0				Inside ILUMA WMA	6	2022	0	6	1	K	1	Msakamba	70	Inside ILUMA WMA	-3.692	MiomboWoodland
140	1	Wet	03/02/2022	7	L	9	1	Msakamba	K	139	8.25981	36.85936	Main camp	9	148	1	pool in streambed	3	5	1	0	0	0	2	1	0	0	0	0	0	1	1	0				Inside ILUMA WMA	6	2022	0	6	1	K	1	Msakamba	70	Inside ILUMA WMA	-3.692	MiomboWoodland
141	1	Wet	03/02/2022	7	L	9	1	Msakamba	K	139	8.25981	36.85936	Main camp	10	149	1	pool in streambed	3	4	1	0	0	0	1	1	0	0	0	0	0	1	1	0				Inside ILUMA WMA	6	2022	0	6	1	K	1	Msakamba	70	Inside ILUMA WMA	-3.692	MiomboWoodland
142	1	Wet	03/02/2022	7	L	9	1	Msakamba	K	139	8.25981	36.85936	Main camp	11	150	1	pool in streambed	2	4	1	0	0	0	1	1	0	0	0	1	0	0	1	0				Inside ILUMA WMA	6	2022	0	6	1	K	1	Msakamba	70	Inside ILUMA WMA	-3.692	MiomboWoodland
143	1	Wet	03/02/2022	7	L	9	1	Msakamba	K	139	8.25981	36.85936	Main camp	12	151	1	pool in streambed	2	5	1	0	0	0	1	1	0	0	0	1	0	0	1	0				Inside ILUMA WMA	6	2022	0	6	1	K	1	Msakamba	70	Inside ILUMA WMA	-3.692	MiomboWoodland
144	1	Wet	03/02/2022	7	L	9	1	Msakamba	K	139	8.25981	36.85936	Main camp	13	152	1	pool in streambed	2	2	1	0	0	0	1	1	0	0	0	1	0	0	1	0				Inside ILUMA WMA	6	2022	0	6	1	K	1	Msakamba	70	Inside ILUMA WMA	-3.692	MiomboWoodland
145	1	Wet	03/02/2022	7	L	9	1	Msakamba	K	139	8.25981	36.85936	Main camp	14	153	1	pool in streambed	2	2	1	0	0	0	1	1	0	0	0	1	0	0	1	0				Inside ILUMA WMA	6	2022	0	6	1	K	1	Msakamba	70	Inside ILUMA WMA	-3.692	MiomboWoodland
146	1	Wet	03/02/2022	7	L	9	1	Msakamba	K	139	8.25981	36.85936	Main camp	15	154	1	pool in streambed	1	2	1	0	0	0	1	1	0	0	0	1	0	0	1	0				Inside ILUMA WMA	6	2022	0	6	1	K	1	Msakamba	70	Inside ILUMA WMA	-3.692	MiomboWoodland
147	1	Wet	03/02/2022	7	L	9	1	Msakamba	K	139	8.25981	36.85936	Main camp	16	155	1	pool in streambed	2	2	1	0	0	0	1	1	0	0	0	1	0	0	1	0				Inside ILUMA WMA	6	2022	0	6	1	K	1	Msakamba	70	Inside ILUMA WMA	-3.692	MiomboWoodland
148	1	Wet	03/02/2022	7	L	9	1	Msakamba	K	139	8.25981	36.85936	Main camp	17	156	1	pool in streambed	3	4	1	0	0	0	2	1	0	0	0	0	1	0	1	0				Inside ILUMA WMA	6	2022	0	6	1	K	1	Msakamba	70	Inside ILUMA WMA	-3.692	MiomboWoodland
149	1	Wet	03/02/2022	7	L	9	1	Msakamba	K	139	8.25981	36.85936	Main camp	18	157	1	pool in streambed	1	1	1	0	0	0	1	1	0	0	0	1	0	0	1	0				Inside ILUMA WMA	6	2022	0	6	1	K	1	Msakamba	70	Inside ILUMA WMA	-3.692	MiomboWoodland
150	1	Wet	03/02/2022	7	L	9	1	Msakamba	K	139	8.25981	36.85936	Main camp	19	158	1	pool in streambed	1	1	1	0	0	0	1	1	0	0	0	1	0	0	1	0				Inside ILUMA WMA	6	2022	0	6	1	K	1	Msakamba	70	Inside ILUMA WMA	-3.692	MiomboWoodland
151	1	Wet	03/02/2022	7	L	10	1	Msakamba	K	139	8.25981	36.85936	Main camp	1	159	1	pool in streambed	3	4	1	0	0	0	1	1	0	0	0	0	1	1	0	1				Inside ILUMA WMA	6	2022	0	6	1	K	1	Msakamba	70	Inside ILUMA WMA	-3.692	MiomboWoodland
152	1	Wet	03/02/2022	7	L	10	1	Msakamba	K	139	8.25981	36.85936	Main camp	2	160	1	pool in streambed	2	5	0	1	0	0	1	1	0	0	0	1	0	0	1	0				Inside ILUMA WMA	6	2022	0	6	1	K	1	Msakamba	70	Inside ILUMA WMA	-3.692	MiomboWoodland
156	1	Wet	03/02/2022	7	L	10	1	Msakamba	K	139	8.25981	36.85936	Main camp	6	164	1	pool outside streambed	2	5	0	1	0	0	1	1	0	0	0	1	0	0	1	0				Inside ILUMA WMA	6	2022	0	6	1	K	1	Msakamba	70	Inside ILUMA WMA	-3.692	MiomboWoodland
157	1	Wet	03/02/2022	7	L	10	1	Msakamba	K	139	8.25981	36.85936	Main camp	7	165	1	pool outside streambed	2	5	0	0	1	0	1	1	0	0	0	1	0	0	1	0				Inside ILUMA WMA	6	2022	0	6	1	K	1	Msakamba	70	Inside ILUMA WMA	-3.692	MiomboWoodland
158	1	Wet	03/02/2022	7	L	10	1	Msakamba	K	139	8.25981	36.85936	Main camp	8	166	1	pool outside streambed	3	5	0	1	0	0	1	0	0	1	0	1	0	0	1	0				Inside ILUMA WMA	6	2022	0	6	1	K	1	Msakamba	70	Inside ILUMA WMA	-3.692	MiomboWoodland
159	1	Wet	03/02/2022	7	L	10	1	Msakamba	K	139	8.25981	36.85936	Main camp	9	167	5	pond	2	5	1	0	0	0	1	0	1	1	1	1	0	0	1	0				Inside ILUMA WMA	6	2022	0	6	1	K	1	Msakamba	70	Inside ILUMA WMA	-3.692	MiomboWoodland
160	1	Wet	03/02/2022	7	L	10	1	Msakamba	K	139	8.25981	36.85936	Main camp	10	168	5	pond	3	5	1	0	0	0	1	1	0	0	0	0	1	0	1	0				Inside ILUMA WMA	6	2022	0	6	1	K	1	Msakamba	70	Inside ILUMA WMA	-3.692	MiomboWoodland
161	1	Wet	03/02/2022	7	L	10	1	Msakamba	K	139	8.25981	36.85936	Main camp	11	169	1	pool in streambed	3	4	1	0	0	0	1	0	0	1	1	0	1	1	0	1				Inside ILUMA WMA	6	2022	0	6	1	K	1	Msakamba	70	Inside ILUMA WMA	-3.692	MiomboWoodland
162	1	Wet	03/02/2022	7	L	10	1	Msakamba	K	139	8.25981	36.85936	Main camp	12	170	1	pool in streambed	4	3	1	0	0	0	2	1	0	0	0	1	0	0	1	0				Inside ILUMA WMA	6	2022	0	6	1	K	1	Msakamba	70	Inside ILUMA WMA	-3.692	MiomboWoodland
163	1	Wet	03/02/2022	7	L	10	1	Msakamba	K	139	8.25981	36.85936	Main camp	13	171	1	pool in streambed	4	5	1	0	0	0	2	1	0	0	0	0	1	1	0	1				Inside ILUMA WMA	6	2022	0	6	1	K	1	Msakamba	70	Inside ILUMA WMA	-3.692	MiomboWoodland
164	1	Wet	03/02/2022	7	L	10	1	Msakamba	K	139	8.25981	36.85936	Main camp	14	172	1	pool in streambed	3	5	1	0	0	0	2	1	0	0	0	0	1	1	1	0				Inside ILUMA WMA	6	2022	0	6	1	K	1	Msakamba	70	Inside ILUMA WMA	-3.692	MiomboWoodland
165	1	Wet	09/02/2022	8	L	11	8	Bwawa la Njuju	K	173	8.24204	36.86268	Located next to large waterhole. Evidence of cattle, people and wildlife	1	174	1	puddle outside streambed	2	3	0	1	0	0	1	0	1	1	1	1	0	0	0	1	1	2		Inside ILUMA WMA	7	2022	0	7	2	K	8	Bwawa la Njuju	81	Inside ILUMA WMA	-3.195	MiomboWoodland
166	1	Wet	09/02/2022	8	L	11	8	Bwawa la Njuju	K	173	8.24204	36.86268	Located next to large waterhole. Evidence of cattle, people and wildlife	2	175	1	pool in streambed	3	5	1	0	0	0	1	1	0	0	0	0	1	1	0	1				Inside ILUMA WMA	7	2022	0	7	2	K	8	Bwawa la Njuju	81	Inside ILUMA WMA	-3.195	MiomboWoodland
167	1	Wet	09/02/2022	8	L	11	8	Bwawa la Njuju	K	173	8.24204	36.86268	Located next to large waterhole. Evidence of cattle, people and wildlife	3	176	1	pool in streambed	1	1	1	0	0	0	1	1	0	0	0	0	0	1	1	0				Inside ILUMA WMA	7	2022	0	7	2	K	8	Bwawa la Njuju	81	Inside ILUMA WMA	-3.195	MiomboWoodland
168	1	Wet	09/02/2022	8	L	11	8	Bwawa la Njuju	K	173	8.24204	36.86268	Located next to large waterhole. Evidence of cattle, people and wildlife	4	177	1	pool in streambed	2	5	1	0	0	0	1	1	0	0	0	0	0	1	1	0				Inside ILUMA WMA	7	2022	0	7	2	K	8	Bwawa la Njuju	81	Inside ILUMA WMA	-3.195	MiomboWoodland
169	1	Wet	09/02/2022	8	L	11	8	Bwawa la Njuju	K	173	8.24204	36.86268	Located next to large waterhole. Evidence of cattle, people and wildlife	5	178	1	pool in streambed	4	3	1	0	0	0	1	0	1	0	1	1	0	0	1	0	2	3		Inside ILUMA WMA	7	2022	0	7	2	K	8	Bwawa la Njuju	81	Inside ILUMA WMA	-3.195	MiomboWoodland
170	1	Wet	09/02/2022	8	L	11	8	Bwawa la Njuju	K	173	8.24204	36.86268	Located next to large waterhole. Evidence of cattle, people and wildlife	6	179	1	pool in streambed	2	4	1	0	0	0	1	1	0	0	0	0	1	1	0	1				Inside ILUMA WMA	7	2022	0	7	2	K	8	Bwawa la Njuju	81	Inside ILUMA WMA	-3.195	MiomboWoodland
171	1	Wet	09/02/2022	8	L	11	8	Bwawa la Njuju	K	173	8.24204	36.86268	Located next to large waterhole. Evidence of cattle, people and wildlife	7	180	1	pool in streambed	4	7	1	0	0	0	1	0	1	1	1	0	1	1	0	1	2	3		Inside ILUMA WMA	7	2022	0	7	2	K	8	Bwawa la Njuju	81	Inside ILUMA WMA	-3.195	MiomboWoodland
172	1	Wet	09/02/2022	8	L	11	8	Bwawa la Njuju	K	173	8.24204	36.86268	Located next to large waterhole. Evidence of cattle, people and wildlife	8	181	1	pool in streambed	3	5	1	0	0	0	1	1	0	0	0	0	1	1	0	1				Inside ILUMA WMA	7	2022	0	7	2	K	8	Bwawa la Njuju	81	Inside ILUMA WMA	-3.195	MiomboWoodland
173	1	Wet	09/02/2022	8	L	11	8	Bwawa la Njuju	K	173	8.24204	36.86268	Located next to large waterhole. Evidence of cattle, people and wildlife	9	182	1	pool in streambed	4	4	1	0	0	0	2	1	0	0	0	0	0	1	1	0				Inside ILUMA WMA	7	2022	0	7	2	K	8	Bwawa la Njuju	81	Inside ILUMA WMA	-3.195	MiomboWoodland
174	1	Wet	09/02/2022	8	L	11	8	Bwawa la Njuju	K	173	8.24204	36.86268	Located next to large waterhole. Evidence of cattle, people and wildlife	10	183	1	pool in streambed	2	5	0	1	0	0	1	1	0	0	0	1	0	0	1	0				Inside ILUMA WMA	7	2022	0	7	2	K	8	Bwawa la Njuju	81	Inside ILUMA WMA	-3.195	MiomboWoodland
175	1	Wet	09/02/2022	8	L	11	8	Bwawa la Njuju	K	173	8.24204	36.86268	Located next to large waterhole. Evidence of cattle, people and wildlife	11	184	1	pool in streambed	3	10	0	1	1	0	1	0	0	1	1	0	1	1	1	0	3	3		Inside ILUMA WMA	7	2022	0	7	2	K	8	Bwawa la Njuju	81	Inside ILUMA WMA	-3.195	MiomboWoodland
176	1	Wet	09/02/2022	8	L	11	8	Bwawa la Njuju	K	173	8.24204	36.86268	Located next to large waterhole. Evidence of cattle, people and wildlife	12	185	1	pool in streambed	3	6	0	1	1	0	1	1	0	0	0	1	0	0	1	0				Inside ILUMA WMA	7	2022	0	7	2	K	8	Bwawa la Njuju	81	Inside ILUMA WMA	-3.195	MiomboWoodland
177	1	Wet	09/02/2022	8	L	11	8	Bwawa la Njuju	K	173	8.24204	36.86268	Located next to large waterhole. Evidence of cattle, people and wildlife	13	186	1	pool in streambed	3	3	0	1	1	0	2	0	0	1	1	0	1	1	1	0	3	3		Inside ILUMA WMA	7	2022	0	7	2	K	8	Bwawa la Njuju	81	Inside ILUMA WMA	-3.195	MiomboWoodland
178	1	Wet	09/02/2022	8	L	11	8	Bwawa la Njuju	K	173	8.24204	36.86268	Located next to large waterhole. Evidence of cattle, people and wildlife	14	187	1	pool in streambed	2	5	1	0	0	0	1	1	0	0	0	0	1	1	0	1				Inside ILUMA WMA	7	2022	0	7	2	K	8	Bwawa la Njuju	81	Inside ILUMA WMA	-3.195	MiomboWoodland
179	1	Wet	09/02/2022	8	L	11	8	Bwawa la Njuju	K	173	8.24204	36.86268	Located next to large waterhole. Evidence of cattle, people and wildlife	15	188	1	pool in streambed	1	1	1	0	0	0	1	0	0	1	1	0	1	1	1	0	3	3		Inside ILUMA WMA	7	2022	0	7	2	K	8	Bwawa la Njuju	81	Inside ILUMA WMA	-3.195	MiomboWoodland
180	1	Wet	09/02/2022	8	L	11	8	Bwawa la Njuju	K	173	8.24204	36.86268	Located next to large waterhole. Evidence of cattle, people and wildlife	16	189	1	pool in streambed	1	2	0	1	0	0	1	1	0	0	0	0	1	1	1	0				Inside ILUMA WMA	7	2022	0	7	2	K	8	Bwawa la Njuju	81	Inside ILUMA WMA	-3.195	MiomboWoodland
181	1	Wet	09/02/2022	8	L	11	8	Bwawa la Njuju	K	173	8.24204	36.86268	Located next to large waterhole. Evidence of cattle, people and wildlife	17	190	1	pool in streambed	2	3	1	0	0	0	1	1	0	0	0	0	0	1	1	0				Inside ILUMA WMA	7	2022	0	7	2	K	8	Bwawa la Njuju	81	Inside ILUMA WMA	-3.195	MiomboWoodland
182	1	Wet	09/02/2022	8	L	11	8	Bwawa la Njuju	K	173	8.24204	36.86268	Located next to large waterhole. Evidence of cattle, people and wildlife	18	191	1	pool in streambed	3	4	1	0	0	0	1	1	0	0	0	1	0	0	1	0				Inside ILUMA WMA	7	2022	0	7	2	K	8	Bwawa la Njuju	81	Inside ILUMA WMA	-3.195	MiomboWoodland
183	1	Wet	09/02/2022	8	L	11	8	Bwawa la Njuju	K	173	8.24204	36.86268	Located next to large waterhole. Evidence of cattle, people and wildlife	19	192	1	pool in streambed	2	5	1	0	0	0	1	1	0	0	0	0	0	1	1	0				Inside ILUMA WMA	7	2022	0	7	2	K	8	Bwawa la Njuju	81	Inside ILUMA WMA	-3.195	MiomboWoodland
184	1	Wet	09/02/2022	8	L	11	8	Bwawa la Njuju	K	173	8.24204	36.86268	Located next to large waterhole. Evidence of cattle, people and wildlife	20	193	1	pool in streambed	4	4	0	1	1	0	1	0	1	1	0	0	1	1	1	0	3	3		Inside ILUMA WMA	7	2022	0	7	2	K	8	Bwawa la Njuju	81	Inside ILUMA WMA	-3.195	MiomboWoodland
185	1	Wet	09/02/2022	8	L	12	8	Bwawa la Njuju	K	173	8.24204	36.86268	Located next to large waterhole. Evidence of cattle, people and wildlife	1	194	1	pool outside streambed	2	2	1	0	0	0	1	1	0	0	0	0	1	1	1	0				Inside ILUMA WMA	7	2022	0	7	2	K	8	Bwawa la Njuju	81	Inside ILUMA WMA	-3.195	MiomboWoodland
186	1	Wet	11/02/2022	9	L	13	9	Bwawa la Chamvi	K	194	8.22176	36.89241	In a valley, recent hippo and buffalo prints	1	195	1	pool in streambed	3	3	0	1	1	0	1	0	0	1	0	0	0	1	0	1	4	3		Inside ILUMA WMA	7	2022	0	7	2	K	9	Bwawa la Chamvi	86	Inside ILUMA WMA	-0.708	MiomboWoodland
187	1	Wet	11/02/2022	9	L	13	9	Bwawa la Chamvi	K	194	8.22176	36.89241	In a valley, recent hippo and buffalo prints	2	196	1	pool in streambed	2	5	0	1	0	0	1	1	0	0	0	0	0	1	0	1				Inside ILUMA WMA	7	2022	0	7	2	K	9	Bwawa la Chamvi	86	Inside ILUMA WMA	-0.708	MiomboWoodland
188	1	Wet	11/02/2022	9	L	13	9	Bwawa la Chamvi	K	194	8.22176	36.89241	In a valley, recent hippo and buffalo prints	3	197	1	pool in streambed	2	5	0	1	1	0	2	1	0	0	0	1	0	0	1	0				Inside ILUMA WMA	7	2022	0	7	2	K	9	Bwawa la Chamvi	86	Inside ILUMA WMA	-0.708	MiomboWoodland
189	1	Wet	11/02/2022	9	L	13	9	Bwawa la Chamvi	K	194	8.22176	36.89241	In a valley, recent hippo and buffalo prints	4	198	1	pool in streambed	2	5	0	0	1	0	2	1	0	0	0	0	1	1	0	1				Inside ILUMA WMA	7	2022	0	7	2	K	9	Bwawa la Chamvi	86	Inside ILUMA WMA	-0.708	MiomboWoodland
190	1	Wet	11/02/2022	9	L	13	9	Bwawa la Chamvi	K	194	8.22176	36.89241	In a valley, recent hippo and buffalo prints	5	199	1	pool in streambed	2	4	1	0	0	0	1	1	0	0	0	1	0	0	1	0				Inside ILUMA WMA	7	2022	0	7	2	K	9	Bwawa la Chamvi	86	Inside ILUMA WMA	-0.708	MiomboWoodland
191	1	Wet	11/02/2022	9	L	13	9	Bwawa la Chamvi	K	194	8.22176	36.89241	In a valley, recent hippo and buffalo prints	6	200	1	pool in streambed	1	2	0	1	0	0	1	1	0	0	0	0	0	1	1	0				Inside ILUMA WMA	7	2022	0	7	2	K	9	Bwawa la Chamvi	86	Inside ILUMA WMA	-0.708	MiomboWoodland
192	1	Wet	11/02/2022	9	L	13	9	Bwawa la Chamvi	K	194	8.22176	36.89241	In a valley, recent hippo and buffalo prints	7	201	1	pool in streambed	3	3	0	0	1	0	2	0	1	0	1	0	1	1	1	0	4	3		Inside ILUMA WMA	7	2022	0	7	2	K	9	Bwawa la Chamvi	86	Inside ILUMA WMA	-0.708	MiomboWoodland
193	1	Wet	11/02/2022	9	L	13	9	Bwawa la Chamvi	K	194	8.22176	36.89241	In a valley, recent hippo and buffalo prints	8	202	1	pool in streambed	2	5	0	0	1	0	2	1	0	0	0	0	1	1	1	0				Inside ILUMA WMA	7	2022	0	7	2	K	9	Bwawa la Chamvi	86	Inside ILUMA WMA	-0.708	MiomboWoodland
194	1	Wet	11/02/2022	9	L	13	9	Bwawa la Chamvi	K	194	8.22176	36.89241	In a valley, recent hippo and buffalo prints	9	203	1	pool in streambed	2	3	0	1	1	0	1	0	1	0	1	0	1	1	1	0	4	3		Inside ILUMA WMA	7	2022	0	7	2	K	9	Bwawa la Chamvi	86	Inside ILUMA WMA	-0.708	MiomboWoodland
195	1	Wet	11/02/2022	9	L	13	9	Bwawa la Chamvi	K	194	8.22176	36.89241	In a valley, recent hippo and buffalo prints	10	204	1	pool in streambed	3	4	0	1	0	0	2	1	0	0	0	0	0	1	0	1				Inside ILUMA WMA	7	2022	0	7	2	K	9	Bwawa la Chamvi	86	Inside ILUMA WMA	-0.708	MiomboWoodland
196	1	Wet	11/02/2022	9	L	13	9	Bwawa la Chamvi	K	194	8.22176	36.89241	In a valley, recent hippo and buffalo prints	11	205	1	pool in streambed	2	5	0	1	1	0	2	1	0	0	0	0	1	1	0	1				Inside ILUMA WMA	7	2022	0	7	2	K	9	Bwawa la Chamvi	86	Inside ILUMA WMA	-0.708	MiomboWoodland
197	1	Wet	11/02/2022	9	L	13	9	Bwawa la Chamvi	K	194	8.22176	36.89241	In a valley, recent hippo and buffalo prints	12	206	1	pool in streambed	2	3	0	1	1	0	1	1	0	0	0	1	0	0	1	0				Inside ILUMA WMA	7	2022	0	7	2	K	9	Bwawa la Chamvi	86	Inside ILUMA WMA	-0.708	MiomboWoodland
198	1	Wet	11/02/2022	9	L	13	9	Bwawa la Chamvi	K	194	8.22176	36.89241	In a valley, recent hippo and buffalo prints	13	207	1	pool in streambed	2	4	0	0	1	0	1	1	0	0	0	0	1	1	0	1				Inside ILUMA WMA	7	2022	0	7	2	K	9	Bwawa la Chamvi	86	Inside ILUMA WMA	-0.708	MiomboWoodland
199	1	Wet	11/02/2022	9	L	13	9	Bwawa la Chamvi	K	194	8.22176	36.89241	In a valley, recent hippo and buffalo prints	14	208	1	pool in streambed	2	3	0	0	1	0	1	1	0	0	0	0	0	1	1	0				Inside ILUMA WMA	7	2022	0	7	2	K	9	Bwawa la Chamvi	86	Inside ILUMA WMA	-0.708	MiomboWoodland
200	1	Wet	11/02/2022	9	L	13	9	Bwawa la Chamvi	K	194	8.22176	36.89241	In a valley, recent hippo and buffalo prints	15	209	1	pool in streambed	3	5	0	1	0	0	2	1	0	0	0	0	0	1	1	0				Inside ILUMA WMA	7	2022	0	7	2	K	9	Bwawa la Chamvi	86	Inside ILUMA WMA	-0.708	MiomboWoodland
201	1	Wet	11/02/2022	9	L	13	9	Bwawa la Chamvi	K	194	8.22176	36.89241	In a valley, recent hippo and buffalo prints	16	210	1	pool in streambed	3	4	0	1	0	0	2	0	0	1	0	0	1	1	0	1	4	3		Inside ILUMA WMA	7	2022	0	7	2	K	9	Bwawa la Chamvi	86	Inside ILUMA WMA	-0.708	MiomboWoodland
202	1	Wet	11/02/2022	9	L	13	9	Bwawa la Chamvi	K	194	8.22176	36.89241	In a valley, recent hippo and buffalo prints	17	211	1	pool in streambed	3	4	0	0	1	0	2	1	0	0	0	1	0	0	0	1				Inside ILUMA WMA	7	2022	0	7	2	K	9	Bwawa la Chamvi	86	Inside ILUMA WMA	-0.708	MiomboWoodland
203	1	Wet	11/02/2022	9	L	13	9	Bwawa la Chamvi	K	194	8.22176	36.89241	In a valley, recent hippo and buffalo prints	18	212	1	pool in streambed	3	4	0	0	1	0	2	1	0	0	0	0	1	1	1	0				Inside ILUMA WMA	7	2022	0	7	2	K	9	Bwawa la Chamvi	86	Inside ILUMA WMA	-0.708	MiomboWoodland
204	1	Wet	11/02/2022	9	L	13	9	Bwawa la Chamvi	K	194	8.22176	36.89241	In a valley, recent hippo and buffalo prints	19	213	1	pool in streambed	2	5	0	0	1	0	2	1	0	0	0	0	0	1	0	1				Inside ILUMA WMA	7	2022	0	7	2	K	9	Bwawa la Chamvi	86	Inside ILUMA WMA	-0.708	MiomboWoodland
205	1	Wet	11/02/2022	9	L	13	9	Bwawa la Chamvi	K	194	8.22176	36.89241	In a valley, recent hippo and buffalo prints	20	214	1	pool in streambed	2	5	0	0	1	0	2	0	0	1	0	0	1	1	1	0	4	3		Inside ILUMA WMA	7	2022	0	7	2	K	9	Bwawa la Chamvi	86	Inside ILUMA WMA	-0.708	MiomboWoodland
206	1	Wet	11/02/2022	9	L	14	9	Bwawa la Chamvi	K	194	8.22176	36.89241	In a valley, recent hippo and buffalo prints	1	215	1	pool in streambed	2	5	0	0	1	0	1	0	1	1	1	0	1	0	1	0	4	3		Inside ILUMA WMA	7	2022	0	7	2	K	9	Bwawa la Chamvi	86	Inside ILUMA WMA	-0.708	MiomboWoodland
207	1	Wet	11/02/2022	9	L	14	9	Bwawa la Chamvi	K	194	8.22176	36.89241	In a valley, recent hippo and buffalo prints	2	216	1	pool in streambed	2	5	0	0	1	0	2	1	0	0	0	0	0	1	1	0				Inside ILUMA WMA	7	2022	0	7	2	K	9	Bwawa la Chamvi	86	Inside ILUMA WMA	-0.708	MiomboWoodland
208	1	Wet	11/02/2022	9	L	14	9	Bwawa la Chamvi	K	194	8.22176	36.89241	In a valley, recent hippo and buffalo prints	3	217	1	pool in streambed	2	3	0	0	1	0	1	1	0	0	0	0	0	1	1	0				Inside ILUMA WMA	7	2022	0	7	2	K	9	Bwawa la Chamvi	86	Inside ILUMA WMA	-0.708	MiomboWoodland
209	1	Wet	11/02/2022	9	L	14	9	Bwawa la Chamvi	K	194	8.22176	36.89241	In a valley, recent hippo and buffalo prints	4	218	1	pool in streambed	2	3	0	0	1	0	1	0	1	0	1	0	0	1	0	1	5	2		Inside ILUMA WMA	7	2022	0	7	2	K	9	Bwawa la Chamvi	86	Inside ILUMA WMA	-0.708	MiomboWoodland
210	1	Wet	11/02/2022	9	L	14	9	Bwawa la Chamvi	K	194	8.22176	36.89241	In a valley, recent hippo and buffalo prints	5	219	1	pool in streambed	2	3	0	0	1	0	1	0	1	0	1	0	0	1	1	0	4	3		Inside ILUMA WMA	7	2022	0	7	2	K	9	Bwawa la Chamvi	86	Inside ILUMA WMA	-0.708	MiomboWoodland
211	1	Wet	11/02/2022	9	L	14	9	Bwawa la Chamvi	K	194	8.22176	36.89241	In a valley, recent hippo and buffalo prints	6	220	1	pool in streambed	3	4	0	0	1	0	1	1	0	0	0	0	1	1	0	1	4	3		Inside ILUMA WMA	7	2022	0	7	2	K	9	Bwawa la Chamvi	86	Inside ILUMA WMA	-0.708	MiomboWoodland
212	1	Wet	11/02/2022	9	L	14	9	Bwawa la Chamvi	K	194	8.22176	36.89241	In a valley, recent hippo and buffalo prints	7	221	1	pool in streambed	2	3	1	0	0	0	2	1	0	0	0	0	0	1	0	1				Inside ILUMA WMA	7	2022	0	7	2	K	9	Bwawa la Chamvi	86	Inside ILUMA WMA	-0.708	MiomboWoodland
213	1	Wet	11/02/2022	9	L	14	9	Bwawa la Chamvi	K	194	8.22176	36.89241	In a valley, recent hippo and buffalo prints	8	222	1	pool in streambed	3	3	0	1	1	0	2	1	0	0	0	0	0	1	0	1				Inside ILUMA WMA	7	2022	0	7	2	K	9	Bwawa la Chamvi	86	Inside ILUMA WMA	-0.708	MiomboWoodland
214	1	Wet	11/02/2022	9	L	14	9	Bwawa la Chamvi	K	194	8.22176	36.89241	In a valley, recent hippo and buffalo prints	9	223	1	pool in streambed	2	4	0	1	0	0	1	1	0	0	0	0	0	1	0	1				Inside ILUMA WMA	7	2022	0	7	2	K	9	Bwawa la Chamvi	86	Inside ILUMA WMA	-0.708	MiomboWoodland
215	1	Wet	11/02/2022	9	L	14	9	Bwawa la Chamvi	K	194	8.22176	36.89241	In a valley, recent hippo and buffalo prints	10	224	1	pool in streambed	3	4	0	1	0	0	1	1	0	0	0	0	0	1	0	1				Inside ILUMA WMA	7	2022	0	7	2	K	9	Bwawa la Chamvi	86	Inside ILUMA WMA	-0.708	MiomboWoodland
216	1	Wet	11/02/2022	9	L	14	9	Bwawa la Chamvi	K	194	8.22176	36.89241	In a valley, recent hippo and buffalo prints	11	225	3	flowing stream	4	10	0	1	0	0	1	0	1	1	1	0	1	1	1	0				Inside ILUMA WMA	7	2022	0	7	2	K	9	Bwawa la Chamvi	86	Inside ILUMA WMA	-0.708	MiomboWoodland
217	1	Wet	11/02/2022	9	L	14	9	Bwawa la Chamvi	K	194	8.22176	36.89241	In a valley, recent hippo and buffalo prints	12	226	1	pool outside streambed	2	4	0	1	0	0	1	1	0	0	0	1	0	0	1	0	6	2		Inside ILUMA WMA	7	2022	0	7	2	K	9	Bwawa la Chamvi	86	Inside ILUMA WMA	-0.708	MiomboWoodland
218	1	Wet	11/02/2022	9	L	14	9	Bwawa la Chamvi	K	194	8.22176	36.89241	In a valley, recent hippo and buffalo prints	13	227	1	pool outside streambed	2	5	1	0	0	0	1	1	0	0	0	1	0	0	1	0				Inside ILUMA WMA	7	2022	0	7	2	K	9	Bwawa la Chamvi	86	Inside ILUMA WMA	-0.708	MiomboWoodland
219	1	Wet	11/02/2022	9	L	14	9	Bwawa la Chamvi	K	194	8.22176	36.89241	In a valley, recent hippo and buffalo prints	14	228	5	waterhole	4	10	0	1	1	0	2	0	1	1	1	0	1	1	0	1	7	2		Inside ILUMA WMA	7	2022	0	7	2	K	9	Bwawa la Chamvi	86	Inside ILUMA WMA	-0.708	MiomboWoodland
220	1	Wet	11/02/2022	9	L	14	9	Bwawa la Chamvi	K	194	8.22176	36.89241	In a valley, recent hippo and buffalo prints	15	229	5	waterhole	4	8	0	1	1	0	2	0	1	1	1	0	1	1	0	1	8	2		Inside ILUMA WMA	7	2022	0	7	2	K	9	Bwawa la Chamvi	86	Inside ILUMA WMA	-0.708	MiomboWoodland
221	1	Wet	13/02/2022	10	L	15	11	Kisima cha Seba	K	230	8.20752	36.85731	Two small waterholes. Everytihng else surrounding, very dry. Boardering dense groundwater forest	1	231	5	waterhole	4	5	0	1	1	0	2	0	1	1	1	0	1	1	1	0	9	2		Inside ILUMA WMA	8	2022	0	8	3	K	11	Kisima cha Seba	82	Inside ILUMA WMA	-4.853	MiomboWoodland
222	1	Wet	13/02/2022	10	L	15	11	Kisima cha Seba	K	230	8.20752	36.85731	Two small waterholes. Everytihng else surrounding, very dry. Boardering dense groundwater forest	2	232	5	pond	3	4	0	1	1	0	1	1	0	0	0	0	1	1	1	0				Inside ILUMA WMA	8	2022	0	8	3	K	11	Kisima cha Seba	82	Inside ILUMA WMA	-4.853	MiomboWoodland
223	1	Wet	15/02/2022	11	L	16	12	Bwawa la Maya	K	233	8.19371	36.87941	Exposed waterholesurrounded by dense groundwater forest, evidence of buffalo and elephant activity	1	234	5	waterhole	4	6	0	1	1	0	1	0	1	1	1	0	1	1	0	1	10	2		Inside ILUMA WMA	8	2022	0	8	3	K	12	Bwawa la Maya	87	Inside ILUMA WMA	-2.165	MiomboWoodland
224	1	Wet	17/02/2022	12	L	17	13	Bwawa la Mrope	K	235	8.16317	36.88344	Large exposed waterholein groundwater forest, 2km from kilombero valley	1	236	5	waterhole	4	6	0	1	0	0	2	0	1	1	1	0	1	1	0	1	11	2		Inside ILUMA WMA	8	2022	0	8	3	K	13	Bwawa la Mrope	90	Inside ILUMA WMA	-0.577	GroundwaterForest
225	1	Wet	19/02/2022	13	L	18	14	Mikeregembe	K	237	8.15042	36.87552	Largest legal fishing village alongside the Kilombero river	1	238	5	waterhole	4	10	0	0	1	1	1	0	1	1	1	0	0	1	0	1	12	3		Inside ILUMA WMA	8	2022	0	8	3	K	14	Mikeregembe	75	Inside ILUMA WMA	-1.362	GroundwaterForest
226	1	Wet	19/02/2022	13	L	18	14	Mikeregembe	K	237	8.15042	36.87552	Largest legal fishing village alongside the Kilombero river	2	239	7	well	2	3	1	0	0	0	3	0	1	0	1	1	0	0	1	0	12	3		Inside ILUMA WMA	8	2022	0	8	3	K	14	Mikeregembe	75	Inside ILUMA WMA	-1.362	GroundwaterForest
227	1	Wet	19/02/2022	13	L	18	14	Mikeregembe	K	237	8.15042	36.87552	Largest legal fishing village alongside the Kilombero river	3	240	7	well	2	4	1	0	0	0	3	0	1	1	1	0	1	0	1	0	12	3		Inside ILUMA WMA	8	2022	0	8	3	K	14	Mikeregembe	75	Inside ILUMA WMA	-1.362	GroundwaterForest
228	1	Wet	19/02/2022	13	L	18	14	Mikeregembe	K	237	8.15042	36.87552	Largest legal fishing village alongside the Kilombero river	4	241	5	waterhole	4	10	0	0	1	0	2	0	0	1	1	1	0	0	1	0	12	3		Inside ILUMA WMA	8	2022	0	8	3	K	14	Mikeregembe	75	Inside ILUMA WMA	-1.362	GroundwaterForest
229	1	Wet	19/02/2022	13	L	18	14	Mikeregembe	K	237	8.15042	36.87552	Largest legal fishing village alongside the Kilombero river	5	242	1	pool outside streambed	2	5	0	0	1	0	1	0	1	1	1	0	1	1	0	1	12	3		Inside ILUMA WMA	8	2022	0	8	3	K	14	Mikeregembe	75	Inside ILUMA WMA	-1.362	GroundwaterForest
230	1	Wet	21/02/2022	14	L	19	15	Mdalangwila	K	243	8.16058	36.83898	Legal fishing village along the Kilombero valley	1	244	1	pool outside streambed	3	4	0	0	1	0	1	0	1	1	1	0	1	1	1	0	13	3		Inside ILUMA WMA	9	2022	0	9	4	K	15	Mdalangwila	72	Inside ILUMA WMA	-5.377	GroundwaterForest
231	1	Wet	21/02/2022	14	L	19	15	Mdalangwila	K	243	8.16058	36.83898	Legal fishing village along the Kilombero valley	2	246	5	waterhole	4	4	0	1	1	0	2	1	0	0	0	1	0	0	1	0				Inside ILUMA WMA	9	2022	0	9	4	K	15	Mdalangwila	72	Inside ILUMA WMA	-5.377	GroundwaterForest
232	1	Wet	21/02/2022	14	L	19	15	Mdalangwila	K	243	8.16058	36.83898	Legal fishing village along the Kilombero valley	3	245	3	flowing stream	4	5	0	1	1	0	2	1	0	0	0	0	1	0	1	0				Inside ILUMA WMA	9	2022	0	9	4	K	15	Mdalangwila	72	Inside ILUMA WMA	-5.377	GroundwaterForest
233	1	Wet	21/02/2022	14	L	19	15	Mdalangwila	K	243	8.16058	36.83898	Legal fishing village along the Kilombero valley	4	247	5	waterhole	3	4	0	1	1	0	2	1	0	0	0	0	0	1	1	0				Inside ILUMA WMA	9	2022	0	9	4	K	15	Mdalangwila	72	Inside ILUMA WMA	-5.377	GroundwaterForest
234	1	Wet	21/02/2022	14	L	19	15	Mdalangwila	K	243	8.16058	36.83898	Legal fishing village along the Kilombero valley	5	248	1	pool outside streambed	2	5	0	1	0	0	2	1	0	0	0	0	0	1	1	0				Inside ILUMA WMA	9	2022	0	9	4	K	15	Mdalangwila	72	Inside ILUMA WMA	-5.377	GroundwaterForest
235	1	Wet	21/02/2022	14	L	19	15	Mdalangwila	K	243	8.16058	36.83898	Legal fishing village along the Kilombero valley	6	249	1	pool outside streambed	1	1	0	1	0	0	2	1	0	0	0	1	0	0	1	0				Inside ILUMA WMA	9	2022	0	9	4	K	15	Mdalangwila	72	Inside ILUMA WMA	-5.377	GroundwaterForest
236	1	Wet	21/02/2022	14	L	19	15	Mdalangwila	K	243	8.16058	36.83898	Legal fishing village along the Kilombero valley	7	250	1	pool outside streambed	2	5	0	1	0	0	2	1	0	0	0	1	0	0	1	0				Inside ILUMA WMA	9	2022	0	9	4	K	15	Mdalangwila	72	Inside ILUMA WMA	-5.377	GroundwaterForest
237	1	Wet	21/02/2022	14	L	19	15	Mdalangwila	K	243	8.16058	36.83898	Legal fishing village along the Kilombero valley	8	251	5	waterhole	4	7	0	1	1	0	2	1	0	0	0	1	0	0	1	0				Inside ILUMA WMA	9	2022	0	9	4	K	15	Mdalangwila	72	Inside ILUMA WMA	-5.377	GroundwaterForest
238	1	Wet	21/02/2022	14	L	19	15	Mdalangwila	K	243	8.16058	36.83898	Legal fishing village along the Kilombero valley	9	252	1	puddle in valley	2	2	0	1	1	0	2	0	1	1	0	0	0	1	1	0	13	3		Inside ILUMA WMA	9	2022	0	9	4	K	15	Mdalangwila	72	Inside ILUMA WMA	-5.377	GroundwaterForest
239	1	Wet	21/02/2022	14	L	19	15	Mdalangwila	K	243	8.16058	36.83898	Legal fishing village along the Kilombero valley	10	253	1	puddle in valley	2	5	0	1	1	0	2	0	0	1	0	0	1	1	1	0	13	3		Inside ILUMA WMA	9	2022	0	9	4	K	15	Mdalangwila	72	Inside ILUMA WMA	-5.377	GroundwaterForest
240	1	Wet	27/02/2022	15	L	20	16	Bwawa la Mnyuamachi	K	254	8.38778	36.7463	Settled area with rice/maize farms. Cattle grazing and usedfor ploughing	1	255	1	pool outside streambed	2	5	0	1	0	0	1	0	1	1	1	0	1	0	1	0	14	2		Outside ILUMA WMA	10	2022	0	10	5	K	16	Bwawa la Mnyuamachi	6	Outside ILUMA WMA	-18.921	MiomboWoodland
241	1	Wet	27/02/2022	15	L	20	16	Bwawa la Mnyuamachi	K	254	8.38778	36.7463	Settled area with rice/maize farms. Cattle grazing and usedfor ploughing	2	256	7	well	2	5	0	1	0	0	3	0	1	1	1	0	1	0	0	1	15	3		Outside ILUMA WMA	10	2022	0	10	5	K	16	Bwawa la Mnyuamachi	6	Outside ILUMA WMA	-18.921	MiomboWoodland
242	1	Wet	27/02/2022	15	L	20	16	Bwawa la Mnyuamachi	K	254	8.38778	36.7463	Settled area with rice/maize farms. Cattle grazing and usedfor ploughing	3	257	3	flowing stream	4	8	1	0	0	0	2	0	1	1	1	0	1	1	1	0	15	3		Outside ILUMA WMA	10	2022	0	10	5	K	16	Bwawa la Mnyuamachi	6	Outside ILUMA WMA	-18.921	MiomboWoodland
243	1	Wet	27/02/2022	15	L	20	16	Bwawa la Mnyuamachi	K	254	8.38778	36.7463	Settled area with rice/maize farms. Cattle grazing and usedfor ploughing	4	258	1	puddle on road	2	4	1	0	0	0	1	0	1	1	1	1	0	0	1	0	15	3		Outside ILUMA WMA	10	2022	0	10	5	K	16	Bwawa la Mnyuamachi	6	Outside ILUMA WMA	-18.921	MiomboWoodland
244	1	Wet	27/02/2022	15	L	20	16	Bwawa la Mnyuamachi	K	254	8.38778	36.7463	Settled area with rice/maize farms. Cattle grazing and usedfor ploughing	5	259	5	waterhole	4	4	1	0	0	0	2	0	1	1	1	0	1	0	1	0	15	3		Outside ILUMA WMA	10	2022	0	10	5	K	16	Bwawa la Mnyuamachi	6	Outside ILUMA WMA	-18.921	MiomboWoodland
245	1	Wet	27/02/2022	15	L	20	16	Bwawa la Mnyuamachi	K	254	8.38778	36.7463	Settled area with rice/maize farms. Cattle grazing and usedfor ploughing	6	260	3	flowing stream	4	3	1	0	0	0	2	0	1	0	1	0	1	1	1	0	16	3		Outside ILUMA WMA	10	2022	0	10	5	K	16	Bwawa la Mnyuamachi	6	Outside ILUMA WMA	-18.921	MiomboWoodland
246	1	Wet	27/02/2022	15	L	20	16	Bwawa la Mnyuamachi	K	254	8.38778	36.7463	Settled area with rice/maize farms. Cattle grazing and usedfor ploughing	7	261	1	pool outside streambed	2	5	0	1	0	0	1	1	0	0	0	0	1	0	1	0				Outside ILUMA WMA	10	2022	0	10	5	K	16	Bwawa la Mnyuamachi	6	Outside ILUMA WMA	-18.921	MiomboWoodland
247	1	Wet	27/02/2022	15	L	20	16	Bwawa la Mnyuamachi	K	254	8.38778	36.7463	Settled area with rice/maize farms. Cattle grazing and usedfor ploughing	8	262	1	pool outside streambed	2	5	1	0	0	0	1	1	0	0	0	0	1	0	1	0				Outside ILUMA WMA	10	2022	0	10	5	K	16	Bwawa la Mnyuamachi	6	Outside ILUMA WMA	-18.921	MiomboWoodland
248	1	Wet	27/02/2022	15	L	20	16	Bwawa la Mnyuamachi	K	254	8.38778	36.7463	Settled area with rice/maize farms. Cattle grazing and usedfor ploughing	9	263	1	pool outside streambed	2	4	0	1	0	0	1	0	1	1	1	0	1	0	1	0	16	3		Outside ILUMA WMA	10	2022	0	10	5	K	16	Bwawa la Mnyuamachi	6	Outside ILUMA WMA	-18.921	MiomboWoodland
271	1	Wet	01/03/2022	16	L	22	17	Tuliza Moyo	K	277	8.35974	36.74847	Settled area. Mainly river and some springs with surrounding puddle. Springs feeding surrounding rice paddies	11	288	1	puddle on road	1	1	1	0	0	0	1	1	0	0	0	1	0	0	1	0				Outside ILUMA WMA	10	2022	0	10	5	K	17	Tuliza Moyo	4	Outside ILUMA WMA	-16.695	MiomboWoodland
272	1	Wet	01/03/2022	16	L	22	17	Tuliza Moyo	K	277	8.35974	36.74847	Settled area. Mainly river and some springs with surrounding puddle. Springs feeding surrounding rice paddies	12	289	1	depression outside streambed	2	3	1	0	0	0	1	0	1	1	1	0	0	1	0	1	18	3		Outside ILUMA WMA	10	2022	0	10	5	K	17	Tuliza Moyo	4	Outside ILUMA WMA	-16.695	MiomboWoodland
273	1	Wet	01/03/2022	16	L	22	17	Tuliza Moyo	K	277	8.35974	36.74847	Settled area. Mainly river and some springs with surrounding puddle. Springs feeding surrounding rice paddies	13	290	1	livestock and human footprints	2	3	0	1	0	0	1	0	1	1	1	0	1	1	1	0				Outside ILUMA WMA	10	2022	0	10	5	K	17	Tuliza Moyo	4	Outside ILUMA WMA	-16.695	MiomboWoodland
274	1	Wet	01/03/2022	16	L	22	17	Tuliza Moyo	K	277	8.35974	36.74847	Settled area. Mainly river and some springs with surrounding puddle. Springs feeding surrounding rice paddies	14	291	2	spring	4	6	0	1	0	0	1	0	1	1	1	0	1	0	1	0	19	3		Outside ILUMA WMA	10	2022	0	10	5	K	17	Tuliza Moyo	4	Outside ILUMA WMA	-16.695	MiomboWoodland
275	1	Wet	01/03/2022	16	L	22	17	Tuliza Moyo	K	277	8.35974	36.74847	Settled area. Mainly river and some springs with surrounding puddle. Springs feeding surrounding rice paddies	15	0	1	puddle outside streambed	2	2	0	1	0	0	1	0	1	0	1	0	1	1	1	0	19	3		Outside ILUMA WMA	10	2022	0	10	5	K	17	Tuliza Moyo	4	Outside ILUMA WMA	-16.695	MiomboWoodland
276	1	Wet	01/03/2022	16	L	22	17	Tuliza Moyo	K	277	8.35974	36.74847	Settled area. Mainly river and some springs with surrounding puddle. Springs feeding surrounding rice paddies	16	292	2	spring	2	5	1	0	0	0	1	0	1	0	1	0	1	0	1	0	19	3		Outside ILUMA WMA	10	2022	0	10	5	K	17	Tuliza Moyo	4	Outside ILUMA WMA	-16.695	MiomboWoodland
277	1	Wet	03/03/2022	17	L	23	18	Mavimba Pori	K	293	8.34363	36.7503	Settled area, heavy rain the night before. On the border wih ILUMA. All samples taken outside ILUMA	1	294	3	flowing river	4	10	1	0	0	0	2	0	1	0	1	0	0	1	0	1	19	3		Outside ILUMA WMA	10	2022	0	10	5	K	18	Mavimba Pori	10	Outside ILUMA WMA	-16.25	MiomboWoodland
278	1	Wet	03/03/2022	17	L	23	18	Mavimba Pori	K	293	8.34363	36.7503	Settled area, heavy rain the night before. On the border wih ILUMA. All samples taken outside ILUMA	2	295	5	pond	3	7	0	1	0	0	2	0	1	1	1	0	0	1	1	0	19	3		Outside ILUMA WMA	10	2022	0	10	5	K	18	Mavimba Pori	10	Outside ILUMA WMA	-16.25	MiomboWoodland
279	1	Wet	03/03/2022	17	L	23	18	Mavimba Pori	K	293	8.34363	36.7503	Settled area, heavy rain the night before. On the border wih ILUMA. All samples taken outside ILUMA	3	296	1	pool outside streambed	2	5	0	1	0	0	1	0	1	0	1	1	0	0	1	0	19	3		Outside ILUMA WMA	10	2022	0	10	5	K	18	Mavimba Pori	10	Outside ILUMA WMA	-16.25	MiomboWoodland
280	1	Wet	03/03/2022	17	L	23	18	Mavimba Pori	K	293	8.34363	36.7503	Settled area, heavy rain the night before. On the border wih ILUMA. All samples taken outside ILUMA	4	297	1	livestock and human footprints	2	3	0	1	0	0	1	0	1	0	1	1	0	0	1	0	19	3		Outside ILUMA WMA	10	2022	0	10	5	K	18	Mavimba Pori	10	Outside ILUMA WMA	-16.25	MiomboWoodland
281	1	Wet	03/03/2022	17	L	23	18	Mavimba Pori	K	293	8.34363	36.7503	Settled area, heavy rain the night before. On the border wih ILUMA. All samples taken outside ILUMA	5	298	3	flowing stream	3	10	0	1	0	0	2	0	1	1	1	0	0	1	1	0	19	3		Outside ILUMA WMA	10	2022	0	10	5	K	18	Mavimba Pori	10	Outside ILUMA WMA	-16.25	MiomboWoodland
282	1	Wet	03/03/2022	17	L	23	18	Mavimba Pori	K	293	8.34363	36.7503	Settled area, heavy rain the night before. On the border wih ILUMA. All samples taken outside ILUMA	6	299	9	rice paddy	3	10	0	1	0	0	1	0	1	0	1	0	1	0	1	0	19	3		Outside ILUMA WMA	10	2022	0	10	5	K	18	Mavimba Pori	10	Outside ILUMA WMA	-16.25	MiomboWoodland
283	1	Wet	03/03/2022	17	L	23	18	Mavimba Pori	K	293	8.34363	36.7503	Settled area, heavy rain the night before. On the border wih ILUMA. All samples taken outside ILUMA	7	300	1	pool outside streambed	2	5	0	1	0	0	1	0	1	0	0	1	0	0	1	0	19	3		Outside ILUMA WMA	10	2022	0	10	5	K	18	Mavimba Pori	10	Outside ILUMA WMA	-16.25	MiomboWoodland
284	1	Wet	03/03/2022	17	L	23	18	Mavimba Pori	K	293	8.34363	36.7503	Settled area, heavy rain the night before. On the border wih ILUMA. All samples taken outside ILUMA	8	301	1	pool outside streambed	2	5	0	1	0	0	2	1	0	0	0	1	0	0	1	0				Outside ILUMA WMA	10	2022	0	10	5	K	18	Mavimba Pori	10	Outside ILUMA WMA	-16.25	MiomboWoodland
285	1	Wet	03/03/2022	17	L	23	18	Mavimba Pori	K	293	8.34363	36.7503	Settled area, heavy rain the night before. On the border wih ILUMA. All samples taken outside ILUMA	9	302	9	rice paddy	3	3	0	1	0	0	1	1	0	0	0	1	0	0	1	0				Outside ILUMA WMA	10	2022	0	10	5	K	18	Mavimba Pori	10	Outside ILUMA WMA	-16.25	MiomboWoodland
286	1	Wet	03/03/2022	17	L	23	18	Mavimba Pori	K	293	8.34363	36.7503	Settled area, heavy rain the night before. On the border wih ILUMA. All samples taken outside ILUMA	10	303	1	pool outside streambed	2	2	0	1	0	0	1	1	0	0	0	1	0	0	1	0				Outside ILUMA WMA	10	2022	0	10	5	K	18	Mavimba Pori	10	Outside ILUMA WMA	-16.25	MiomboWoodland
287	1	Wet	03/03/2022	17	L	23	18	Mavimba Pori	K	293	8.34363	36.7503	Settled area, heavy rain the night before. On the border wih ILUMA. All samples taken outside ILUMA	11	304	1	pool outside streambed	2	3	0	1	0	0	1	0	1	0	0	1	0	0	1	0	19	3		Outside ILUMA WMA	10	2022	0	10	5	K	18	Mavimba Pori	10	Outside ILUMA WMA	-16.25	MiomboWoodland
288	1	Wet	03/03/2022	17	L	23	18	Mavimba Pori	K	293	8.34363	36.7503	Settled area, heavy rain the night before. On the border wih ILUMA. All samples taken outside ILUMA	12	305	1	pool outside streambed	1	1	0	1	0	0	1	1	0	0	0	1	0	0	1	0				Outside ILUMA WMA	10	2022	0	10	5	K	18	Mavimba Pori	10	Outside ILUMA WMA	-16.25	MiomboWoodland
289	1	Wet	03/03/2022	17	L	23	18	Mavimba Pori	K	293	8.34363	36.7503	Settled area, heavy rain the night before. On the border wih ILUMA. All samples taken outside ILUMA	13	306	1	pool outside streambed	2	5	0	1	0	0	1	1	0	0	0	1	0	0	1	0				Outside ILUMA WMA	10	2022	0	10	5	K	18	Mavimba Pori	10	Outside ILUMA WMA	-16.25	MiomboWoodland
290	1	Wet	03/03/2022	17	L	23	18	Mavimba Pori	K	293	8.34363	36.7503	Settled area, heavy rain the night before. On the border wih ILUMA. All samples taken outside ILUMA	14	307	5	pond	3	7	0	1	0	0	1	0	1	0	0	1	0	0	1	0	19	3		Outside ILUMA WMA	10	2022	0	10	5	K	18	Mavimba Pori	10	Outside ILUMA WMA	-16.25	MiomboWoodland
291	1	Wet	03/03/2022	17	L	23	18	Mavimba Pori	K	293	8.34363	36.7503	Settled area, heavy rain the night before. On the border wih ILUMA. All samples taken outside ILUMA	15	308	2	spring	3	8	0	1	0	0	1	0	1	0	0	0	1	0	1	0	20	3		Outside ILUMA WMA	10	2022	0	10	5	K	18	Mavimba Pori	10	Outside ILUMA WMA	-16.25	MiomboWoodland
292	1	Wet	03/03/2022	17	L	23	18	Mavimba Pori	K	293	8.34363	36.7503	Settled area, heavy rain the night before. On the border wih ILUMA. All samples taken outside ILUMA	16	309	1	pool outside streambed	2	5	0	1	0	0	1	0	1	0	0	1	0	0	1	0	20	3		Outside ILUMA WMA	10	2022	0	10	5	K	18	Mavimba Pori	10	Outside ILUMA WMA	-16.25	MiomboWoodland
293	1	Wet	03/03/2022	17	L	23	18	Mavimba Pori	K	293	8.34363	36.7503	Settled area, heavy rain the night before. On the border wih ILUMA. All samples taken outside ILUMA	17	310	1	pool outside streambed	2	5	1	0	0	0	2	0	1	1	0	0	0	1	1	0	20	3		Outside ILUMA WMA	10	2022	0	10	5	K	18	Mavimba Pori	10	Outside ILUMA WMA	-16.25	MiomboWoodland
294	1	Wet	03/03/2022	17	L	23	18	Mavimba Pori	K	293	8.34363	36.7503	Settled area, heavy rain the night before. On the border wih ILUMA. All samples taken outside ILUMA	18	311	5	pond	4	3	0	1	0	0	2	0	1	1	1	0	1	0	1	0	20	3		Outside ILUMA WMA	10	2022	0	10	5	K	18	Mavimba Pori	10	Outside ILUMA WMA	-16.25	MiomboWoodland
295	1	Wet	03/03/2022	17	L	23	18	Mavimba Pori	K	293	8.34363	36.7503	Settled area, heavy rain the night before. On the border wih ILUMA. All samples taken outside ILUMA	19	312	1	pool outside streambed	2	5	1	0	0	0	1	0	1	0	1	1	0	0	1	0	20	3		Outside ILUMA WMA	10	2022	0	10	5	K	18	Mavimba Pori	10	Outside ILUMA WMA	-16.25	MiomboWoodland
296	1	Wet	03/03/2022	17	L	23	18	Mavimba Pori	K	293	8.34363	36.7503	Settled area, heavy rain the night before. On the border wih ILUMA. All samples taken outside ILUMA	20	313	1	pool outside streambed	2	3	1	0	0	0	1	0	1	0	0	1	0	0	1	0	20	3		Outside ILUMA WMA	10	2022	0	10	5	K	18	Mavimba Pori	10	Outside ILUMA WMA	-16.25	MiomboWoodland
297	1	Wet	03/03/2022	17	L	24	18	Mavimba Pori	K	293	8.34363	36.7503	Settled area, heavy rain the night before. On the border wih ILUMA. All samples taken outside ILUMA	1	314	1	puddle outside streambed	2	2	1	0	0	0	1	1	0	0	0	1	0	0	1	0				Outside ILUMA WMA	10	2022	0	10	5	K	18	Mavimba Pori	10	Outside ILUMA WMA	-16.25	MiomboWoodland
298	1	Wet	03/03/2022	17	L	24	18	Mavimba Pori	K	293	8.34363	36.7503	Settled area, heavy rain the night before. On the border wih ILUMA. All samples taken outside ILUMA	2	315	1	puddle outside streambed	1	1	1	0	0	0	1	1	0	0	0	1	0	0	1	0				Outside ILUMA WMA	10	2022	0	10	5	K	18	Mavimba Pori	10	Outside ILUMA WMA	-16.25	MiomboWoodland
299	1	Wet	03/03/2022	17	L	24	18	Mavimba Pori	K	293	8.34363	36.7503	Settled area, heavy rain the night before. On the border wih ILUMA. All samples taken outside ILUMA	3	316	1	puddle outside streambed	2	3	0	1	0	0	1	1	0	0	0	1	0	0	1	0				Outside ILUMA WMA	10	2022	0	10	5	K	18	Mavimba Pori	10	Outside ILUMA WMA	-16.25	MiomboWoodland
300	1	Wet	03/03/2022	17	L	24	18	Mavimba Pori	K	293	8.34363	36.7503	Settled area, heavy rain the night before. On the border wih ILUMA. All samples taken outside ILUMA	4	317	1	puddle outside streambed	2	3	1	0	0	0	1	1	0	0	0	1	0	0	1	0				Outside ILUMA WMA	10	2022	0	10	5	K	18	Mavimba Pori	10	Outside ILUMA WMA	-16.25	MiomboWoodland
301	1	Wet	03/03/2022	17	L	24	18	Mavimba Pori	K	293	8.34363	36.7503	Settled area, heavy rain the night before. On the border wih ILUMA. All samples taken outside ILUMA	5	318	1	puddle outside streambed	2	3	0	1	0	0	1	0	1	0	1	1	0	0	1	0	20	3		Outside ILUMA WMA	10	2022	0	10	5	K	18	Mavimba Pori	10	Outside ILUMA WMA	-16.25	MiomboWoodland
302	1	Wet	03/03/2022	17	L	24	18	Mavimba Pori	K	293	8.34363	36.7503	Settled area, heavy rain the night before. On the border wih ILUMA. All samples taken outside ILUMA	6	319	1	puddle outside streambed	2	4	1	0	0	0	1	1	0	0	0	1	0	0	1	0				Outside ILUMA WMA	10	2022	0	10	5	K	18	Mavimba Pori	10	Outside ILUMA WMA	-16.25	MiomboWoodland
303	1	Wet	03/03/2022	17	L	24	18	Mavimba Pori	K	293	8.34363	36.7503	Settled area, heavy rain the night before. On the border wih ILUMA. All samples taken outside ILUMA	7	320	1	puddle outside streambed	2	5	0	1	0	0	1	0	1	0	1	0	1	0	1	0	20	3		Outside ILUMA WMA	10	2022	0	10	5	K	18	Mavimba Pori	10	Outside ILUMA WMA	-16.25	MiomboWoodland
304	1	Wet	03/03/2022	17	L	24	18	Mavimba Pori	K	293	8.34363	36.7503	Settled area, heavy rain the night before. On the border wih ILUMA. All samples taken outside ILUMA	8	321	1	puddle outside streambed	2	3	0	1	0	0	1	1	0	0	0	1	0	0	1	0				Outside ILUMA WMA	10	2022	0	10	5	K	18	Mavimba Pori	10	Outside ILUMA WMA	-16.25	MiomboWoodland
305	1	Wet	03/03/2022	17	L	24	18	Mavimba Pori	K	293	8.34363	36.7503	Settled area, heavy rain the night before. On the border wih ILUMA. All samples taken outside ILUMA	9	322	1	puddle outside streambed	2	4	1	0	0	0	1	0	1	0	0	1	0	0	1	0	20	3		Outside ILUMA WMA	10	2022	0	10	5	K	18	Mavimba Pori	10	Outside ILUMA WMA	-16.25	MiomboWoodland
306	1	Wet	03/03/2022	17	L	24	18	Mavimba Pori	K	293	8.34363	36.7503	Settled area, heavy rain the night before. On the border wih ILUMA. All samples taken outside ILUMA	10	323	1	depression outside streambed	2	5	0	1	0	0	2	0	0	1	1	1	0	0	1	0	20	3		Outside ILUMA WMA	10	2022	0	10	5	K	18	Mavimba Pori	10	Outside ILUMA WMA	-16.25	MiomboWoodland
307	1	Wet	03/03/2022	17	L	24	18	Mavimba Pori	K	293	8.34363	36.7503	Settled area, heavy rain the night before. On the border wih ILUMA. All samples taken outside ILUMA	11	324	1	puddle outside streambed	3	3	0	1	0	0	1	1	0	0	0	1	0	0	1	0				Outside ILUMA WMA	10	2022	0	10	5	K	18	Mavimba Pori	10	Outside ILUMA WMA	-16.25	MiomboWoodland
308	1	Wet	03/03/2022	17	L	24	18	Mavimba Pori	K	293	8.34363	36.7503	Settled area, heavy rain the night before. On the border wih ILUMA. All samples taken outside ILUMA	12	325	1	puddle beside rice paddy	2	5	1	0	0	0	1	0	0	1	0	1	0	0	1	0	20	3		Outside ILUMA WMA	10	2022	0	10	5	K	18	Mavimba Pori	10	Outside ILUMA WMA	-16.25	MiomboWoodland
309	1	Wet	03/03/2022	17	L	24	18	Mavimba Pori	K	293	8.34363	36.7503	Settled area, heavy rain the night before. On the border wih ILUMA. All samples taken outside ILUMA	13	326	1	puddle in rice paddy	2	5	0	1	0	0	1	0	0	1	0	1	0	0	1	0	20	3		Outside ILUMA WMA	10	2022	0	10	5	K	18	Mavimba Pori	10	Outside ILUMA WMA	-16.25	MiomboWoodland
310	1	Wet	03/03/2022	17	L	24	18	Mavimba Pori	K	293	8.34363	36.7503	Settled area, heavy rain the night before. On the border wih ILUMA. All samples taken outside ILUMA	14	327	1	puddle in rice paddy	2	5	0	1	0	0	1	1	0	0	0	1	0	0	1	0				Outside ILUMA WMA	10	2022	0	10	5	K	18	Mavimba Pori	10	Outside ILUMA WMA	-16.25	MiomboWoodland
311	1	Wet	03/03/2022	17	L	24	18	Mavimba Pori	K	293	8.34363	36.7503	Settled area, heavy rain the night before. On the border wih ILUMA. All samples taken outside ILUMA	15	328	1	puddle beside rice paddy	2	5	0	1	0	0	1	1	0	0	0	1	0	0	1	0				Outside ILUMA WMA	10	2022	0	10	5	K	18	Mavimba Pori	10	Outside ILUMA WMA	-16.25	MiomboWoodland
312	1	Wet	03/03/2022	17	L	24	18	Mavimba Pori	K	293	8.34363	36.7503	Settled area, heavy rain the night before. On the border wih ILUMA. All samples taken outside ILUMA	16	329	2	spring	2	3	0	1	0	0	1	0	1	0	1	1	0	0	1	0	21	2		Outside ILUMA WMA	10	2022	0	10	5	K	18	Mavimba Pori	10	Outside ILUMA WMA	-16.25	MiomboWoodland
313	1	Wet	14/03/2022	18	L	25	19	Bwawa la Selesusi	K	0	8.34359	36.75014	Encroached area. Large waterholein valley feeding rice paddies	1	331	1	puddle in old charcoal burning pit	2	5	1	0	0	0	1	1	0	0	0	1	0	0	1	0				Inside ILUMA WMA	12	2022	0	12	7	K	19	Bwawa la Selesusi	25	Inside ILUMA WMA	-13.673	MiomboWoodland
314	1	Wet	14/03/2022	18	L	25	19	Bwawa la Selesusi	K	0	8.34359	36.75014	Encroached area. Large waterholein valley feeding rice paddies	2	332	9	rice paddy	3	5	0	1	0	0	1	1	0	0	0	0	1	0	1	0				Inside ILUMA WMA	12	2022	0	12	7	K	19	Bwawa la Selesusi	25	Inside ILUMA WMA	-13.673	MiomboWoodland
315	1	Wet	14/03/2022	18	L	25	19	Bwawa la Selesusi	K	0	8.34359	36.75014	Encroached area. Large waterholein valley feeding rice paddies	3	333	1	puddle beside rice paddy	3	5	0	1	0	0	1	0	1	1	1	0	0	1	1	0	22	3		Inside ILUMA WMA	12	2022	0	12	7	K	19	Bwawa la Selesusi	25	Inside ILUMA WMA	-13.673	MiomboWoodland
316	1	Wet	14/03/2022	18	L	25	19	Bwawa la Selesusi	K	0	8.34359	36.75014	Encroached area. Large waterholein valley feeding rice paddies	4	334	5	waterhole	4	4	0	0	1	0	2	0	1	1	1	0	0	1	1	0	22	3		Inside ILUMA WMA	12	2022	0	12	7	K	19	Bwawa la Selesusi	25	Inside ILUMA WMA	-13.673	MiomboWoodland
317	1	Wet	14/03/2022	18	L	25	19	Bwawa la Selesusi	K	0	8.34359	36.75014	Encroached area. Large waterholein valley feeding rice paddies	5	335	7	well	2	4	0	0	1	0	2	1	0	0	0	0	1	1	1	0				Inside ILUMA WMA	12	2022	0	12	7	K	19	Bwawa la Selesusi	25	Inside ILUMA WMA	-13.673	MiomboWoodland
318	1	Wet	14/03/2022	18	L	25	19	Bwawa la Selesusi	K	0	8.34359	36.75014	Encroached area. Large waterholein valley feeding rice paddies	6	336	7	well	1	2	0	1	0	1	2	1	0	0	0	0	1	1	1	0				Inside ILUMA WMA	12	2022	0	12	7	K	19	Bwawa la Selesusi	25	Inside ILUMA WMA	-13.673	MiomboWoodland
319	1	Wet	14/03/2022	18	L	25	19	Bwawa la Selesusi	K	0	8.34359	36.75014	Encroached area. Large waterholein valley feeding rice paddies	7	337	7	well	2	3	0	0	0	1	2	1	0	0	0	0	1	1	1	0				Inside ILUMA WMA	12	2022	0	12	7	K	19	Bwawa la Selesusi	25	Inside ILUMA WMA	-13.673	MiomboWoodland
320	1	Wet	14/03/2022	18	L	25	19	Bwawa la Selesusi	K	0	8.34359	36.75014	Encroached area. Large waterholein valley feeding rice paddies	8	338	7	well	2	3	1	0	0	0	2	1	0	0	0	1	0	0	1	0				Inside ILUMA WMA	12	2022	0	12	7	K	19	Bwawa la Selesusi	25	Inside ILUMA WMA	-13.673	MiomboWoodland
321	1	Wet	14/03/2022	18	L	25	19	Bwawa la Selesusi	K	0	8.34359	36.75014	Encroached area. Large waterholein valley feeding rice paddies	9	339	7	well	2	3	0	1	0	0	1	1	0	0	0	1	0	0	1	0				Inside ILUMA WMA	12	2022	0	12	7	K	19	Bwawa la Selesusi	25	Inside ILUMA WMA	-13.673	MiomboWoodland
322	1	Wet	14/03/2022	18	L	25	19	Bwawa la Selesusi	K	0	8.34359	36.75014	Encroached area. Large waterholein valley feeding rice paddies	10	340	7	well	2	5	0	1	0	0	2	1	0	0	0	1	0	0	1	0				Inside ILUMA WMA	12	2022	0	12	7	K	19	Bwawa la Selesusi	25	Inside ILUMA WMA	-13.673	MiomboWoodland
362	1	Wet	16/03/2022	20	L	28	21	Bwawa la Mpunga	L	373	8.27425	36.81936	Large rice field fed by groundwater, swampy spring in centre of rice field	8	187	3	flowing stream	4	10	1	0	0	0	3	1	0	0	0	0	1	0	1	0				Inside ILUMA WMA	12	2022	0	12	7	K	21	Bwawa la Mpunga	55	Inside ILUMA WMA	-7.549	MiomboWoodland
363	1	Wet	16/03/2022	20	L	28	21	Bwawa la Mpunga	L	373	8.27425	36.81936	Large rice field fed by groundwater, swampy spring in centre of rice field	9	188	1	puddle outside streambed	1	1	1	0	0	0	1	1	0	0	0	1	0	0	1	0				Inside ILUMA WMA	12	2022	0	12	7	K	21	Bwawa la Mpunga	55	Inside ILUMA WMA	-7.549	MiomboWoodland
364	1	Wet	16/03/2022	20	L	28	21	Bwawa la Mpunga	L	373	8.27425	36.81936	Large rice field fed by groundwater, swampy spring in centre of rice field	10	189	2	spring	2	5	0	0	1	0	1	1	0	0	0	0	0	1	1	0				Inside ILUMA WMA	12	2022	0	12	7	K	21	Bwawa la Mpunga	55	Inside ILUMA WMA	-7.549	MiomboWoodland
365	1	Wet	16/03/2022	20	L	28	21	Bwawa la Mpunga	L	373	8.27425	36.81936	Large rice field fed by groundwater, swampy spring in centre of rice field	11	190	2	spring	3	4	0	1	0	0	1	1	0	0	0	1	0	0	1	0				Inside ILUMA WMA	12	2022	0	12	7	K	21	Bwawa la Mpunga	55	Inside ILUMA WMA	-7.549	MiomboWoodland
366	1	Wet	16/03/2022	20	L	28	21	Bwawa la Mpunga	L	373	8.27425	36.81936	Large rice field fed by groundwater, swampy spring in centre of rice field	12	191	1	pool outside streambed	2	5	1	0	0	0	1	1	0	0	0	1	0	0	1	0	24	3		Inside ILUMA WMA	12	2022	0	12	7	K	21	Bwawa la Mpunga	55	Inside ILUMA WMA	-7.549	MiomboWoodland
367	1	Wet	16/03/2022	20	L	28	21	Bwawa la Mpunga	L	373	8.27425	36.81936	Large rice field fed by groundwater, swampy spring in centre of rice field	13	192	5	pond	3	5	0	0	1	0	2	0	1	0	1	1	0	0	1	0				Inside ILUMA WMA	12	2022	0	12	7	K	21	Bwawa la Mpunga	55	Inside ILUMA WMA	-7.549	MiomboWoodland
368	1	Wet	16/03/2022	20	L	28	21	Bwawa la Mpunga	L	373	8.27425	36.81936	Large rice field fed by groundwater, swampy spring in centre of rice field	14	194	1	pool outside streambed	2	5	1	0	0	0	1	1	0	0	0	1	0	0	1	0				Inside ILUMA WMA	12	2022	0	12	7	K	21	Bwawa la Mpunga	55	Inside ILUMA WMA	-7.549	MiomboWoodland
369	2	Wet	22/03/2022	21	L	30	22	Kisaki	K	1	8.2459	36.76685	Large Village with lots of rice agriculture, lots of rain the night before	1	2	1	puddle on road	2	3	1	0	0	0	1	1	0	0	0	1	0	0	1	0				Outside ILUMA WMA	13	2022	0	13	8	K	22	Kisaki	5	Outside ILUMA WMA	-13.759	MiomboWoodland
370	2	Wet	22/03/2022	21	L	30	22	Kisaki	K	1	8.2459	36.76685	Large Village with lots of rice agriculture, lots of rain the night before	2	3	1	puddle on road	3	2	1	0	0	0	1	1	0	0	0	1	0	0	1	0				Outside ILUMA WMA	13	2022	0	13	8	K	22	Kisaki	5	Outside ILUMA WMA	-13.759	MiomboWoodland
371	2	Wet	22/03/2022	21	L	30	22	Kisaki	K	1	8.2459	36.76685	Large Village with lots of rice agriculture, lots of rain the night before	3	4	1	puddle on road	3	10	1	0	0	0	1	0	1	0	0	0	1	0	1	0	25	2		Outside ILUMA WMA	13	2022	0	13	8	K	22	Kisaki	5	Outside ILUMA WMA	-13.759	MiomboWoodland
372	2	Wet	22/03/2022	21	L	30	22	Kisaki	K	1	8.2459	36.76685	Large Village with lots of rice agriculture, lots of rain the night before	4	5	9	rice paddy	3	8	0	1	0	0	2	0	1	1	0	0	1	0	1	0	25	2		Outside ILUMA WMA	13	2022	0	13	8	K	22	Kisaki	5	Outside ILUMA WMA	-13.759	MiomboWoodland
373	2	Wet	22/03/2022	21	L	30	22	Kisaki	K	1	8.2459	36.76685	Large Village with lots of rice agriculture, lots of rain the night before	5	6	9	rice paddy	3	8	0	1	0	0	1	1	0	0	0	1	0	0	1	0				Outside ILUMA WMA	13	2022	0	13	8	K	22	Kisaki	5	Outside ILUMA WMA	-13.759	MiomboWoodland
374	2	Wet	22/03/2022	21	L	30	22	Kisaki	K	1	8.2459	36.76685	Large Village with lots of rice agriculture, lots of rain the night before	6	7	9	rice paddy	4	8	0	1	0	0	2	0	1	1	1	0	1	1	1	0	25	2		Outside ILUMA WMA	13	2022	0	13	8	K	22	Kisaki	5	Outside ILUMA WMA	-13.759	MiomboWoodland
375	2	Wet	22/03/2022	21	L	30	22	Kisaki	K	1	8.2459	36.76685	Large Village with lots of rice agriculture, lots of rain the night before	7	8	1	puddle beside rice paddy	2	2	0	1	0	0	1	1	0	0	0	1	0	0	1	0				Outside ILUMA WMA	13	2022	0	13	8	K	22	Kisaki	5	Outside ILUMA WMA	-13.759	MiomboWoodland
376	2	Wet	22/03/2022	21	L	30	22	Kisaki	K	1	8.2459	36.76685	Large Village with lots of rice agriculture, lots of rain the night before	8	9	1	puddle beside rice paddy	2	4	0	1	0	0	1	1	0	0	0	1	0	0	1	0				Outside ILUMA WMA	13	2022	0	13	8	K	22	Kisaki	5	Outside ILUMA WMA	-13.759	MiomboWoodland
377	2	Wet	22/03/2022	21	L	30	22	Kisaki	K	1	8.2459	36.76685	Large Village with lots of rice agriculture, lots of rain the night before	9	11	9	rice paddy	4	7	0	1	0	0	2	0	1	1	1	0	1	1	1	0	25	2		Outside ILUMA WMA	13	2022	0	13	8	K	22	Kisaki	5	Outside ILUMA WMA	-13.759	MiomboWoodland
378	2	Wet	22/03/2022	21	L	30	22	Kisaki	K	1	8.2459	36.76685	Large Village with lots of rice agriculture, lots of rain the night before	10	10	1	puddle beside rice paddy	2	3	0	1	0	0	1	1	0	0	0	1	0	0	1	0				Outside ILUMA WMA	13	2022	0	13	8	K	22	Kisaki	5	Outside ILUMA WMA	-13.759	MiomboWoodland
379	2	Wet	22/03/2022	21	L	30	22	Kisaki	K	1	8.2459	36.76685	Large Village with lots of rice agriculture, lots of rain the night before	11	12	1	puddle beside rice paddy	4	3	0	1	0	0	1	1	0	0	0	0	1	1	1	0				Outside ILUMA WMA	13	2022	0	13	8	K	22	Kisaki	5	Outside ILUMA WMA	-13.759	MiomboWoodland
380	2	Wet	22/03/2022	21	L	30	22	Kisaki	K	1	8.2459	36.76685	Large Village with lots of rice agriculture, lots of rain the night before	12	13	9	rice paddy	3	2	0	1	0	0	2	1	0	0	0	1	0	0	1	0				Outside ILUMA WMA	13	2022	0	13	8	K	22	Kisaki	5	Outside ILUMA WMA	-13.759	MiomboWoodland
381	2	Wet	22/03/2022	21	L	30	22	Kisaki	K	1	8.2459	36.76685	Large Village with lots of rice agriculture, lots of rain the night before	13	14	9	rice paddy	4	2	0	1	0	0	1	1	0	0	0	1	0	0	1	0				Outside ILUMA WMA	13	2022	0	13	8	K	22	Kisaki	5	Outside ILUMA WMA	-13.759	MiomboWoodland
382	2	Wet	22/03/2022	21	L	30	22	Kisaki	K	1	8.2459	36.76685	Large Village with lots of rice agriculture, lots of rain the night before	14	15	9	rice paddy	4	2	0	1	0	0	1	1	0	0	0	1	0	0	1	0				Outside ILUMA WMA	13	2022	0	13	8	K	22	Kisaki	5	Outside ILUMA WMA	-13.759	MiomboWoodland
383	2	Wet	22/03/2022	21	L	30	22	Kisaki	K	1	8.2459	36.76685	Large Village with lots of rice agriculture, lots of rain the night before	15	16	1	puddle beside road	2	4	0	1	1	0	1	1	0	0	0	1	0	0	1	0				Outside ILUMA WMA	13	2022	0	13	8	K	22	Kisaki	5	Outside ILUMA WMA	-13.759	MiomboWoodland
384	2	Wet	22/03/2022	21	L	30	22	Kisaki	K	1	8.2459	36.76685	Large Village with lots of rice agriculture, lots of rain the night before	16	17	1	puddle beside road	2	4	0	1	1	0	1	1	0	0	0	1	0	0	1	0				Outside ILUMA WMA	13	2022	0	13	8	K	22	Kisaki	5	Outside ILUMA WMA	-13.759	MiomboWoodland
385	2	Wet	22/03/2022	21	L	30	22	Kisaki	K	1	8.2459	36.76685	Large Village with lots of rice agriculture, lots of rain the night before	17	18	1	puddle beside road	2	5	0	1	0	0	1	1	0	0	0	1	0	0	1	0				Outside ILUMA WMA	13	2022	0	13	8	K	22	Kisaki	5	Outside ILUMA WMA	-13.759	MiomboWoodland
386	2	Wet	22/03/2022	21	L	30	22	Kisaki	K	1	8.2459	36.76685	Large Village with lots of rice agriculture, lots of rain the night before	18	19	1	puddle beside road	2	5	0	1	0	0	1	1	0	0	0	1	0	0	1	0				Outside ILUMA WMA	13	2022	0	13	8	K	22	Kisaki	5	Outside ILUMA WMA	-13.759	MiomboWoodland
387	2	Wet	22/03/2022	21	L	30	22	Kisaki	K	1	8.2459	36.76685	Large Village with lots of rice agriculture, lots of rain the night before	19	20	1	puddle beside road	2	2	0	1	1	0	2	1	0	0	0	1	0	0	1	0				Outside ILUMA WMA	13	2022	0	13	8	K	22	Kisaki	5	Outside ILUMA WMA	-13.759	MiomboWoodland
388	2	Wet	22/03/2022	21	L	30	22	Kisaki	K	1	8.2459	36.76685	Large Village with lots of rice agriculture, lots of rain the night before	20	21	1	puddle beside road	2	4	0	1	1	0	2	1	0	0	0	1	0	0	1	0				Outside ILUMA WMA	13	2022	0	13	8	K	22	Kisaki	5	Outside ILUMA WMA	-13.759	MiomboWoodland
389	2	Wet	22/03/2022	21	L	31	22	Kisaki	K	1	8.2459	36.76685	Large Village with lots of rice agriculture, lots of rain the night before	1	22	1	puddle beside road	1	1	1	0	0	0	1	1	0	0	0	1	0	0	1	0				Outside ILUMA WMA	13	2022	0	13	8	K	22	Kisaki	5	Outside ILUMA WMA	-13.759	MiomboWoodland
390	2	Wet	22/03/2022	21	L	31	22	Kisaki	K	1	8.2459	36.76685	Large Village with lots of rice agriculture, lots of rain the night before	2	23	1	puddle beside road	2	3	0	1	0	0	1	1	0	0	0	1	0	0	1	0				Outside ILUMA WMA	13	2022	0	13	8	K	22	Kisaki	5	Outside ILUMA WMA	-13.759	MiomboWoodland
391	2	Wet	22/03/2022	21	L	31	22	Kisaki	K	1	8.2459	36.76685	Large Village with lots of rice agriculture, lots of rain the night before	3	24	1	puddle beside road	2	2	0	1	1	0	2	1	0	0	0	1	0	0	1	0				Outside ILUMA WMA	13	2022	0	13	8	K	22	Kisaki	5	Outside ILUMA WMA	-13.759	MiomboWoodland
392	2	Wet	22/03/2022	21	L	31	22	Kisaki	K	1	8.2459	36.76685	Large Village with lots of rice agriculture, lots of rain the night before	4	25	1	puddle beside road	3	4	0	1	1	0	2	1	0	0	0	0	1	1	0	1				Outside ILUMA WMA	13	2022	0	13	8	K	22	Kisaki	5	Outside ILUMA WMA	-13.759	MiomboWoodland
393	2	Wet	22/03/2022	21	L	31	22	Kisaki	K	1	8.2459	36.76685	Large Village with lots of rice agriculture, lots of rain the night before	5	26	1	puddle beside road	3	1	0	1	1	0	2	1	0	0	0	1	0	0	1	0				Outside ILUMA WMA	13	2022	0	13	8	K	22	Kisaki	5	Outside ILUMA WMA	-13.759	MiomboWoodland
394	2	Wet	22/03/2022	21	L	31	22	Kisaki	K	1	8.2459	36.76685	Large Village with lots of rice agriculture, lots of rain the night before	6	27	1	puddle beside road	2	5	0	1	1	0	2	1	0	0	0	1	0	0	1	0				Outside ILUMA WMA	13	2022	0	13	8	K	22	Kisaki	5	Outside ILUMA WMA	-13.759	MiomboWoodland
395	2	Wet	22/03/2022	21	L	31	22	Kisaki	K	1	8.2459	36.76685	Large Village with lots of rice agriculture, lots of rain the night before	7	28	1	puddle beside road	2	5	0	1	1	0	1	1	0	0	0	1	0	0	1	0				Outside ILUMA WMA	13	2022	0	13	8	K	22	Kisaki	5	Outside ILUMA WMA	-13.759	MiomboWoodland
396	2	Wet	22/03/2022	21	L	31	22	Kisaki	K	1	8.2459	36.76685	Large Village with lots of rice agriculture, lots of rain the night before	8	29	1	puddle beside road	2	3	0	1	0	0	1	1	0	0	0	1	0	0	1	0				Outside ILUMA WMA	13	2022	0	13	8	K	22	Kisaki	5	Outside ILUMA WMA	-13.759	MiomboWoodland
397	2	Wet	22/03/2022	21	L	31	22	Kisaki	K	1	8.2459	36.76685	Large Village with lots of rice agriculture, lots of rain the night before	9	31	3	flowing stream	4	5	0	1	1	0	2	0	0	1	1	0	1	1	1	0	25	3		Outside ILUMA WMA	13	2022	0	13	8	K	22	Kisaki	5	Outside ILUMA WMA	-13.759	MiomboWoodland
398	2	Wet	22/03/2022	21	L	31	22	Kisaki	K	1	8.2459	36.76685	Large Village with lots of rice agriculture, lots of rain the night before	10	30	1	puddle beside road	2	3	0	1	0	0	1	0	1	1	1	0	1	1	1	0	25	3		Outside ILUMA WMA	13	2022	0	13	8	K	22	Kisaki	5	Outside ILUMA WMA	-13.759	MiomboWoodland
399	2	Wet	22/03/2022	21	L	31	22	Kisaki	K	1	8.2459	36.76685	Large Village with lots of rice agriculture, lots of rain the night before	11	32	1	puddle in rice paddy	3	5	0	1	0	0	2	0	0	1	1	1	0	0	1	0	25	3		Outside ILUMA WMA	13	2022	0	13	8	K	22	Kisaki	5	Outside ILUMA WMA	-13.759	MiomboWoodland
400	2	Wet	22/03/2022	21	L	31	22	Kisaki	K	1	8.2459	36.76685	Large Village with lots of rice agriculture, lots of rain the night before	12	33	1	puddle on road	2	4	0	1	0	0	1	1	0	0	0	1	0	0	1	0				Outside ILUMA WMA	13	2022	0	13	8	K	22	Kisaki	5	Outside ILUMA WMA	-13.759	MiomboWoodland
401	2	Wet	22/03/2022	21	L	31	22	Kisaki	K	1	8.2459	36.76685	Large Village with lots of rice agriculture, lots of rain the night before	13	34	1	puddle on road	2	4	0	1	0	0	1	1	0	0	0	1	0	0	1	0				Outside ILUMA WMA	13	2022	0	13	8	K	22	Kisaki	5	Outside ILUMA WMA	-13.759	MiomboWoodland
402	2	Wet	22/03/2022	21	L	31	22	Kisaki	K	1	8.2459	36.76685	Large Village with lots of rice agriculture, lots of rain the night before	14	35	1	puddle on road	2	4	0	1	0	0	1	1	0	0	0	1	0	0	1	0				Outside ILUMA WMA	13	2022	0	13	8	K	22	Kisaki	5	Outside ILUMA WMA	-13.759	MiomboWoodland
403	2	Wet	22/03/2022	21	L	31	22	Kisaki	K	1	8.2459	36.76685	Large Village with lots of rice agriculture, lots of rain the night before	15	36	9	rice paddy	4	6	0	1	0	0	1	0	0	1	1	0	1	1	1	0	25	3		Outside ILUMA WMA	13	2022	0	13	8	K	22	Kisaki	5	Outside ILUMA WMA	-13.759	MiomboWoodland
404	2	Wet	22/03/2022	21	L	31	22	Kisaki	K	1	8.2459	36.76685	Large Village with lots of rice agriculture, lots of rain the night before	16	37	1	puddle on road	2	5	0	1	0	0	1	1	0	0	0	1	0	0	1	0				Outside ILUMA WMA	13	2022	0	13	8	K	22	Kisaki	5	Outside ILUMA WMA	-13.759	MiomboWoodland
405	2	Wet	22/03/2022	21	L	31	22	Kisaki	K	1	8.2459	36.76685	Large Village with lots of rice agriculture, lots of rain the night before	17	38	9	rice paddy	3	1	1	0	0	0	2	0	1	1	0	0	1	1	1	0	25	3		Outside ILUMA WMA	13	2022	0	13	8	K	22	Kisaki	5	Outside ILUMA WMA	-13.759	MiomboWoodland
406	2	Wet	22/03/2022	21	L	31	22	Kisaki	K	1	8.2459	36.76685	Large Village with lots of rice agriculture, lots of rain the night before	18	39	1	puddle on road	3	1	0	1	0	0	1	0	0	1	0	0	0	1	1	0	25	3		Outside ILUMA WMA	13	2022	0	13	8	K	22	Kisaki	5	Outside ILUMA WMA	-13.759	MiomboWoodland
407	2	Wet	22/03/2022	21	L	31	22	Kisaki	K	1	8.2459	36.76685	Large Village with lots of rice agriculture, lots of rain the night before	19	40	9	rice paddy	3	7	0	1	0	0	2	0	1	1	1	0	1	1	1	0	25	3		Outside ILUMA WMA	13	2022	0	13	8	K	22	Kisaki	5	Outside ILUMA WMA	-13.759	MiomboWoodland
408	2	Wet	24/03/2022	22	L	32	23	Uwanja wa Ndege	K	41	8.23449	36.80212	Village surrounded by rice and corn fields	1	42	1	puddle on road	2	5	1	0	0	0	1	1	0	0	0	1	0	0	1	0				Outside ILUMA WMA	13	2022	0	13	8	K	23	Uwanja wa Ndege	3	Outside ILUMA WMA	-9.897	MiomboWoodland
409	2	Wet	24/03/2022	22	L	32	23	Uwanja wa Ndege	K	41	8.23449	36.80212	Village surrounded by rice and corn fields	2	43	1	puddle on road	3	7	1	0	0	0	1	1	0	0	0	1	0	0	1	0				Outside ILUMA WMA	13	2022	0	13	8	K	23	Uwanja wa Ndege	3	Outside ILUMA WMA	-9.897	MiomboWoodland
410	2	Wet	24/03/2022	22	L	32	23	Uwanja wa Ndege	K	41	8.23449	36.80212	Village surrounded by rice and corn fields	3	44	1	puddle on road	3	4	1	0	0	0	1	0	1	0	1	1	0	0	1	0	26	3		Outside ILUMA WMA	13	2022	0	13	8	K	23	Uwanja wa Ndege	3	Outside ILUMA WMA	-9.897	MiomboWoodland
411	2	Wet	24/03/2022	22	L	32	23	Uwanja wa Ndege	K	41	8.23449	36.80212	Village surrounded by rice and corn fields	4	45	1	puddle beside road	2	5	0	1	0	0	1	1	0	0	0	1	0	0	1	0				Outside ILUMA WMA	13	2022	0	13	8	K	23	Uwanja wa Ndege	3	Outside ILUMA WMA	-9.897	MiomboWoodland
412	2	Wet	24/03/2022	22	L	32	23	Uwanja wa Ndege	K	41	8.23449	36.80212	Village surrounded by rice and corn fields	5	46	1	puddle on road	3	3	1	0	0	0	1	0	1	1	1	1	0	0	1	0	26	3		Outside ILUMA WMA	13	2022	0	13	8	K	23	Uwanja wa Ndege	3	Outside ILUMA WMA	-9.897	MiomboWoodland
413	2	Wet	24/03/2022	22	L	32	23	Uwanja wa Ndege	K	41	8.23449	36.80212	Village surrounded by rice and corn fields	6	47	1	puddle on road	2	5	1	0	0	0	1	1	0	0	0	1	0	0	1	0				Outside ILUMA WMA	13	2022	0	13	8	K	23	Uwanja wa Ndege	3	Outside ILUMA WMA	-9.897	MiomboWoodland
414	2	Wet	24/03/2022	22	L	32	23	Uwanja wa Ndege	K	41	8.23449	36.80212	Village surrounded by rice and corn fields	7	48	1	puddle on road	2	5	1	0	0	0	1	1	0	0	0	1	0	0	1	0				Outside ILUMA WMA	13	2022	0	13	8	K	23	Uwanja wa Ndege	3	Outside ILUMA WMA	-9.897	MiomboWoodland
415	2	Wet	24/03/2022	22	L	32	23	Uwanja wa Ndege	K	41	8.23449	36.80212	Village surrounded by rice and corn fields	8	49	2	spring	3	1	1	0	0	0	1	1	0	0	0	1	0	0	1	0				Outside ILUMA WMA	13	2022	0	13	8	K	23	Uwanja wa Ndege	3	Outside ILUMA WMA	-9.897	MiomboWoodland
416	2	Wet	24/03/2022	22	L	32	23	Uwanja wa Ndege	K	41	8.23449	36.80212	Village surrounded by rice and corn fields	9	50	1	puddle beside road	2	4	0	1	0	0	1	0	1	1	1	1	0	0	1	0	26	3		Outside ILUMA WMA	13	2022	0	13	8	K	23	Uwanja wa Ndege	3	Outside ILUMA WMA	-9.897	MiomboWoodland
417	2	Wet	24/03/2022	22	L	32	23	Uwanja wa Ndege	K	41	8.23449	36.80212	Village surrounded by rice and corn fields	10	51	1	puddle beside road	2	5	0	1	0	0	1	0	1	1	1	0	1	0	1	0	26	3		Outside ILUMA WMA	13	2022	0	13	8	K	23	Uwanja wa Ndege	3	Outside ILUMA WMA	-9.897	MiomboWoodland
418	2	Wet	24/03/2022	22	L	32	23	Uwanja wa Ndege	K	41	8.23449	36.80212	Village surrounded by rice and corn fields	11	52	9	rice paddy	3	3	0	1	0	0	1	0	1	1	1	0	1	0	0	1	26	3		Outside ILUMA WMA	13	2022	0	13	8	K	23	Uwanja wa Ndege	3	Outside ILUMA WMA	-9.897	MiomboWoodland
419	2	Wet	24/03/2022	22	L	32	23	Uwanja wa Ndege	K	41	8.23449	36.80212	Village surrounded by rice and corn fields	12	53	5	pond	3	5	0	1	1	0	1	0	1	1	1	1	0	0	1	0	26	3		Outside ILUMA WMA	13	2022	0	13	8	K	23	Uwanja wa Ndege	3	Outside ILUMA WMA	-9.897	MiomboWoodland
420	2	Wet	24/03/2022	22	L	32	23	Uwanja wa Ndege	K	41	8.23449	36.80212	Village surrounded by rice and corn fields	13	54	1	depression outside streambed	2	5	0	1	0	0	2	1	0	0	0	1	0	0	1	0				Outside ILUMA WMA	13	2022	0	13	8	K	23	Uwanja wa Ndege	3	Outside ILUMA WMA	-9.897	MiomboWoodland
421	2	Wet	24/03/2022	22	L	32	23	Uwanja wa Ndege	K	41	8.23449	36.80212	Village surrounded by rice and corn fields	14	55	1	depression outside streambed	1	1	1	0	0	0	1	1	0	0	0	1	0	0	1	0				Outside ILUMA WMA	13	2022	0	13	8	K	23	Uwanja wa Ndege	3	Outside ILUMA WMA	-9.897	MiomboWoodland
422	2	Wet	24/03/2022	22	L	32	23	Uwanja wa Ndege	K	41	8.23449	36.80212	Village surrounded by rice and corn fields	15	56	1	depression outside streambed	2	5	0	1	0	0	1	0	0	1	1	1	0	0	1	0	26	3		Outside ILUMA WMA	13	2022	0	13	8	K	23	Uwanja wa Ndege	3	Outside ILUMA WMA	-9.897	MiomboWoodland
423	2	Wet	24/03/2022	22	L	32	23	Uwanja wa Ndege	K	41	8.23449	36.80212	Village surrounded by rice and corn fields	16	57	1	depression outside streambed	1	1	1	0	0	0	1	1	0	0	0	1	0	0	1	0				Outside ILUMA WMA	13	2022	0	13	8	K	23	Uwanja wa Ndege	3	Outside ILUMA WMA	-9.897	MiomboWoodland
424	2	Wet	24/03/2022	22	L	32	23	Uwanja wa Ndege	K	41	8.23449	36.80212	Village surrounded by rice and corn fields	17	58	3	flowing stream	4	10	1	0	0	0	2	1	0	0	0	1	0	0	1	0				Outside ILUMA WMA	13	2022	0	13	8	K	23	Uwanja wa Ndege	3	Outside ILUMA WMA	-9.897	MiomboWoodland
425	2	Wet	24/03/2022	22	L	32	23	Uwanja wa Ndege	K	41	8.23449	36.80212	Village surrounded by rice and corn fields	18	59	1	puddle outside streambed	2	5	1	0	0	0	1	1	0	0	0	1	0	0	1	0				Outside ILUMA WMA	13	2022	0	13	8	K	23	Uwanja wa Ndege	3	Outside ILUMA WMA	-9.897	MiomboWoodland
426	2	Wet	24/03/2022	22	L	32	23	Uwanja wa Ndege	K	41	8.23449	36.80212	Village surrounded by rice and corn fields	19	60	5	pond	3	5	0	1	0	0	1	1	0	0	0	1	0	0	1	0				Outside ILUMA WMA	13	2022	0	13	8	K	23	Uwanja wa Ndege	3	Outside ILUMA WMA	-9.897	MiomboWoodland
427	2	Wet	24/03/2022	22	L	32	23	Uwanja wa Ndege	K	41	8.23449	36.80212	Village surrounded by rice and corn fields	20	61	9	rice paddy	3	10	0	1	0	0	1	0	1	1	1	0	1	1	1	0	26	3		Outside ILUMA WMA	13	2022	0	13	8	K	23	Uwanja wa Ndege	3	Outside ILUMA WMA	-9.897	MiomboWoodland
428	2	Wet	24/03/2022	22	L	33	23	Uwanja wa Ndege	K	41	8.23449	36.80212	Village surrounded by rice and corn fields	1	62	7	well	2	3	0	1	0	0	1	0	1	1	1	0	1	1	1	0	26	3		Outside ILUMA WMA	13	2022	0	13	8	K	23	Uwanja wa Ndege	3	Outside ILUMA WMA	-9.897	MiomboWoodland
429	2	Wet	24/03/2022	22	L	33	23	Uwanja wa Ndege	K	41	8.23449	36.80212	Village surrounded by rice and corn fields	2	63	9	rice paddy	4	10	0	1	1	0	1	0	1	1	1	0	1	1	1	0	26	3		Outside ILUMA WMA	13	2022	0	13	8	K	23	Uwanja wa Ndege	3	Outside ILUMA WMA	-9.897	MiomboWoodland
430	2	Wet	24/03/2022	22	L	33	23	Uwanja wa Ndege	K	41	8.23449	36.80212	Village surrounded by rice and corn fields	3	64	3	flowing stream	3	5	1	0	0	0	1	1	0	0	0	1	0	0	1	0				Outside ILUMA WMA	13	2022	0	13	8	K	23	Uwanja wa Ndege	3	Outside ILUMA WMA	-9.897	MiomboWoodland
431	2	Wet	24/03/2022	22	L	33	23	Uwanja wa Ndege	K	41	8.23449	36.80212	Village surrounded by rice and corn fields	4	65	1	puddle outside streambed	2	2	0	1	0	0	1	1	0	0	0	1	0	0	1	0				Outside ILUMA WMA	13	2022	0	13	8	K	23	Uwanja wa Ndege	3	Outside ILUMA WMA	-9.897	MiomboWoodland
432	2	Wet	24/03/2022	22	L	33	23	Uwanja wa Ndege	K	41	8.23449	36.80212	Village surrounded by rice and corn fields	5	66	10	potato field	3	5	1	0	0	0	1	1	0	0	0	1	0	0	1	0				Outside ILUMA WMA	13	2022	0	13	8	K	23	Uwanja wa Ndege	3	Outside ILUMA WMA	-9.897	MiomboWoodland
433	2	Wet	24/03/2022	22	L	33	23	Uwanja wa Ndege	K	41	8.23449	36.80212	Village surrounded by rice and corn fields	6	67	1	puddle on road	3	10	1	0	0	0	1	1	0	0	0	1	0	0	1	0				Outside ILUMA WMA	13	2022	0	13	8	K	23	Uwanja wa Ndege	3	Outside ILUMA WMA	-9.897	MiomboWoodland
434	2	Wet	24/03/2022	22	L	33	23	Uwanja wa Ndege	K	41	8.23449	36.80212	Village surrounded by rice and corn fields	7	68	9	rice paddy	3	10	1	0	0	0	1	1	0	0	0	1	0	0	1	0				Outside ILUMA WMA	13	2022	0	13	8	K	23	Uwanja wa Ndege	3	Outside ILUMA WMA	-9.897	MiomboWoodland
435	2	Wet	24/03/2022	22	L	33	23	Uwanja wa Ndege	K	41	8.23449	36.80212	Village surrounded by rice and corn fields	8	69	9	rice paddy	4	10	0	1	0	0	1	0	1	1	0	0	1	1	1	0	26	3		Outside ILUMA WMA	13	2022	0	13	8	K	23	Uwanja wa Ndege	3	Outside ILUMA WMA	-9.897	MiomboWoodland
436	2	Wet	26/03/2022	23	L	34	24	Bwawa la Mkwajuni	K	70	8.21708	36.8116	Camp at Bonde La Mdaba, series of rice and Bwawa in Valley	1	71	9	rice paddy	3	10	0	1	0	0	1	0	1	1	1	0	1	0	1	0	27	3		Inside ILUMA WMA	13	2022	0	13	8	K	24	Bwawa la Mkwajuni	45	Inside ILUMA WMA	-9.303	MiomboWoodland
437	2	Wet	26/03/2022	23	L	34	24	Bwawa la Mkwajuni	K	70	8.21708	36.8116	Camp at Bonde La Mdaba, series of rice and Bwawa in Valley	2	72	5	waterhole	4	2	0	0	1	1	3	0	1	1	1	0	1	1	1	0	27	3		Inside ILUMA WMA	13	2022	0	13	8	K	24	Bwawa la Mkwajuni	45	Inside ILUMA WMA	-9.303	MiomboWoodland
438	2	Wet	26/03/2022	23	L	34	24	Bwawa la Mkwajuni	K	70	8.21708	36.8116	Camp at Bonde La Mdaba, series of rice and Bwawa in Valley	3	73	9	rice paddy	4	2	0	1	0	0	2	0	1	1	1	0	1	1	1	0	27	3		Inside ILUMA WMA	13	2022	0	13	8	K	24	Bwawa la Mkwajuni	45	Inside ILUMA WMA	-9.303	MiomboWoodland
439	2	Wet	26/03/2022	23	L	34	24	Bwawa la Mkwajuni	K	70	8.21708	36.8116	Camp at Bonde La Mdaba, series of rice and Bwawa in Valley	4	74	7	well	2	5	0	1	1	1	2	0	1	0	1	0	1	0	1	0	27	3		Inside ILUMA WMA	13	2022	0	13	8	K	24	Bwawa la Mkwajuni	45	Inside ILUMA WMA	-9.303	MiomboWoodland
440	2	Wet	26/03/2022	23	L	34	24	Bwawa la Mkwajuni	K	70	8.21708	36.8116	Camp at Bonde La Mdaba, series of rice and Bwawa in Valley	5	75	7	well	2	5	0	0	1	0	2	1	0	0	0	1	0	0	1	0				Inside ILUMA WMA	13	2022	0	13	8	K	24	Bwawa la Mkwajuni	45	Inside ILUMA WMA	-9.303	MiomboWoodland
441	2	Wet	26/03/2022	23	L	34	24	Bwawa la Mkwajuni	K	70	8.21708	36.8116	Camp at Bonde La Mdaba, series of rice and Bwawa in Valley	6	76	7	well	2	5	0	0	1	0	2	1	0	0	0	1	0	0	1	0				Inside ILUMA WMA	13	2022	0	13	8	K	24	Bwawa la Mkwajuni	45	Inside ILUMA WMA	-9.303	MiomboWoodland
442	2	Wet	26/03/2022	23	L	34	24	Bwawa la Mkwajuni	K	70	8.21708	36.8116	Camp at Bonde La Mdaba, series of rice and Bwawa in Valley	7	77	9	rice paddy	3	10	0	1	0	0	1	0	1	1	1	0	1	1	1	0	27	3		Inside ILUMA WMA	13	2022	0	13	8	K	24	Bwawa la Mkwajuni	45	Inside ILUMA WMA	-9.303	MiomboWoodland
443	2	Wet	26/03/2022	23	L	34	24	Bwawa la Mkwajuni	K	70	8.21708	36.8116	Camp at Bonde La Mdaba, series of rice and Bwawa in Valley	8	78	2	spring	2	5	0	1	1	1	2	0	1	0	1	1	0	0	1	0	27	3		Inside ILUMA WMA	13	2022	0	13	8	K	24	Bwawa la Mkwajuni	45	Inside ILUMA WMA	-9.303	MiomboWoodland
444	2	Wet	26/03/2022	23	L	34	24	Bwawa la Mkwajuni	K	70	8.21708	36.8116	Camp at Bonde La Mdaba, series of rice and Bwawa in Valley	9	80	9	rice paddy	4	10	0	0	1	0	2	1	0	0	0	1	0	0	1	0				Inside ILUMA WMA	13	2022	0	13	8	K	24	Bwawa la Mkwajuni	45	Inside ILUMA WMA	-9.303	MiomboWoodland
445	2	Wet	26/03/2022	23	L	34	24	Bwawa la Mkwajuni	K	70	8.21708	36.8116	Camp at Bonde La Mdaba, series of rice and Bwawa in Valley	10	81	9	rice paddy	4	10	1	0	0	0	1	1	0	0	0	1	0	0	1	0				Inside ILUMA WMA	13	2022	0	13	8	K	24	Bwawa la Mkwajuni	45	Inside ILUMA WMA	-9.303	MiomboWoodland
446	2	Wet	26/03/2022	23	L	34	24	Bwawa la Mkwajuni	K	70	8.21708	36.8116	Camp at Bonde La Mdaba, series of rice and Bwawa in Valley	11	82	5	waterhole	3	10	0	0	1	0	2	1	0	0	0	0	1	1	1	0				Inside ILUMA WMA	13	2022	0	13	8	K	24	Bwawa la Mkwajuni	45	Inside ILUMA WMA	-9.303	MiomboWoodland
447	2	Wet	26/03/2022	23	L	34	24	Bwawa la Mkwajuni	K	70	8.21708	36.8116	Camp at Bonde La Mdaba, series of rice and Bwawa in Valley	12	83	4	flooded valley	4	4	0	1	0	0	2	0	0	1	0	1	0	0	1	0	27	3		Inside ILUMA WMA	13	2022	0	13	8	K	24	Bwawa la Mkwajuni	45	Inside ILUMA WMA	-9.303	MiomboWoodland
448	2	Wet	26/03/2022	23	L	34	24	Bwawa la Mkwajuni	K	70	8.21708	36.8116	Camp at Bonde La Mdaba, series of rice and Bwawa in Valley	13	84	2	spring	2	4	0	1	0	0	1	1	0	0	0	0	0	1	1	0				Inside ILUMA WMA	13	2022	0	13	8	K	24	Bwawa la Mkwajuni	45	Inside ILUMA WMA	-9.303	MiomboWoodland
449	2	Wet	26/03/2022	23	L	34	24	Bwawa la Mkwajuni	K	70	8.21708	36.8116	Camp at Bonde La Mdaba, series of rice and Bwawa in Valley	14	85	5	waterhole	3	3	0	0	1	1	3	1	0	0	0	1	0	0	1	0				Inside ILUMA WMA	13	2022	0	13	8	K	24	Bwawa la Mkwajuni	45	Inside ILUMA WMA	-9.303	MiomboWoodland
450	2	Wet	26/03/2022	23	L	34	24	Bwawa la Mkwajuni	K	70	8.21708	36.8116	Camp at Bonde La Mdaba, series of rice and Bwawa in Valley	15	86	2	spring	2	5	0	1	0	0	1	1	0	0	0	0	1	0	1	0				Inside ILUMA WMA	13	2022	0	13	8	K	24	Bwawa la Mkwajuni	45	Inside ILUMA WMA	-9.303	MiomboWoodland
451	2	Wet	26/03/2022	23	L	34	24	Bwawa la Mkwajuni	K	70	8.21708	36.8116	Camp at Bonde La Mdaba, series of rice and Bwawa in Valley	16	87	2	spring	2	5	0	1	1	0	1	1	0	0	0	1	0	0	1	0				Inside ILUMA WMA	13	2022	0	13	8	K	24	Bwawa la Mkwajuni	45	Inside ILUMA WMA	-9.303	MiomboWoodland
452	2	Wet	26/03/2022	23	L	34	24	Bwawa la Mkwajuni	K	70	8.21708	36.8116	Camp at Bonde La Mdaba, series of rice and Bwawa in Valley	17	88	2	spring	3	10	0	1	1	0	1	1	0	0	0	1	0	0	1	0				Inside ILUMA WMA	13	2022	0	13	8	K	24	Bwawa la Mkwajuni	45	Inside ILUMA WMA	-9.303	MiomboWoodland
453	2	Wet	28/03/2022	24	L	35	25	Bwawa la Mamba Luhogi	K	108	8.19364	36.78536	In ILUMA but close to the border. Lots of cattle encroachment. Camp next to flooded stream	1	89	2	spring	3	10	0	1	1	0	1	1	0	0	0	0	1	0	1	0				Inside ILUMA WMA	14	2022	0	14	9	K	25	Bwawa la Mamba Luhogi	48	Inside ILUMA WMA	-11.425	MiomboWoodland
454	2	Wet	28/03/2022	24	L	35	25	Bwawa la Mamba Luhogi	K	108	8.19364	36.78536	In ILUMA but close to the border. Lots of cattle encroachment. Camp next to flooded stream	2	90	1	puddle on road	2	5	1	0	0	0	1	1	0	0	0	1	0	0	1	0				Inside ILUMA WMA	14	2022	0	14	9	K	25	Bwawa la Mamba Luhogi	48	Inside ILUMA WMA	-11.425	MiomboWoodland
455	2	Wet	28/03/2022	24	L	35	25	Bwawa la Mamba Luhogi	K	108	8.19364	36.78536	In ILUMA but close to the border. Lots of cattle encroachment. Camp next to flooded stream	3	91	1	puddle on road	2	5	1	0	0	0	1	1	0	0	0	1	0	0	1	0				Inside ILUMA WMA	14	2022	0	14	9	K	25	Bwawa la Mamba Luhogi	48	Inside ILUMA WMA	-11.425	MiomboWoodland
456	2	Wet	28/03/2022	24	L	35	25	Bwawa la Mamba Luhogi	K	108	8.19364	36.78536	In ILUMA but close to the border. Lots of cattle encroachment. Camp next to flooded stream	4	92	1	puddle on road	4	4	0	1	0	0	1	0	1	1	1	0	1	0	1	0	28	3		Inside ILUMA WMA	14	2022	0	14	9	K	25	Bwawa la Mamba Luhogi	48	Inside ILUMA WMA	-11.425	MiomboWoodland
457	2	Wet	28/03/2022	24	L	35	25	Bwawa la Mamba Luhogi	K	108	8.19364	36.78536	In ILUMA but close to the border. Lots of cattle encroachment. Camp next to flooded stream	5	93	1	puddle on road	3	5	0	1	0	0	1	0	1	0	0	0	1	0	1	0	28	3		Inside ILUMA WMA	14	2022	0	14	9	K	25	Bwawa la Mamba Luhogi	48	Inside ILUMA WMA	-11.425	MiomboWoodland
458	2	Wet	28/03/2022	24	L	35	25	Bwawa la Mamba Luhogi	K	108	8.19364	36.78536	In ILUMA but close to the border. Lots of cattle encroachment. Camp next to flooded stream	6	94	1	puddle on road	1	2	0	1	0	0	1	0	1	0	0	0	1	0	1	0	28	3		Inside ILUMA WMA	14	2022	0	14	9	K	25	Bwawa la Mamba Luhogi	48	Inside ILUMA WMA	-11.425	MiomboWoodland
459	2	Wet	28/03/2022	24	L	35	25	Bwawa la Mamba Luhogi	K	108	8.19364	36.78536	In ILUMA but close to the border. Lots of cattle encroachment. Camp next to flooded stream	7	95	5	waterhole	3	10	0	1	1	0	2	0	1	0	1	0	1	0	1	0	28	3		Inside ILUMA WMA	14	2022	0	14	9	K	25	Bwawa la Mamba Luhogi	48	Inside ILUMA WMA	-11.425	MiomboWoodland
460	2	Wet	28/03/2022	24	L	35	25	Bwawa la Mamba Luhogi	K	108	8.19364	36.78536	In ILUMA but close to the border. Lots of cattle encroachment. Camp next to flooded stream	8	96	7	well	1	2	1	0	0	0	2	1	0	0	0	1	0	0	1	0				Inside ILUMA WMA	14	2022	0	14	9	K	25	Bwawa la Mamba Luhogi	48	Inside ILUMA WMA	-11.425	MiomboWoodland
461	2	Wet	28/03/2022	24	L	35	25	Bwawa la Mamba Luhogi	K	108	8.19364	36.78536	In ILUMA but close to the border. Lots of cattle encroachment. Camp next to flooded stream	9	97	3	flowing river	4	10	0	1	0	0	2	1	0	0	0	1	0	0	1	0				Inside ILUMA WMA	14	2022	0	14	9	K	25	Bwawa la Mamba Luhogi	48	Inside ILUMA WMA	-11.425	MiomboWoodland
462	2	Wet	28/03/2022	24	L	35	25	Bwawa la Mamba Luhogi	K	108	8.19364	36.78536	In ILUMA but close to the border. Lots of cattle encroachment. Camp next to flooded stream	10	98	1	depression outside streambed	1	2	1	0	0	0	1	1	0	0	0	1	0	0	1	0				Inside ILUMA WMA	14	2022	0	14	9	K	25	Bwawa la Mamba Luhogi	48	Inside ILUMA WMA	-11.425	MiomboWoodland
463	2	Wet	28/03/2022	24	L	35	25	Bwawa la Mamba Luhogi	K	108	8.19364	36.78536	In ILUMA but close to the border. Lots of cattle encroachment. Camp next to flooded stream	11	99	5	pond	3	3	0	1	0	0	1	0	0	1	1	1	0	0	1	0	28	3		Inside ILUMA WMA	14	2022	0	14	9	K	25	Bwawa la Mamba Luhogi	48	Inside ILUMA WMA	-11.425	MiomboWoodland
464	2	Wet	28/03/2022	24	L	35	25	Bwawa la Mamba Luhogi	K	108	8.19364	36.78536	In ILUMA but close to the border. Lots of cattle encroachment. Camp next to flooded stream	12	100	1	pool outside streambed	2	5	0	1	0	0	1	0	0	1	0	1	0	0	1	0	28	3		Inside ILUMA WMA	14	2022	0	14	9	K	25	Bwawa la Mamba Luhogi	48	Inside ILUMA WMA	-11.425	MiomboWoodland
465	2	Wet	28/03/2022	24	L	35	25	Bwawa la Mamba Luhogi	K	108	8.19364	36.78536	In ILUMA but close to the border. Lots of cattle encroachment. Camp next to flooded stream	13	101	1	pool outside streambed	2	3	0	1	0	0	1	0	1	0	0	1	0	0	1	0	28	3		Inside ILUMA WMA	14	2022	0	14	9	K	25	Bwawa la Mamba Luhogi	48	Inside ILUMA WMA	-11.425	MiomboWoodland
466	2	Wet	28/03/2022	24	L	35	25	Bwawa la Mamba Luhogi	K	108	8.19364	36.78536	In ILUMA but close to the border. Lots of cattle encroachment. Camp next to flooded stream	14	102	1	pool outside streambed	2	5	0	1	0	0	1	0	1	1	0	0	1	0	1	0	28	3		Inside ILUMA WMA	14	2022	0	14	9	K	25	Bwawa la Mamba Luhogi	48	Inside ILUMA WMA	-11.425	MiomboWoodland
467	2	Wet	28/03/2022	24	L	35	25	Bwawa la Mamba Luhogi	K	108	8.19364	36.78536	In ILUMA but close to the border. Lots of cattle encroachment. Camp next to flooded stream	15	103	1	pool outside streambed	2	5	0	1	0	0	1	0	1	1	1	1	0	0	1	0	28	3		Inside ILUMA WMA	14	2022	0	14	9	K	25	Bwawa la Mamba Luhogi	48	Inside ILUMA WMA	-11.425	MiomboWoodland
468	2	Wet	28/03/2022	24	L	35	25	Bwawa la Mamba Luhogi	K	108	8.19364	36.78536	In ILUMA but close to the border. Lots of cattle encroachment. Camp next to flooded stream	16	104	1	pool outside streambed	2	5	0	1	0	0	1	0	1	1	1	1	0	0	0	1	28	3		Inside ILUMA WMA	14	2022	0	14	9	K	25	Bwawa la Mamba Luhogi	48	Inside ILUMA WMA	-11.425	MiomboWoodland
469	2	Wet	28/03/2022	24	L	35	25	Bwawa la Mamba Luhogi	K	108	8.19364	36.78536	In ILUMA but close to the border. Lots of cattle encroachment. Camp next to flooded stream	17	105	1	pool outside streambed	3	8	0	1	0	0	1	0	1	1	1	1	0	0	1	0	28	3		Inside ILUMA WMA	14	2022	0	14	9	K	25	Bwawa la Mamba Luhogi	48	Inside ILUMA WMA	-11.425	MiomboWoodland
470	2	Wet	28/03/2022	24	L	35	25	Bwawa la Mamba Luhogi	K	108	8.19364	36.78536	In ILUMA but close to the border. Lots of cattle encroachment. Camp next to flooded stream	18	106	5	waterhole	4	2	0	0	1	0	2	1	0	0	0	1	0	0	1	0				Inside ILUMA WMA	14	2022	0	14	9	K	25	Bwawa la Mamba Luhogi	48	Inside ILUMA WMA	-11.425	MiomboWoodland
471	2	Wet	28/03/2022	24	L	35	25	Bwawa la Mamba Luhogi	K	108	8.19364	36.78536	In ILUMA but close to the border. Lots of cattle encroachment. Camp next to flooded stream	19	107	9	rice paddy	4	4	0	0	1	0	1	0	0	1	1	1	0	0	1	0	28	3		Inside ILUMA WMA	14	2022	0	14	9	K	25	Bwawa la Mamba Luhogi	48	Inside ILUMA WMA	-11.425	MiomboWoodland
472	2	Wet	30/03/2022	25	L	36	26	Funga	K	109	8.16922	36.77618	Just outside Funga village. At large waterholebehind the Kilombero river. Also at the boundary of ILUMA	1	110	5	waterhole	4	5	0	1	1	0	2	1	0	0	0	1	0	0	1	0				Inside ILUMA WMA	14	2022	0	14	9	K	26	Funga	77	Inside ILUMA WMA	-12.302	GroundwaterForest
473	2	Wet	30/03/2022	25	L	36	26	Funga	K	109	8.16922	36.77618	Just outside Funga village. At large waterholebehind the Kilombero river. Also at the boundary of ILUMA	2	111	1	human footprints	1	2	1	0	0	0	1	1	0	0	0	1	0	0	1	0				Inside ILUMA WMA	14	2022	0	14	9	K	26	Funga	77	Inside ILUMA WMA	-12.302	GroundwaterForest
474	2	Wet	30/03/2022	25	L	36	26	Funga	K	109	8.16922	36.77618	Just outside Funga village. At large waterholebehind the Kilombero river. Also at the boundary of ILUMA	3	112	1	puddle outside streambed	2	5	0	1	0	0	1	1	0	0	0	1	0	0	1	0				Inside ILUMA WMA	14	2022	0	14	9	K	26	Funga	77	Inside ILUMA WMA	-12.302	GroundwaterForest
475	2	Wet	30/03/2022	25	L	36	26	Funga	K	109	8.16922	36.77618	Just outside Funga village. At large waterholebehind the Kilombero river. Also at the boundary of ILUMA	4	113	1	human footprints	2	5	1	0	0	0	1	1	0	0	0	1	0	0	1	0				Inside ILUMA WMA	14	2022	0	14	9	K	26	Funga	77	Inside ILUMA WMA	-12.302	GroundwaterForest
476	2	Wet	30/03/2022	25	L	36	26	Funga	K	109	8.16922	36.77618	Just outside Funga village. At large waterholebehind the Kilombero river. Also at the boundary of ILUMA	5	114	1	puddle on road	2	5	1	0	0	0	1	1	0	0	0	1	0	0	1	0				Inside ILUMA WMA	14	2022	0	14	9	K	26	Funga	77	Inside ILUMA WMA	-12.302	GroundwaterForest
477	2	Wet	30/03/2022	25	L	36	26	Funga	K	109	8.16922	36.77618	Just outside Funga village. At large waterholebehind the Kilombero river. Also at the boundary of ILUMA	6	115	1	puddle on road	2	5	1	0	0	0	1	1	0	0	0	1	0	0	1	0				Inside ILUMA WMA	14	2022	0	14	9	K	26	Funga	77	Inside ILUMA WMA	-12.302	GroundwaterForest
478	2	Wet	30/03/2022	25	L	36	26	Funga	K	109	8.16922	36.77618	Just outside Funga village. At large waterholebehind the Kilombero river. Also at the boundary of ILUMA	7	116	1	puddle	3	4	0	0	1	0	1	1	0	0	0	1	0	0	1	0				Inside ILUMA WMA	14	2022	0	14	9	K	26	Funga	77	Inside ILUMA WMA	-12.302	GroundwaterForest
479	2	Wet	30/03/2022	25	L	36	26	Funga	K	109	8.16922	36.77618	Just outside Funga village. At large waterholebehind the Kilombero river. Also at the boundary of ILUMA	8	117	1	puddle in valley	2	3	1	0	0	0	1	1	0	0	0	1	0	0	1	0				Inside ILUMA WMA	14	2022	0	14	9	K	26	Funga	77	Inside ILUMA WMA	-12.302	GroundwaterForest
480	2	Wet	30/03/2022	25	L	36	26	Funga	K	109	8.16922	36.77618	Just outside Funga village. At large waterholebehind the Kilombero river. Also at the boundary of ILUMA	9	118	1	puddle in valley	2	3	1	0	0	0	1	1	0	0	0	1	0	0	1	0				Inside ILUMA WMA	14	2022	0	14	9	K	26	Funga	77	Inside ILUMA WMA	-12.302	GroundwaterForest
481	2	Wet	30/03/2022	25	L	36	26	Funga	K	109	8.16922	36.77618	Just outside Funga village. At large waterholebehind the Kilombero river. Also at the boundary of ILUMA	10	119	4	flooded valley	4	10	0	1	1	0	2	0	1	1	0	1	0	0	1	0	29	2		Inside ILUMA WMA	14	2022	0	14	9	K	26	Funga	77	Inside ILUMA WMA	-12.302	GroundwaterForest
482	2	Wet	30/03/2022	25	L	36	26	Funga	K	109	8.16922	36.77618	Just outside Funga village. At large waterholebehind the Kilombero river. Also at the boundary of ILUMA	11	120	1	puddle on road	2	4	1	0	0	0	1	1	0	0	0	1	0	0	1	0				Inside ILUMA WMA	14	2022	0	14	9	K	26	Funga	77	Inside ILUMA WMA	-12.302	GroundwaterForest
249	1	Wet	27/02/2022	15	L	20	16	Bwawa la Mnyuamachi	K	254	8.38778	36.7463	Settled area with rice/maize farms. Cattle grazing and usedfor ploughing	10	264	1	pool outside streambed	3	4	1	0	0	0	1	0	1	1	1	0	1	0	1	0	16	3		Outside ILUMA WMA	10	2022	0	10	5	K	16	Bwawa la Mnyuamachi	6	Outside ILUMA WMA	-18.921	MiomboWoodland
250	1	Wet	27/02/2022	15	L	20	16	Bwawa la Mnyuamachi	K	254	8.38778	36.7463	Settled area with rice/maize farms. Cattle grazing and usedfor ploughing	11	265	1	puddle on road	3	4	1	0	0	0	1	0	1	1	1	0	1	0	1	0	16	3		Outside ILUMA WMA	10	2022	0	10	5	K	16	Bwawa la Mnyuamachi	6	Outside ILUMA WMA	-18.921	MiomboWoodland
251	1	Wet	27/02/2022	15	L	20	16	Bwawa la Mnyuamachi	K	254	8.38778	36.7463	Settled area with rice/maize farms. Cattle grazing and usedfor ploughing	12	266	1	puddle on road	1	2	1	0	0	0	1	0	1	1	1	0	0	1	1	0	16	3		Outside ILUMA WMA	10	2022	0	10	5	K	16	Bwawa la Mnyuamachi	6	Outside ILUMA WMA	-18.921	MiomboWoodland
252	1	Wet	27/02/2022	15	L	20	16	Bwawa la Mnyuamachi	K	254	8.38778	36.7463	Settled area with rice/maize farms. Cattle grazing and usedfor ploughing	13	267	1	puddle on road	1	2	1	0	0	0	1	1	0	0	0	1	0	0	1	0				Outside ILUMA WMA	10	2022	0	10	5	K	16	Bwawa la Mnyuamachi	6	Outside ILUMA WMA	-18.921	MiomboWoodland
253	1	Wet	27/02/2022	15	L	20	16	Bwawa la Mnyuamachi	K	254	8.38778	36.7463	Settled area with rice/maize farms. Cattle grazing and usedfor ploughing	14	268	9	rice paddy	2	5	0	1	0	0	1	0	1	1	1	1	0	0	1	0	16	3		Outside ILUMA WMA	10	2022	0	10	5	K	16	Bwawa la Mnyuamachi	6	Outside ILUMA WMA	-18.921	MiomboWoodland
254	1	Wet	27/02/2022	15	L	20	16	Bwawa la Mnyuamachi	K	254	8.38778	36.7463	Settled area with rice/maize farms. Cattle grazing and usedfor ploughing	15	269	1	puddle outside streambed	1	1	1	0	0	0	1	0	1	0	0	1	0	0	1	0	16	3		Outside ILUMA WMA	10	2022	0	10	5	K	16	Bwawa la Mnyuamachi	6	Outside ILUMA WMA	-18.921	MiomboWoodland
255	1	Wet	27/02/2022	15	L	20	16	Bwawa la Mnyuamachi	K	254	8.38778	36.7463	Settled area with rice/maize farms. Cattle grazing and usedfor ploughing	16	270	5	waterhole	4	4	0	1	0	0	2	0	1	1	1	0	1	0	1	0	16	3		Outside ILUMA WMA	10	2022	0	10	5	K	16	Bwawa la Mnyuamachi	6	Outside ILUMA WMA	-18.921	MiomboWoodland
256	1	Wet	27/02/2022	15	L	20	16	Bwawa la Mnyuamachi	K	254	8.38778	36.7463	Settled area with rice/maize farms. Cattle grazing and usedfor ploughing	17	271	1	pool outside streambed	3	4	0	1	0	0	1	0	0	1	1	1	0	0	1	0	16	3		Outside ILUMA WMA	10	2022	0	10	5	K	16	Bwawa la Mnyuamachi	6	Outside ILUMA WMA	-18.921	MiomboWoodland
257	1	Wet	27/02/2022	15	L	20	16	Bwawa la Mnyuamachi	K	254	8.38778	36.7463	Settled area with rice/maize farms. Cattle grazing and usedfor ploughing	18	272	3	flowing stream	4	5	1	0	0	0	1	1	0	0	0	1	0	0	1	0				Outside ILUMA WMA	10	2022	0	10	5	K	16	Bwawa la Mnyuamachi	6	Outside ILUMA WMA	-18.921	MiomboWoodland
258	1	Wet	27/02/2022	15	L	20	16	Bwawa la Mnyuamachi	K	254	8.38778	36.7463	Settled area with rice/maize farms. Cattle grazing and usedfor ploughing	19	273	1	pool outside streambed	2	3	0	1	0	0	1	1	0	0	0	1	0	0	1	0				Outside ILUMA WMA	10	2022	0	10	5	K	16	Bwawa la Mnyuamachi	6	Outside ILUMA WMA	-18.921	MiomboWoodland
259	1	Wet	27/02/2022	15	L	20	16	Bwawa la Mnyuamachi	K	254	8.38778	36.7463	Settled area with rice/maize farms. Cattle grazing and usedfor ploughing	20	274	7	well	2	3	0	1	0	0	2	0	0	1	1	1	0	0	1	0	16	3		Outside ILUMA WMA	10	2022	0	10	5	K	16	Bwawa la Mnyuamachi	6	Outside ILUMA WMA	-18.921	MiomboWoodland
260	1	Wet	27/02/2022	15	L	21	16	Bwawa la Mnyuamachi	K	254	8.38778	36.7463	Settled area with rice/maize farms. Cattle grazing and usedfor ploughing	1	275	1	depression in streambed	2	5	0	1	0	0	1	0	1	1	1	1	0	0	1	0				Outside ILUMA WMA	10	2022	0	10	5	K	16	Bwawa la Mnyuamachi	6	Outside ILUMA WMA	-18.921	MiomboWoodland
261	1	Wet	01/03/2022	16	L	22	17	Tuliza Moyo	K	277	8.35974	36.74847	Settled area. Mainly river and some springs with surrounding puddle. Springs feeding surrounding rice paddies	1	278	3	flowing river	4	10	1	0	0	0	2	1	0	0	0	1	0	0	1	0				Outside ILUMA WMA	10	2022	0	10	5	K	17	Tuliza Moyo	4	Outside ILUMA WMA	-16.695	MiomboWoodland
262	1	Wet	01/03/2022	16	L	22	17	Tuliza Moyo	K	277	8.35974	36.74847	Settled area. Mainly river and some springs with surrounding puddle. Springs feeding surrounding rice paddies	2	279	1	depression outside streambed	2	5	1	0	0	0	2	0	1	0	1	1	0	0	1	0	17	2		Outside ILUMA WMA	10	2022	0	10	5	K	17	Tuliza Moyo	4	Outside ILUMA WMA	-16.695	MiomboWoodland
263	1	Wet	01/03/2022	16	L	22	17	Tuliza Moyo	K	277	8.35974	36.74847	Settled area. Mainly river and some springs with surrounding puddle. Springs feeding surrounding rice paddies	3	280	1	puddle on road	2	5	1	0	0	0	1	0	1	1	1	1	0	0	1	0	18	3		Outside ILUMA WMA	10	2022	0	10	5	K	17	Tuliza Moyo	4	Outside ILUMA WMA	-16.695	MiomboWoodland
264	1	Wet	01/03/2022	16	L	22	17	Tuliza Moyo	K	277	8.35974	36.74847	Settled area. Mainly river and some springs with surrounding puddle. Springs feeding surrounding rice paddies	4	281	1	puddle on road	2	5	1	0	0	0	1	0	1	1	1	1	0	0	1	0	18	3		Outside ILUMA WMA	10	2022	0	10	5	K	17	Tuliza Moyo	4	Outside ILUMA WMA	-16.695	MiomboWoodland
265	1	Wet	01/03/2022	16	L	22	17	Tuliza Moyo	K	277	8.35974	36.74847	Settled area. Mainly river and some springs with surrounding puddle. Springs feeding surrounding rice paddies	5	282	1	depression outside streambed	2	5	1	0	0	0	1	0	0	1	0	1	0	0	1	0	18	3		Outside ILUMA WMA	10	2022	0	10	5	K	17	Tuliza Moyo	4	Outside ILUMA WMA	-16.695	MiomboWoodland
266	1	Wet	01/03/2022	16	L	22	17	Tuliza Moyo	K	277	8.35974	36.74847	Settled area. Mainly river and some springs with surrounding puddle. Springs feeding surrounding rice paddies	6	283	1	depression outside streambed	2	5	1	0	0	0	1	1	0	0	0	1	0	0	1	0				Outside ILUMA WMA	10	2022	0	10	5	K	17	Tuliza Moyo	4	Outside ILUMA WMA	-16.695	MiomboWoodland
267	1	Wet	01/03/2022	16	L	22	17	Tuliza Moyo	K	277	8.35974	36.74847	Settled area. Mainly river and some springs with surrounding puddle. Springs feeding surrounding rice paddies	7	284	1	depression outside streambed	2	5	1	0	0	0	1	0	1	1	1	1	0	0	0	1	18	3		Outside ILUMA WMA	10	2022	0	10	5	K	17	Tuliza Moyo	4	Outside ILUMA WMA	-16.695	MiomboWoodland
268	1	Wet	01/03/2022	16	L	22	17	Tuliza Moyo	K	277	8.35974	36.74847	Settled area. Mainly river and some springs with surrounding puddle. Springs feeding surrounding rice paddies	8	285	1	depression outside streambed	3	5	1	0	0	0	1	0	1	1	1	1	0	0	1	0	18	3		Outside ILUMA WMA	10	2022	0	10	5	K	17	Tuliza Moyo	4	Outside ILUMA WMA	-16.695	MiomboWoodland
269	1	Wet	01/03/2022	16	L	22	17	Tuliza Moyo	K	277	8.35974	36.74847	Settled area. Mainly river and some springs with surrounding puddle. Springs feeding surrounding rice paddies	9	286	1	depression outside streambed	1	1	1	0	0	0	1	0	1	1	1	1	0	0	1	0	18	3		Outside ILUMA WMA	10	2022	0	10	5	K	17	Tuliza Moyo	4	Outside ILUMA WMA	-16.695	MiomboWoodland
270	1	Wet	01/03/2022	16	L	22	17	Tuliza Moyo	K	277	8.35974	36.74847	Settled area. Mainly river and some springs with surrounding puddle. Springs feeding surrounding rice paddies	10	287	1	puddle on road	2	3	0	1	0	0	1	0	1	1	1	0	1	0	1	0	18	3		Outside ILUMA WMA	10	2022	0	10	5	K	17	Tuliza Moyo	4	Outside ILUMA WMA	-16.695	MiomboWoodland
323	1	Wet	14/03/2022	18	L	25	19	Bwawa la Selesusi	K	0	8.34359	36.75014	Encroached area. Large waterholein valley feeding rice paddies	11	341	9	rice paddy	3	7	0	1	0	0	1	0	1	1	1	1	0	0	1	0	22	3		Inside ILUMA WMA	12	2022	0	12	7	K	19	Bwawa la Selesusi	25	Inside ILUMA WMA	-13.673	MiomboWoodland
324	1	Wet	14/03/2022	18	L	25	19	Bwawa la Selesusi	K	0	8.34359	36.75014	Encroached area. Large waterholein valley feeding rice paddies	12	342	3	flowing stream	4	10	0	1	0	0	2	0	0	1	0	1	0	0	1	0	22	3		Inside ILUMA WMA	12	2022	0	12	7	K	19	Bwawa la Selesusi	25	Inside ILUMA WMA	-13.673	MiomboWoodland
325	1	Wet	14/03/2022	18	L	25	19	Bwawa la Selesusi	K	0	8.34359	36.75014	Encroached area. Large waterholein valley feeding rice paddies	13	343	7	well	2	3	0	1	0	0	2	0	1	0	1	1	0	0	1	0	22	3		Inside ILUMA WMA	12	2022	0	12	7	K	19	Bwawa la Selesusi	25	Inside ILUMA WMA	-13.673	MiomboWoodland
326	1	Wet	14/03/2022	18	L	25	19	Bwawa la Selesusi	K	0	8.34359	36.75014	Encroached area. Large waterholein valley feeding rice paddies	14	344	8	old cattle trough	2	5	1	0	0	0	1	0	1	1	1	0	1	0	1	0	22	3		Inside ILUMA WMA	12	2022	0	12	7	K	19	Bwawa la Selesusi	25	Inside ILUMA WMA	-13.673	MiomboWoodland
327	1	Wet	14/03/2022	18	L	25	19	Bwawa la Selesusi	K	0	8.34359	36.75014	Encroached area. Large waterholein valley feeding rice paddies	15	345	1	depression outside streambed	2	5	0	0	1	0	3	1	0	0	0	0	1	1	1	0				Inside ILUMA WMA	12	2022	0	12	7	K	19	Bwawa la Selesusi	25	Inside ILUMA WMA	-13.673	MiomboWoodland
328	1	Wet	14/03/2022	18	L	25	19	Bwawa la Selesusi	K	0	8.34359	36.75014	Encroached area. Large waterholein valley feeding rice paddies	16	346	1	depression outside streambed	2	5	1	0	0	0	3	1	0	0	0	1	0	0	1	0				Inside ILUMA WMA	12	2022	0	12	7	K	19	Bwawa la Selesusi	25	Inside ILUMA WMA	-13.673	MiomboWoodland
329	1	Wet	14/03/2022	18	L	25	19	Bwawa la Selesusi	K	0	8.34359	36.75014	Encroached area. Large waterholein valley feeding rice paddies	17	347	1	depression outside streambed	3	5	1	0	0	0	1	1	0	0	0	1	0	0	1	0				Inside ILUMA WMA	12	2022	0	12	7	K	19	Bwawa la Selesusi	25	Inside ILUMA WMA	-13.673	MiomboWoodland
330	1	Wet	14/03/2022	18	L	25	19	Bwawa la Selesusi	K	0	8.34359	36.75014	Encroached area. Large waterholein valley feeding rice paddies	18	348	1	depression outside streambed	3	4	0	1	0	0	1	1	0	0	0	1	0	0	1	0				Inside ILUMA WMA	12	2022	0	12	7	K	19	Bwawa la Selesusi	25	Inside ILUMA WMA	-13.673	MiomboWoodland
331	1	Wet	14/03/2022	18	L	25	19	Bwawa la Selesusi	K	0	8.34359	36.75014	Encroached area. Large waterholein valley feeding rice paddies	19	349	3	flowing stream	4	10	1	0	0	0	1	0	1	0	0	1	0	0	1	0	22	3		Inside ILUMA WMA	12	2022	0	12	7	K	19	Bwawa la Selesusi	25	Inside ILUMA WMA	-13.673	MiomboWoodland
332	1	Wet	14/03/2022	18	L	25	19	Bwawa la Selesusi	K	0	8.34359	36.75014	Encroached area. Large waterholein valley feeding rice paddies	20	350	2	spring	4	10	1	0	0	0	1	0	1	0	0	0	1	1	1	0	22	3		Inside ILUMA WMA	12	2022	0	12	7	K	19	Bwawa la Selesusi	25	Inside ILUMA WMA	-13.673	MiomboWoodland
333	1	Wet	14/03/2022	18	L	26	19	Bwawa la Selesusi	K	0	8.34359	36.75014	Encroached area. Large waterholein valley feeding rice paddies	1	351	1	depression outside streambed	1	2	1	0	0	0	2	1	0	0	0	1	0	0	1	0				Inside ILUMA WMA	12	2022	0	12	7	K	19	Bwawa la Selesusi	25	Inside ILUMA WMA	-13.673	MiomboWoodland
334	1	Wet	14/03/2022	18	L	26	19	Bwawa la Selesusi	K	0	8.34359	36.75014	Encroached area. Large waterholein valley feeding rice paddies	2	352	1	depression outside streambed	2	5	1	0	0	0	3	1	0	0	0	1	0	0	1	0				Inside ILUMA WMA	12	2022	0	12	7	K	19	Bwawa la Selesusi	25	Inside ILUMA WMA	-13.673	MiomboWoodland
335	1	Wet	14/03/2022	18	L	26	19	Bwawa la Selesusi	K	0	8.34359	36.75014	Encroached area. Large waterholein valley feeding rice paddies	3	353	1	depression outside streambed	3	3	1	0	0	0	1	1	0	0	0	1	0	0	1	0				Inside ILUMA WMA	12	2022	0	12	7	K	19	Bwawa la Selesusi	25	Inside ILUMA WMA	-13.673	MiomboWoodland
336	1	Wet	15/03/2022	19	L	27	20	Makingi	K	354	8.27587	36.74735	Camp just outside village	1	355	1	pool outside streambed	3	6	0	1	1	0	2	0	1	0	1	1	0	0	1	0	23	3		Outside ILUMA WMA	12	2022	0	12	7	K	20	Makingi	0	Outside ILUMA WMA	-15.551	MiomboWoodland
337	1	Wet	15/03/2022	19	L	27	20	Makingi	K	354	8.27587	36.74735	Camp just outside village	2	356	1	pool outside streambed	2	5	1	0	0	0	2	1	0	0	0	1	0	0	1	0				Outside ILUMA WMA	12	2022	0	12	7	K	20	Makingi	0	Outside ILUMA WMA	-15.551	MiomboWoodland
338	1	Wet	15/03/2022	19	L	27	20	Makingi	K	354	8.27587	36.74735	Camp just outside village	3	357	1	pool outside streambed	2	2	0	1	0	0	2	1	0	0	0	1	0	0	1	0				Outside ILUMA WMA	12	2022	0	12	7	K	20	Makingi	0	Outside ILUMA WMA	-15.551	MiomboWoodland
339	1	Wet	15/03/2022	19	L	27	20	Makingi	K	354	8.27587	36.74735	Camp just outside village	4	358	1	depression outside streambed	2	5	1	0	0	0	2	1	0	0	0	1	0	0	1	0				Outside ILUMA WMA	12	2022	0	12	7	K	20	Makingi	0	Outside ILUMA WMA	-15.551	MiomboWoodland
340	1	Wet	15/03/2022	19	L	27	20	Makingi	K	354	8.27587	36.74735	Camp just outside village	5	359	1	depression outside streambed	2	4	1	0	0	0	2	1	0	0	0	1	0	0	1	0				Outside ILUMA WMA	12	2022	0	12	7	K	20	Makingi	0	Outside ILUMA WMA	-15.551	MiomboWoodland
341	1	Wet	15/03/2022	19	L	27	20	Makingi	K	354	8.27587	36.74735	Camp just outside village	6	360	3	flowing stream	4	10	0	1	1	0	2	0	1	0	0	0	1	0	1	0	23	3		Outside ILUMA WMA	12	2022	0	12	7	K	20	Makingi	0	Outside ILUMA WMA	-15.551	MiomboWoodland
342	1	Wet	15/03/2022	19	L	27	20	Makingi	K	354	8.27587	36.74735	Camp just outside village	7	361	1	puddle outside streambed	2	5	1	0	0	0	1	0	1	0	1	0	1	0	1	0	23	3		Outside ILUMA WMA	12	2022	0	12	7	K	20	Makingi	0	Outside ILUMA WMA	-15.551	MiomboWoodland
343	1	Wet	15/03/2022	19	L	27	20	Makingi	K	354	8.27587	36.74735	Camp just outside village	8	0	1	livestock prints	2	5	1	0	0	0	1	0	1	0	1	1	0	0	1	0	23	3		Outside ILUMA WMA	12	2022	0	12	7	K	20	Makingi	0	Outside ILUMA WMA	-15.551	MiomboWoodland
344	1	Wet	15/03/2022	19	L	27	20	Makingi	K	354	8.27587	36.74735	Camp just outside village	9	362	2	spring	2	5	0	1	0	0	1	0	1	1	1	0	1	0	1	0	23	3		Outside ILUMA WMA	12	2022	0	12	7	K	20	Makingi	0	Outside ILUMA WMA	-15.551	MiomboWoodland
345	1	Wet	15/03/2022	19	L	27	20	Makingi	K	354	8.27587	36.74735	Camp just outside village	10	363	1	livestock prints	1	2	1	0	0	0	1	1	0	0	0	1	0	0	1	0				Outside ILUMA WMA	12	2022	0	12	7	K	20	Makingi	0	Outside ILUMA WMA	-15.551	MiomboWoodland
346	1	Wet	15/03/2022	19	L	27	20	Makingi	K	354	8.27587	36.74735	Camp just outside village	11	364	1	livestock prints	1	2	1	0	0	0	1	1	0	0	0	1	0	0	1	0				Outside ILUMA WMA	12	2022	0	12	7	K	20	Makingi	0	Outside ILUMA WMA	-15.551	MiomboWoodland
347	1	Wet	15/03/2022	19	L	27	20	Makingi	K	354	8.27587	36.74735	Camp just outside village	12	365	1	pool outside streambed	1	1	1	0	0	0	1	1	0	0	0	1	0	0	1	0				Outside ILUMA WMA	12	2022	0	12	7	K	20	Makingi	0	Outside ILUMA WMA	-15.551	MiomboWoodland
348	1	Wet	15/03/2022	19	L	27	20	Makingi	K	354	8.27587	36.74735	Camp just outside village	13	366	1	pool outside streambed	3	4	1	0	0	0	2	1	0	0	0	1	0	0	1	0				Outside ILUMA WMA	12	2022	0	12	7	K	20	Makingi	0	Outside ILUMA WMA	-15.551	MiomboWoodland
349	1	Wet	15/03/2022	19	L	27	20	Makingi	K	354	8.27587	36.74735	Camp just outside village	14	367	1	pool outside streambed	2	5	1	0	0	0	2	1	0	0	0	0	1	0	1	0				Outside ILUMA WMA	12	2022	0	12	7	K	20	Makingi	0	Outside ILUMA WMA	-15.551	MiomboWoodland
350	1	Wet	15/03/2022	19	L	27	20	Makingi	K	354	8.27587	36.74735	Camp just outside village	15	368	1	pool outside streambed	2	3	0	1	0	0	1	1	0	0	0	1	0	0	1	0				Outside ILUMA WMA	12	2022	0	12	7	K	20	Makingi	0	Outside ILUMA WMA	-15.551	MiomboWoodland
351	1	Wet	15/03/2022	19	L	27	20	Makingi	K	354	8.27587	36.74735	Camp just outside village	16	369	1	pool in rice paddy	2	5	0	0	1	0	2	0	1	0	0	1	0	0	1	0	23	3		Outside ILUMA WMA	12	2022	0	12	7	K	20	Makingi	0	Outside ILUMA WMA	-15.551	MiomboWoodland
352	1	Wet	15/03/2022	19	L	27	20	Makingi	K	354	8.27587	36.74735	Camp just outside village	17	370	2	spring	3	5	0	1	1	0	1	1	0	0	0	1	0	0	1	0				Outside ILUMA WMA	12	2022	0	12	7	K	20	Makingi	0	Outside ILUMA WMA	-15.551	MiomboWoodland
353	1	Wet	15/03/2022	19	L	27	20	Makingi	K	354	8.27587	36.74735	Camp just outside village	18	371	2	spring	3	5	1	0	0	0	1	0	1	0	0	1	0	0	1	0	23	3		Outside ILUMA WMA	12	2022	0	12	7	K	20	Makingi	0	Outside ILUMA WMA	-15.551	MiomboWoodland
354	1	Wet	15/03/2022	19	L	27	20	Makingi	K	354	8.27587	36.74735	Camp just outside village	19	372	2	spring	3	5	0	1	1	0	1	0	1	1	1	0	1	1	1	0	23	3		Outside ILUMA WMA	12	2022	0	12	7	K	20	Makingi	0	Outside ILUMA WMA	-15.551	MiomboWoodland
355	1	Wet	16/03/2022	20	L	28	21	Bwawa la Mpunga	L	373	8.27425	36.81936	Large rice field fed by groundwater, swampy spring in centre of rice field	1	180	2	swampy area	3	3	0	1	1	0	1	0	1	0	0	1	0	0	1	0	24	3		Inside ILUMA WMA	12	2022	0	12	7	K	21	Bwawa la Mpunga	55	Inside ILUMA WMA	-7.549	MiomboWoodland
356	1	Wet	16/03/2022	20	L	28	21	Bwawa la Mpunga	L	373	8.27425	36.81936	Large rice field fed by groundwater, swampy spring in centre of rice field	2	181	9	rice paddy	4	10	0	1	0	0	1	0	1	1	1	0	1	1	0	1	24	3		Inside ILUMA WMA	12	2022	0	12	7	K	21	Bwawa la Mpunga	55	Inside ILUMA WMA	-7.549	MiomboWoodland
357	1	Wet	16/03/2022	20	L	28	21	Bwawa la Mpunga	L	373	8.27425	36.81936	Large rice field fed by groundwater, swampy spring in centre of rice field	3	182	1	puddle	2	5	0	1	0	0	1	0	1	1	1	1	0	0	1	0	24	3		Inside ILUMA WMA	12	2022	0	12	7	K	21	Bwawa la Mpunga	55	Inside ILUMA WMA	-7.549	MiomboWoodland
358	1	Wet	16/03/2022	20	L	28	21	Bwawa la Mpunga	L	373	8.27425	36.81936	Large rice field fed by groundwater, swampy spring in centre of rice field	4	183	5	pond	3	9	0	1	1	1	2	0	1	1	1	0	1	1	1	0	24	3		Inside ILUMA WMA	12	2022	0	12	7	K	21	Bwawa la Mpunga	55	Inside ILUMA WMA	-7.549	MiomboWoodland
359	1	Wet	16/03/2022	20	L	28	21	Bwawa la Mpunga	L	373	8.27425	36.81936	Large rice field fed by groundwater, swampy spring in centre of rice field	5	184	1	puddle in rice paddy	2	5	0	0	1	0	1	0	1	0	1	0	1	1	1	0	24	3		Inside ILUMA WMA	12	2022	0	12	7	K	21	Bwawa la Mpunga	55	Inside ILUMA WMA	-7.549	MiomboWoodland
360	1	Wet	16/03/2022	20	L	28	21	Bwawa la Mpunga	L	373	8.27425	36.81936	Large rice field fed by groundwater, swampy spring in centre of rice field	6	185	7	well	1	2	1	0	0	0	2	1	0	0	0	0	1	1	0	1				Inside ILUMA WMA	12	2022	0	12	7	K	21	Bwawa la Mpunga	55	Inside ILUMA WMA	-7.549	MiomboWoodland
361	1	Wet	16/03/2022	20	L	28	21	Bwawa la Mpunga	L	373	8.27425	36.81936	Large rice field fed by groundwater, swampy spring in centre of rice field	7	186	9	rice paddy	3	10	0	1	0	0	1	0	1	1	1	0	1	0	1	0	24	3		Inside ILUMA WMA	12	2022	0	12	7	K	21	Bwawa la Mpunga	55	Inside ILUMA WMA	-7.549	MiomboWoodland
483	2	Wet	30/03/2022	25	L	36	26	Funga	K	109	8.16922	36.77618	Just outside Funga village. At large waterholebehind the Kilombero river. Also at the boundary of ILUMA	12	121	1	puddle on road	2	4	1	0	0	0	1	1	0	0	0	1	0	0	1	0				Inside ILUMA WMA	14	2022	0	14	9	K	26	Funga	77	Inside ILUMA WMA	-12.302	GroundwaterForest
484	2	Wet	30/03/2022	25	L	36	26	Funga	K	109	8.16922	36.77618	Just outside Funga village. At large waterholebehind the Kilombero river. Also at the boundary of ILUMA	13	122	5	waterhole	3	3	0	1	1	0	2	1	0	0	0	1	0	0	1	0				Inside ILUMA WMA	14	2022	0	14	9	K	26	Funga	77	Inside ILUMA WMA	-12.302	GroundwaterForest
485	2	Wet	30/03/2022	25	L	36	26	Funga	K	109	8.16922	36.77618	Just outside Funga village. At large waterholebehind the Kilombero river. Also at the boundary of ILUMA	14	123	1	puddle on path	1	1	1	0	0	0	1	1	0	0	0	1	0	0	1	0				Inside ILUMA WMA	14	2022	0	14	9	K	26	Funga	77	Inside ILUMA WMA	-12.302	GroundwaterForest
486	2	Wet	30/03/2022	25	L	36	26	Funga	K	109	8.16922	36.77618	Just outside Funga village. At large waterholebehind the Kilombero river. Also at the boundary of ILUMA	15	124	1	puddle on path	2	5	1	0	0	0	1	1	0	0	0	1	0	0	1	0				Inside ILUMA WMA	14	2022	0	14	9	K	26	Funga	77	Inside ILUMA WMA	-12.302	GroundwaterForest
487	2	Wet	30/03/2022	25	L	36	26	Funga	K	109	8.16922	36.77618	Just outside Funga village. At large waterholebehind the Kilombero river. Also at the boundary of ILUMA	16	125	1	puddle on path	2	3	1	0	0	0	1	1	0	0	0	1	0	0	1	0				Inside ILUMA WMA	14	2022	0	14	9	K	26	Funga	77	Inside ILUMA WMA	-12.302	GroundwaterForest
488	2	Wet	30/03/2022	25	L	36	26	Funga	K	109	8.16922	36.77618	Just outside Funga village. At large waterholebehind the Kilombero river. Also at the boundary of ILUMA	17	126	1	puddle on path	2	4	1	0	0	0	1	1	0	0	0	1	0	0	1	0				Inside ILUMA WMA	14	2022	0	14	9	K	26	Funga	77	Inside ILUMA WMA	-12.302	GroundwaterForest
489	2	Wet	30/03/2022	25	L	36	26	Funga	K	109	8.16922	36.77618	Just outside Funga village. At large waterholebehind the Kilombero river. Also at the boundary of ILUMA	18	127	1	puddle on path	2	3	1	0	0	0	1	1	0	0	0	1	0	0	1	0				Inside ILUMA WMA	14	2022	0	14	9	K	26	Funga	77	Inside ILUMA WMA	-12.302	GroundwaterForest
490	2	Wet	30/03/2022	25	L	36	26	Funga	K	109	8.16922	36.77618	Just outside Funga village. At large waterholebehind the Kilombero river. Also at the boundary of ILUMA	19	128	1	puddle on path	2	3	1	0	0	0	1	1	0	0	0	1	0	0	1	0				Inside ILUMA WMA	14	2022	0	14	9	K	26	Funga	77	Inside ILUMA WMA	-12.302	GroundwaterForest
491	2	Wet	30/03/2022	25	L	36	26	Funga	K	109	8.16922	36.77618	Just outside Funga village. At large waterholebehind the Kilombero river. Also at the boundary of ILUMA	20	129	1	puddle on path	2	3	1	0	0	0	1	1	0	0	0	1	0	0	1	0				Inside ILUMA WMA	14	2022	0	14	9	K	26	Funga	77	Inside ILUMA WMA	-12.302	GroundwaterForest
492	2	Wet	30/03/2022	25	L	37	26	Funga	K	109	8.16922	36.77618	Just outside Funga village. At large waterholebehind the Kilombero river. Also at the boundary of ILUMA	1	130	1	puddle on path	2	4	1	0	0	0	1	1	0	0	0	1	0	0	1	0				Inside ILUMA WMA	14	2022	0	14	9	K	26	Funga	77	Inside ILUMA WMA	-12.302	GroundwaterForest
493	2	Wet	30/03/2022	25	L	37	26	Funga	K	109	8.16922	36.77618	Just outside Funga village. At large waterholebehind the Kilombero river. Also at the boundary of ILUMA	2	131	1	puddle on path	2	4	1	0	0	0	1	1	0	0	0	1	0	0	1	0				Inside ILUMA WMA	14	2022	0	14	9	K	26	Funga	77	Inside ILUMA WMA	-12.302	GroundwaterForest
494	2	Wet	30/03/2022	25	L	37	26	Funga	K	109	8.16922	36.77618	Just outside Funga village. At large waterholebehind the Kilombero river. Also at the boundary of ILUMA	3	132	1	puddle on path	2	4	1	0	0	0	1	1	0	0	0	1	0	0	1	0				Inside ILUMA WMA	14	2022	0	14	9	K	26	Funga	77	Inside ILUMA WMA	-12.302	GroundwaterForest
495	2	Wet	30/03/2022	25	L	37	26	Funga	K	109	8.16922	36.77618	Just outside Funga village. At large waterholebehind the Kilombero river. Also at the boundary of ILUMA	4	133	3	flowing river	4	10	0	0	1	0	2	1	0	0	0	1	0	0	1	0				Inside ILUMA WMA	14	2022	0	14	9	K	26	Funga	77	Inside ILUMA WMA	-12.302	GroundwaterForest
496	2	Wet	01/04/2022	26	L	38	27	Bwawa la Mlenda	K	134	8.20043	36.82156	very large waterhole, both wild and encroched environment	1	135	1	pool outside streambed	2	3	0	1	0	0	1	1	0	0	0	0	1	0	1	0				Inside ILUMA WMA	14	2022	0	14	9	K	27	Bwawa la Mlenda	83	Inside ILUMA WMA	-7.805	MiomboWoodland
497	2	Wet	01/04/2022	26	L	38	27	Bwawa la Mlenda	K	134	8.20043	36.82156	very large waterhole, both wild and encroched environment	2	136	1	pool outside streambed	2	3	0	1	0	0	1	1	0	0	0	0	0	1	0	1				Inside ILUMA WMA	14	2022	0	14	9	K	27	Bwawa la Mlenda	83	Inside ILUMA WMA	-7.805	MiomboWoodland
498	2	Wet	01/04/2022	26	L	38	27	Bwawa la Mlenda	K	134	8.20043	36.82156	very large waterhole, both wild and encroched environment	3	137	1	pool outside streambed	2	5	0	1	0	0	1	0	1	0	1	0	1	0	1	0	30	3		Inside ILUMA WMA	14	2022	0	14	9	K	27	Bwawa la Mlenda	83	Inside ILUMA WMA	-7.805	MiomboWoodland
499	2	Wet	01/04/2022	26	L	38	27	Bwawa la Mlenda	K	134	8.20043	36.82156	very large waterhole, both wild and encroched environment	4	138	1	pool outside streambed	3	8	0	1	1	0	1	0	0	1	0	1	0	0	1	0				Inside ILUMA WMA	14	2022	0	14	9	K	27	Bwawa la Mlenda	83	Inside ILUMA WMA	-7.805	MiomboWoodland
500	2	Wet	01/04/2022	26	L	38	27	Bwawa la Mlenda	K	134	8.20043	36.82156	very large waterhole, both wild and encroched environment	5	139	1	pool outside streambed	2	5	0	1	1	0	1	1	0	0	0	1	0	0	1	0				Inside ILUMA WMA	14	2022	0	14	9	K	27	Bwawa la Mlenda	83	Inside ILUMA WMA	-7.805	MiomboWoodland
501	2	Wet	01/04/2022	26	L	38	27	Bwawa la Mlenda	K	134	8.20043	36.82156	very large waterhole, both wild and encroched environment	6	140	5	waterhole	4	10	0	1	1	0	2	1	0	0	0	1	0	0	1	0				Inside ILUMA WMA	14	2022	0	14	9	K	27	Bwawa la Mlenda	83	Inside ILUMA WMA	-7.805	MiomboWoodland
502	2	Wet	01/04/2022	26	L	38	27	Bwawa la Mlenda	K	134	8.20043	36.82156	very large waterhole, both wild and encroched environment	7	141	1	depression outside streambed	2	3	1	0	0	0	1	1	0	0	0	1	0	0	1	0				Inside ILUMA WMA	14	2022	0	14	9	K	27	Bwawa la Mlenda	83	Inside ILUMA WMA	-7.805	MiomboWoodland
503	2	Wet	01/04/2022	26	L	38	27	Bwawa la Mlenda	K	134	8.20043	36.82156	very large waterhole, both wild and encroched environment	8	142	1	puddle beside waterhole	2	5	1	0	0	0	1	1	0	0	0	1	0	0	1	0				Inside ILUMA WMA	14	2022	0	14	9	K	27	Bwawa la Mlenda	83	Inside ILUMA WMA	-7.805	MiomboWoodland
504	2	Wet	01/04/2022	26	L	38	27	Bwawa la Mlenda	K	134	8.20043	36.82156	very large waterhole, both wild and encroched environment	9	143	5	waterhole	4	10	0	1	0	0	2	0	0	1	0	0	1	1	1	0	30	3		Inside ILUMA WMA	14	2022	0	14	9	K	27	Bwawa la Mlenda	83	Inside ILUMA WMA	-7.805	MiomboWoodland
505	2	Wet	01/04/2022	26	L	38	27	Bwawa la Mlenda	K	134	8.20043	36.82156	very large waterhole, both wild and encroched environment	10	144	2	spring	2	5	1	0	0	0	1	1	0	0	0	0	0	1	1	0				Inside ILUMA WMA	14	2022	0	14	9	K	27	Bwawa la Mlenda	83	Inside ILUMA WMA	-7.805	MiomboWoodland
506	2	Wet	01/04/2022	26	L	38	27	Bwawa la Mlenda	K	134	8.20043	36.82156	very large waterhole, both wild and encroched environment	11	145	1	puddle beside waterhole	2	5	1	0	0	0	1	1	0	0	0	1	0	0	1	0				Inside ILUMA WMA	14	2022	0	14	9	K	27	Bwawa la Mlenda	83	Inside ILUMA WMA	-7.805	MiomboWoodland
507	2	Wet	01/04/2022	26	L	38	27	Bwawa la Mlenda	K	134	8.20043	36.82156	very large waterhole, both wild and encroched environment	12	146	1	puddle beside waterhole	2	5	1	0	0	0	1	1	0	0	0	1	0	0	1	0				Inside ILUMA WMA	14	2022	0	14	9	K	27	Bwawa la Mlenda	83	Inside ILUMA WMA	-7.805	MiomboWoodland
508	2	Wet	01/04/2022	26	L	38	27	Bwawa la Mlenda	K	134	8.20043	36.82156	very large waterhole, both wild and encroched environment	13	147	1	puddle beside waterhole	2	5	1	0	0	0	1	1	0	0	0	1	0	0	1	0				Inside ILUMA WMA	14	2022	0	14	9	K	27	Bwawa la Mlenda	83	Inside ILUMA WMA	-7.805	MiomboWoodland
509	2	Wet	01/04/2022	26	L	38	27	Bwawa la Mlenda	K	134	8.20043	36.82156	very large waterhole, both wild and encroched environment	14	148	1	puddle beside waterhole	2	5	1	0	0	0	1	1	0	0	0	1	0	0	1	0				Inside ILUMA WMA	14	2022	0	14	9	K	27	Bwawa la Mlenda	83	Inside ILUMA WMA	-7.805	MiomboWoodland
510	2	Wet	01/04/2022	26	L	38	27	Bwawa la Mlenda	K	134	8.20043	36.82156	very large waterhole, both wild and encroched environment	15	149	1	puddle beside waterhole	2	5	1	0	0	0	1	1	0	0	0	1	0	0	1	0				Inside ILUMA WMA	14	2022	0	14	9	K	27	Bwawa la Mlenda	83	Inside ILUMA WMA	-7.805	MiomboWoodland
511	2	Wet	01/04/2022	26	L	38	27	Bwawa la Mlenda	K	134	8.20043	36.82156	very large waterhole, both wild and encroched environment	16	150	1	puddle beside waterhole	2	5	1	0	0	0	1	1	0	0	0	1	0	0	1	0				Inside ILUMA WMA	14	2022	0	14	9	K	27	Bwawa la Mlenda	83	Inside ILUMA WMA	-7.805	MiomboWoodland
512	2	Wet	01/04/2022	26	L	38	27	Bwawa la Mlenda	K	134	8.20043	36.82156	very large waterhole, both wild and encroched environment	17	151	1	puddle beside waterhole	2	5	1	0	0	0	1	1	0	0	0	0	1	1	1	0				Inside ILUMA WMA	14	2022	0	14	9	K	27	Bwawa la Mlenda	83	Inside ILUMA WMA	-7.805	MiomboWoodland
513	2	Wet	01/04/2022	26	L	38	27	Bwawa la Mlenda	K	134	8.20043	36.82156	very large waterhole, both wild and encroched environment	18	152	1	puddle beside waterhole	2	5	1	0	0	0	1	1	0	0	0	1	0	0	1	0				Inside ILUMA WMA	14	2022	0	14	9	K	27	Bwawa la Mlenda	83	Inside ILUMA WMA	-7.805	MiomboWoodland
514	2	Wet	01/04/2022	26	L	38	27	Bwawa la Mlenda	K	134	8.20043	36.82156	very large waterhole, both wild and encroched environment	19	153	1	puddle beside waterhole	2	5	1	0	0	0	1	1	0	0	0	1	0	0	1	0				Inside ILUMA WMA	14	2022	0	14	9	K	27	Bwawa la Mlenda	83	Inside ILUMA WMA	-7.805	MiomboWoodland
515	2	Wet	01/04/2022	26	L	38	27	Bwawa la Mlenda	K	134	8.20043	36.82156	very large waterhole, both wild and encroched environment	20	154	1	puddle beside waterhole	2	5	1	0	0	0	1	1	0	0	0	1	0	0	1	0				Inside ILUMA WMA	14	2022	0	14	9	K	27	Bwawa la Mlenda	83	Inside ILUMA WMA	-7.805	MiomboWoodland
516	2	Wet	01/04/2022	26	L	39	27	Bwawa la Mlenda	K	134	8.20043	36.82156	very large waterhole, both wild and encroched environment	1	155	1	puddle beside waterhole	2	5	0	1	0	0	1	1	0	0	0	0	1	1	1	0				Inside ILUMA WMA	14	2022	0	14	9	K	27	Bwawa la Mlenda	83	Inside ILUMA WMA	-7.805	MiomboWoodland
517	2	Wet	01/04/2022	26	L	39	27	Bwawa la Mlenda	K	134	8.20043	36.82156	very large waterhole, both wild and encroched environment	2	156	1	puddle beside waterhole	2	5	0	1	0	0	1	1	0	0	0	1	0	0	1	0				Inside ILUMA WMA	14	2022	0	14	9	K	27	Bwawa la Mlenda	83	Inside ILUMA WMA	-7.805	MiomboWoodland
518	2	Wet	01/04/2022	26	L	39	27	Bwawa la Mlenda	K	134	8.20043	36.82156	very large waterhole, both wild and encroched environment	3	157	1	puddle beside waterhole	2	5	0	1	0	0	1	1	0	0	0	1	0	0	1	0				Inside ILUMA WMA	14	2022	0	14	9	K	27	Bwawa la Mlenda	83	Inside ILUMA WMA	-7.805	MiomboWoodland
519	2	Wet	01/04/2022	26	L	39	27	Bwawa la Mlenda	K	134	8.20043	36.82156	very large waterhole, both wild and encroched environment	4	158	1	puddle beside waterhole	2	5	0	1	0	0	1	1	0	0	0	0	1	1	1	0				Inside ILUMA WMA	14	2022	0	14	9	K	27	Bwawa la Mlenda	83	Inside ILUMA WMA	-7.805	MiomboWoodland
520	2	Wet	01/04/2022	26	L	39	27	Bwawa la Mlenda	K	134	8.20043	36.82156	very large waterhole, both wild and encroched environment	5	159	1	puddle on road	2	5	0	1	0	0	1	1	0	0	0	1	0	0	1	0				Inside ILUMA WMA	14	2022	0	14	9	K	27	Bwawa la Mlenda	83	Inside ILUMA WMA	-7.805	MiomboWoodland
521	2	Wet	03/04/2022	27	L	40	28	Bwawa la Semka	K	160	8.20416	36.8406	Just inside groundwater forest	1	161	5	waterhole	4	10	0	1	0	0	2	0	1	0	1	0	1	1	1	0	31	3		Inside ILUMA WMA	15	2022	0	15	10	K	28	Bwawa la Semka	85	Inside ILUMA WMA	-6.222	GroundwaterForest
522	2	Wet	03/04/2022	27	L	40	28	Bwawa la Semka	K	160	8.20416	36.8406	Just inside groundwater forest	2	162	1	puddle beside waterhole	2	2	0	1	0	0	1	1	0	0	0	0	1	1	1	0				Inside ILUMA WMA	15	2022	0	15	10	K	28	Bwawa la Semka	85	Inside ILUMA WMA	-6.222	GroundwaterForest
523	2	Wet	03/04/2022	27	L	40	28	Bwawa la Semka	K	160	8.20416	36.8406	Just inside groundwater forest	3	163	1	puddle beside waterhole	2	5	0	1	0	0	1	0	1	0	1	0	1	1	1	0	31	3		Inside ILUMA WMA	15	2022	0	15	10	K	28	Bwawa la Semka	85	Inside ILUMA WMA	-6.222	GroundwaterForest
524	2	Wet	03/04/2022	27	L	40	28	Bwawa la Semka	K	160	8.20416	36.8406	Just inside groundwater forest	4	164	1	puddle beside waterhole	2	5	0	1	0	0	1	0	1	1	1	0	1	1	1	0	31	3		Inside ILUMA WMA	15	2022	0	15	10	K	28	Bwawa la Semka	85	Inside ILUMA WMA	-6.222	GroundwaterForest
525	2	Wet	03/04/2022	27	L	40	28	Bwawa la Semka	K	160	8.20416	36.8406	Just inside groundwater forest	5	165	1	puddle beside waterhole	2	5	0	1	0	0	1	0	1	1	1	0	1	1	1	0	31	3		Inside ILUMA WMA	15	2022	0	15	10	K	28	Bwawa la Semka	85	Inside ILUMA WMA	-6.222	GroundwaterForest
526	2	Wet	03/04/2022	27	L	40	28	Bwawa la Semka	K	160	8.20416	36.8406	Just inside groundwater forest	6	166	1	puddle beside waterhole	1	5	0	1	1	0	1	0	1	0	1	0	1	1	1	0	31	3		Inside ILUMA WMA	15	2022	0	15	10	K	28	Bwawa la Semka	85	Inside ILUMA WMA	-6.222	GroundwaterForest
527	2	Wet	03/04/2022	27	L	40	28	Bwawa la Semka	K	160	8.20416	36.8406	Just inside groundwater forest	7	167	1	puddle beside waterhole	1	5	0	1	0	0	1	0	1	0	1	0	1	1	1	0	31	3		Inside ILUMA WMA	15	2022	0	15	10	K	28	Bwawa la Semka	85	Inside ILUMA WMA	-6.222	GroundwaterForest
528	2	Wet	03/04/2022	27	L	40	28	Bwawa la Semka	K	160	8.20416	36.8406	Just inside groundwater forest	8	168	1	puddle beside waterhole	1	5	0	1	0	0	1	0	1	0	1	0	1	1	0	1	31	3		Inside ILUMA WMA	15	2022	0	15	10	K	28	Bwawa la Semka	85	Inside ILUMA WMA	-6.222	GroundwaterForest
529	2	Wet	03/04/2022	27	L	40	28	Bwawa la Semka	K	160	8.20416	36.8406	Just inside groundwater forest	9	169	1	puddle beside waterhole	2	5	0	1	0	0	1	0	1	1	1	0	1	1	1	0	31	3		Inside ILUMA WMA	15	2022	0	15	10	K	28	Bwawa la Semka	85	Inside ILUMA WMA	-6.222	GroundwaterForest
530	2	Wet	03/04/2022	27	L	40	28	Bwawa la Semka	K	160	8.20416	36.8406	Just inside groundwater forest	10	170	1	puddle beside waterhole	1	3	0	0	0	1	1	0	1	1	1	0	1	1	1	0	31	3		Inside ILUMA WMA	15	2022	0	15	10	K	28	Bwawa la Semka	85	Inside ILUMA WMA	-6.222	GroundwaterForest
531	2	Wet	03/04/2022	27	L	40	28	Bwawa la Semka	K	160	8.20416	36.8406	Just inside groundwater forest	11	171	2	spring	3	4	0	1	0	0	1	1	0	0	0	1	0	0	1	0				Inside ILUMA WMA	15	2022	0	15	10	K	28	Bwawa la Semka	85	Inside ILUMA WMA	-6.222	GroundwaterForest
532	2	Wet	03/04/2022	27	L	40	28	Bwawa la Semka	K	160	8.20416	36.8406	Just inside groundwater forest	12	172	1	puddle	2	5	1	0	0	0	1	1	0	0	0	0	1	1	1	0				Inside ILUMA WMA	15	2022	0	15	10	K	28	Bwawa la Semka	85	Inside ILUMA WMA	-6.222	GroundwaterForest
533	2	Wet	03/04/2022	27	L	40	28	Bwawa la Semka	K	160	8.20416	36.8406	Just inside groundwater forest	13	173	2	spring	3	3	1	0	0	0	1	1	0	0	0	0	1	1	1	0				Inside ILUMA WMA	15	2022	0	15	10	K	28	Bwawa la Semka	85	Inside ILUMA WMA	-6.222	GroundwaterForest
534	2	Wet	08/04/2022	28	L	41	8	Bwawa la Njuju	K	175	8.24207	36.86269	Large waterholein depression, recent elephant activity. Sakuma cattle and people	1	176	5	waterhole	3	10	0	0	1	1	2	0	1	1	1	1	0	0	1	0	32	3		Inside ILUMA WMA	15	2022	0	15	10	K	8	Bwawa la Njuju	81	Inside ILUMA WMA	-3.195	MiomboWoodland
535	2	Wet	08/04/2022	28	L	41	8	Bwawa la Njuju	K	175	8.24207	36.86269	Large waterholein depression, recent elephant activity. Sakuma cattle and people	2	177	2	spring	2	5	1	0	0	0	1	1	0	0	0	1	0	0	1	0				Inside ILUMA WMA	15	2022	0	15	10	K	8	Bwawa la Njuju	81	Inside ILUMA WMA	-3.195	MiomboWoodland
536	2	Wet	08/04/2022	28	L	41	8	Bwawa la Njuju	K	175	8.24207	36.86269	Large waterholein depression, recent elephant activity. Sakuma cattle and people	3	178	1	puddle	2	5	1	0	0	0	1	1	0	0	0	1	0	0	1	0				Inside ILUMA WMA	15	2022	0	15	10	K	8	Bwawa la Njuju	81	Inside ILUMA WMA	-3.195	MiomboWoodland
537	2	Wet	08/04/2022	28	L	41	8	Bwawa la Njuju	K	175	8.24207	36.86269	Large waterholein depression, recent elephant activity. Sakuma cattle and people	4	179	1	puddle	2	5	0	1	0	0	1	1	0	0	0	1	0	0	1	0				Inside ILUMA WMA	15	2022	0	15	10	K	8	Bwawa la Njuju	81	Inside ILUMA WMA	-3.195	MiomboWoodland
538	2	Wet	08/04/2022	28	L	41	8	Bwawa la Njuju	K	175	8.24207	36.86269	Large waterholein depression, recent elephant activity. Sakuma cattle and people	5	180	1	puddle	2	4	1	0	0	0	1	1	0	0	0	1	0	0	1	0				Inside ILUMA WMA	15	2022	0	15	10	K	8	Bwawa la Njuju	81	Inside ILUMA WMA	-3.195	MiomboWoodland
539	2	Wet	08/04/2022	28	L	41	8	Bwawa la Njuju	K	175	8.24207	36.86269	Large waterholein depression, recent elephant activity. Sakuma cattle and people	6	181	1	puddle beside waterhole	2	3	1	0	0	0	1	1	0	0	0	1	0	0	1	0	32	3		Inside ILUMA WMA	15	2022	0	15	10	K	8	Bwawa la Njuju	81	Inside ILUMA WMA	-3.195	MiomboWoodland
540	2	Wet	08/04/2022	28	L	41	8	Bwawa la Njuju	K	175	8.24207	36.86269	Large waterholein depression, recent elephant activity. Sakuma cattle and people	7	182	1	puddle beside waterhole	1	2	1	0	0	0	1	0	1	1	1	1	0	0	1	0	32	3		Inside ILUMA WMA	15	2022	0	15	10	K	8	Bwawa la Njuju	81	Inside ILUMA WMA	-3.195	MiomboWoodland
541	2	Wet	08/04/2022	28	L	41	8	Bwawa la Njuju	K	175	8.24207	36.86269	Large waterholein depression, recent elephant activity. Sakuma cattle and people	8	183	1	puddle beside waterhole	1	3	1	0	0	0	1	0	0	1	1	1	0	0	1	0				Inside ILUMA WMA	15	2022	0	15	10	K	8	Bwawa la Njuju	81	Inside ILUMA WMA	-3.195	MiomboWoodland
542	2	Wet	08/04/2022	28	L	41	8	Bwawa la Njuju	K	175	8.24207	36.86269	Large waterholein depression, recent elephant activity. Sakuma cattle and people	9	184	1	puddle beside waterhole	1	2	1	0	0	0	2	1	0	0	0	1	0	0	1	0				Inside ILUMA WMA	15	2022	0	15	10	K	8	Bwawa la Njuju	81	Inside ILUMA WMA	-3.195	MiomboWoodland
543	2	Wet	08/04/2022	28	L	41	8	Bwawa la Njuju	K	175	8.24207	36.86269	Large waterholein depression, recent elephant activity. Sakuma cattle and people	10	185	5	waterhole	4	8	1	0	0	0	2	1	0	0	0	1	0	0	1	0	32	3		Inside ILUMA WMA	15	2022	0	15	10	K	8	Bwawa la Njuju	81	Inside ILUMA WMA	-3.195	MiomboWoodland
544	2	Wet	08/04/2022	28	L	41	8	Bwawa la Njuju	K	175	8.24207	36.86269	Large waterholein depression, recent elephant activity. Sakuma cattle and people	11	186	1	puddle outside streambed	2	5	0	1	0	0	1	0	0	1	0	1	0	0	1	0				Inside ILUMA WMA	15	2022	0	15	10	K	8	Bwawa la Njuju	81	Inside ILUMA WMA	-3.195	MiomboWoodland
545	2	Wet	08/04/2022	28	L	41	8	Bwawa la Njuju	K	175	8.24207	36.86269	Large waterholein depression, recent elephant activity. Sakuma cattle and people	12	187	3	flowing river	4	10	1	0	0	0	2	1	0	0	0	1	0	0	1	0				Inside ILUMA WMA	15	2022	0	15	10	K	8	Bwawa la Njuju	81	Inside ILUMA WMA	-3.195	MiomboWoodland
546	2	Wet	08/04/2022	28	L	41	8	Bwawa la Njuju	K	175	8.24207	36.86269	Large waterholein depression, recent elephant activity. Sakuma cattle and people	13	188	5	pond	3	5	0	1	0	0	2	1	0	0	0	1	0	0	1	0				Inside ILUMA WMA	15	2022	0	15	10	K	8	Bwawa la Njuju	81	Inside ILUMA WMA	-3.195	MiomboWoodland
547	2	Wet	08/04/2022	28	L	41	8	Bwawa la Njuju	K	175	8.24207	36.86269	Large waterholein depression, recent elephant activity. Sakuma cattle and people	14	189	1	human footprints	1	2	1	0	0	0	1	1	0	0	0	1	0	0	1	0				Inside ILUMA WMA	15	2022	0	15	10	K	8	Bwawa la Njuju	81	Inside ILUMA WMA	-3.195	MiomboWoodland
548	2	Wet	08/04/2022	28	L	41	8	Bwawa la Njuju	K	175	8.24207	36.86269	Large waterholein depression, recent elephant activity. Sakuma cattle and people	15	190	1	pool in streambed	2	5	1	0	0	0	2	1	0	0	0	1	0	0	1	0				Inside ILUMA WMA	15	2022	0	15	10	K	8	Bwawa la Njuju	81	Inside ILUMA WMA	-3.195	MiomboWoodland
549	2	Wet	08/04/2022	28	L	41	8	Bwawa la Njuju	K	175	8.24207	36.86269	Large waterholein depression, recent elephant activity. Sakuma cattle and people	16	191	1	pool in streambed	2	5	1	0	0	0	2	1	0	0	0	1	0	0	1	0				Inside ILUMA WMA	15	2022	0	15	10	K	8	Bwawa la Njuju	81	Inside ILUMA WMA	-3.195	MiomboWoodland
550	2	Wet	08/04/2022	28	L	41	8	Bwawa la Njuju	K	175	8.24207	36.86269	Large waterholein depression, recent elephant activity. Sakuma cattle and people	17	192	1	pool outside streambed	2	5	1	0	0	0	2	1	0	0	0	1	0	0	1	0				Inside ILUMA WMA	15	2022	0	15	10	K	8	Bwawa la Njuju	81	Inside ILUMA WMA	-3.195	MiomboWoodland
551	2	Wet	08/04/2022	28	L	41	8	Bwawa la Njuju	K	175	8.24207	36.86269	Large waterholein depression, recent elephant activity. Sakuma cattle and people	18	193	1	pool in streambed	2	5	0	0	1	0	1	1	0	0	0	1	0	0	1	0				Inside ILUMA WMA	15	2022	0	15	10	K	8	Bwawa la Njuju	81	Inside ILUMA WMA	-3.195	MiomboWoodland
552	2	Wet	08/04/2022	28	L	41	8	Bwawa la Njuju	K	175	8.24207	36.86269	Large waterholein depression, recent elephant activity. Sakuma cattle and people	19	194	3	flowing stream	3	6	0	0	1	0	2	0	1	0	0	1	0	0	1	0	32	3		Inside ILUMA WMA	15	2022	0	15	10	K	8	Bwawa la Njuju	81	Inside ILUMA WMA	-3.195	MiomboWoodland
553	2	Wet	08/04/2022	28	L	41	8	Bwawa la Njuju	K	175	8.24207	36.86269	Large waterholein depression, recent elephant activity. Sakuma cattle and people	20	195	1	pool in streambed	2	5	0	0	1	0	2	1	0	0	0	1	0	0	1	0				Inside ILUMA WMA	15	2022	0	15	10	K	8	Bwawa la Njuju	81	Inside ILUMA WMA	-3.195	MiomboWoodland
554	2	Wet	10/04/2022	29	L	42	9	Bwawa la Chamvi	K	196	8.22142	36.89237	waterholesurrounded by smaller waterholes and ponds and two sun exposed rivers	1	197	5	pond	2	5	0	0	1	1	2	0	1	1	0	0	1	1	1	0	33	3		Inside ILUMA WMA	16	2022	0	16	11	K	9	Bwawa la Chamvi	86	Inside ILUMA WMA	-0.708	MiomboWoodland
555	2	Wet	10/04/2022	29	L	42	9	Bwawa la Chamvi	K	196	8.22142	36.89237	waterholesurrounded by smaller waterholes and ponds and two sun exposed rivers	2	198	5	waterhole	3	9	0	0	1	1	2	0	1	0	1	0	1	1	1	0	33	3		Inside ILUMA WMA	16	2022	0	16	11	K	9	Bwawa la Chamvi	86	Inside ILUMA WMA	-0.708	MiomboWoodland
556	2	Wet	10/04/2022	29	L	42	9	Bwawa la Chamvi	K	196	8.22142	36.89237	waterholesurrounded by smaller waterholes and ponds and two sun exposed rivers	3	199	1	pool outside streambed	2	5	0	0	1	0	1	0	0	1	0	0	1	0	1	0	33	3		Inside ILUMA WMA	16	2022	0	16	11	K	9	Bwawa la Chamvi	86	Inside ILUMA WMA	-0.708	MiomboWoodland
696	2	Wet	29/04/2022	37	L	53	17	Tuliza Moyo	K	317	8.35854	36.74821	Outside village. Corn and potato fields on slopes. Rice paddies in valley fed by groundwater	11	347	9	rice paddy	4	6	0	0	1	0	2	0	1	0	1	1	0	0	1	0	44	3		Outside ILUMA WMA	18	2022	0	18	13	K	17	Tuliza Moyo	4	Outside ILUMA WMA	-16.695	MiomboWoodland
697	2	Wet	29/04/2022	37	L	53	17	Tuliza Moyo	K	317	8.35854	36.74821	Outside village. Corn and potato fields on slopes. Rice paddies in valley fed by groundwater	12	349	9	rice paddy	4	6	0	0	1	0	2	0	1	1	1	1	0	0	1	0	44	3		Outside ILUMA WMA	18	2022	0	18	13	K	17	Tuliza Moyo	4	Outside ILUMA WMA	-16.695	MiomboWoodland
698	2	Wet	29/04/2022	37	L	53	17	Tuliza Moyo	K	317	8.35854	36.74821	Outside village. Corn and potato fields on slopes. Rice paddies in valley fed by groundwater	13	350	1	depression	1	5	0	1	0	0	3	1	0	0	0	1	0	0	1	0				Outside ILUMA WMA	18	2022	0	18	13	K	17	Tuliza Moyo	4	Outside ILUMA WMA	-16.695	MiomboWoodland
699	2	Wet	01/05/2022	38	L	54	18	Mavimba Pori	K	351	8.33981	36.74632	Area of mostly rice agriculture, few settlements	1	352	1	puddle on road	3	5	1	0	0	0	1	1	0	0	0	1	0	0	1	0				Outside ILUMA WMA	19	2022	0	19	14	K	18	Mavimba Pori	10	Outside ILUMA WMA	-16.25	MiomboWoodland
700	2	Wet	01/05/2022	38	L	54	18	Mavimba Pori	K	351	8.33981	36.74632	Area of mostly rice agriculture, few settlements	2	353	2	spring	3	3	1	0	0	0	1	1	0	0	0	1	0	0	1	0				Outside ILUMA WMA	19	2022	0	19	14	K	18	Mavimba Pori	10	Outside ILUMA WMA	-16.25	MiomboWoodland
701	2	Wet	01/05/2022	38	L	54	18	Mavimba Pori	K	351	8.33981	36.74632	Area of mostly rice agriculture, few settlements	3	354	9	rice paddy	4	5	0	0	1	0	2	0	1	1	1	1	0	0	1	0	45	3		Outside ILUMA WMA	19	2022	0	19	14	K	18	Mavimba Pori	10	Outside ILUMA WMA	-16.25	MiomboWoodland
702	2	Wet	01/05/2022	38	L	54	18	Mavimba Pori	K	351	8.33981	36.74632	Area of mostly rice agriculture, few settlements	4	356	9	rice paddy	4	5	0	0	1	0	2	0	1	1	1	1	0	0	1	0	45	3		Outside ILUMA WMA	19	2022	0	19	14	K	18	Mavimba Pori	10	Outside ILUMA WMA	-16.25	MiomboWoodland
703	2	Wet	01/05/2022	38	L	54	18	Mavimba Pori	K	351	8.33981	36.74632	Area of mostly rice agriculture, few settlements	5	355	1	depression	2	5	0	1	0	0	1	0	0	1	0	1	0	0	1	0	45	3		Outside ILUMA WMA	19	2022	0	19	14	K	18	Mavimba Pori	10	Outside ILUMA WMA	-16.25	MiomboWoodland
704	2	Wet	01/05/2022	38	L	54	18	Mavimba Pori	K	351	8.33981	36.74632	Area of mostly rice agriculture, few settlements	6	357	1	puddle on road	3	5	0	1	0	0	1	0	1	1	0	1	0	0	1	0	45	3		Outside ILUMA WMA	19	2022	0	19	14	K	18	Mavimba Pori	10	Outside ILUMA WMA	-16.25	MiomboWoodland
705	2	Wet	01/05/2022	38	L	54	18	Mavimba Pori	K	351	8.33981	36.74632	Area of mostly rice agriculture, few settlements	7	358	1	puddle on road	2	5	0	1	0	0	2	0	1	1	1	1	0	0	1	0	45	3		Outside ILUMA WMA	19	2022	0	19	14	K	18	Mavimba Pori	10	Outside ILUMA WMA	-16.25	MiomboWoodland
706	2	Wet	01/05/2022	38	L	54	18	Mavimba Pori	K	351	8.33981	36.74632	Area of mostly rice agriculture, few settlements	8	359	7	well	2	5	0	1	1	0	2	1	0	0	0	1	0	0	1	0				Outside ILUMA WMA	19	2022	0	19	14	K	18	Mavimba Pori	10	Outside ILUMA WMA	-16.25	MiomboWoodland
707	2	Wet	01/05/2022	38	L	54	18	Mavimba Pori	K	351	8.33981	36.74632	Area of mostly rice agriculture, few settlements	9	360	6	drainage ditch	4	6	1	0	0	0	2	0	0	1	0	1	0	0	1	0	45	3		Outside ILUMA WMA	19	2022	0	19	14	K	18	Mavimba Pori	10	Outside ILUMA WMA	-16.25	MiomboWoodland
708	2	Wet	01/05/2022	38	L	54	18	Mavimba Pori	K	351	8.33981	36.74632	Area of mostly rice agriculture, few settlements	10	361	9	rice paddy	4	6	0	0	1	0	2	0	1	1	1	0	1	1	1	0	45	3		Outside ILUMA WMA	19	2022	0	19	14	K	18	Mavimba Pori	10	Outside ILUMA WMA	-16.25	MiomboWoodland
557	2	Wet	10/04/2022	29	L	42	9	Bwawa la Chamvi	K	196	8.22142	36.89237	waterholesurrounded by smaller waterholes and ponds and two sun exposed rivers	4	200	5	pond	3	5	0	0	1	1	2	0	1	1	0	0	1	1	1	0	33	3		Inside ILUMA WMA	16	2022	0	16	11	K	9	Bwawa la Chamvi	86	Inside ILUMA WMA	-0.708	MiomboWoodland
558	2	Wet	10/04/2022	29	L	42	9	Bwawa la Chamvi	K	196	8.22142	36.89237	waterholesurrounded by smaller waterholes and ponds and two sun exposed rivers	5	201	1	pool outside streambed	2	5	0	0	1	0	1	0	1	1	1	0	1	1	1	0	33	3		Inside ILUMA WMA	16	2022	0	16	11	K	9	Bwawa la Chamvi	86	Inside ILUMA WMA	-0.708	MiomboWoodland
559	2	Wet	10/04/2022	29	L	42	9	Bwawa la Chamvi	K	196	8.22142	36.89237	waterholesurrounded by smaller waterholes and ponds and two sun exposed rivers	6	202	5	pond	2	5	0	0	1	1	2	0	1	0	0	0	1	1	1	0	33	3		Inside ILUMA WMA	16	2022	0	16	11	K	9	Bwawa la Chamvi	86	Inside ILUMA WMA	-0.708	MiomboWoodland
560	2	Wet	10/04/2022	29	L	42	9	Bwawa la Chamvi	K	196	8.22142	36.89237	waterholesurrounded by smaller waterholes and ponds and two sun exposed rivers	7	203	1	depression outside streambed	2	5	0	0	1	1	2	1	0	0	0	1	0	0	1	0				Inside ILUMA WMA	16	2022	0	16	11	K	9	Bwawa la Chamvi	86	Inside ILUMA WMA	-0.708	MiomboWoodland
561	2	Wet	10/04/2022	29	L	42	9	Bwawa la Chamvi	K	196	8.22142	36.89237	waterholesurrounded by smaller waterholes and ponds and two sun exposed rivers	8	204	3	flowing stream	3	3	0	0	1	0	1	0	1	1	0	0	0	1	1	0	33	3		Inside ILUMA WMA	16	2022	0	16	11	K	9	Bwawa la Chamvi	86	Inside ILUMA WMA	-0.708	MiomboWoodland
562	2	Wet	10/04/2022	29	L	42	9	Bwawa la Chamvi	K	196	8.22142	36.89237	waterholesurrounded by smaller waterholes and ponds and two sun exposed rivers	9	205	5	waterhole	4	4	0	0	1	1	2	0	1	1	1	0	1	1	1	0	33	3		Inside ILUMA WMA	16	2022	0	16	11	K	9	Bwawa la Chamvi	86	Inside ILUMA WMA	-0.708	MiomboWoodland
563	2	Wet	10/04/2022	29	L	42	9	Bwawa la Chamvi	K	196	8.22142	36.89237	waterholesurrounded by smaller waterholes and ponds and two sun exposed rivers	10	206	1	pool outside streambed	2	4	0	0	1	0	2	0	1	1	1	0	1	0	1	0	33	3		Inside ILUMA WMA	16	2022	0	16	11	K	9	Bwawa la Chamvi	86	Inside ILUMA WMA	-0.708	MiomboWoodland
564	2	Wet	10/04/2022	29	L	42	9	Bwawa la Chamvi	K	196	8.22142	36.89237	waterholesurrounded by smaller waterholes and ponds and two sun exposed rivers	11	207	1	pool outside streambed	2	4	0	0	1	1	2	0	1	1	1	0	1	1	1	0	34	3		Inside ILUMA WMA	16	2022	0	16	11	K	9	Bwawa la Chamvi	86	Inside ILUMA WMA	-0.708	MiomboWoodland
565	2	Wet	10/04/2022	29	L	42	9	Bwawa la Chamvi	K	196	8.22142	36.89237	waterholesurrounded by smaller waterholes and ponds and two sun exposed rivers	12	208	1	pool outside streambed	2	3	1	0	0	0	2	0	1	0	1	0	0	1	1	0	34	3		Inside ILUMA WMA	16	2022	0	16	11	K	9	Bwawa la Chamvi	86	Inside ILUMA WMA	-0.708	MiomboWoodland
566	2	Wet	10/04/2022	29	L	42	9	Bwawa la Chamvi	K	196	8.22142	36.89237	waterholesurrounded by smaller waterholes and ponds and two sun exposed rivers	13	210	1	pool outside streambed	2	4	0	0	1	1	2	0	0	1	0	0	1	1	1	0	34	3		Inside ILUMA WMA	16	2022	0	16	11	K	9	Bwawa la Chamvi	86	Inside ILUMA WMA	-0.708	MiomboWoodland
567	2	Wet	10/04/2022	29	L	42	9	Bwawa la Chamvi	K	196	8.22142	36.89237	waterholesurrounded by smaller waterholes and ponds and two sun exposed rivers	14	211	1	pool outside streambed	3	2	0	0	1	0	2	0	1	1	1	0	1	1	1	0	34	3		Inside ILUMA WMA	16	2022	0	16	11	K	9	Bwawa la Chamvi	86	Inside ILUMA WMA	-0.708	MiomboWoodland
568	2	Wet	10/04/2022	29	L	42	9	Bwawa la Chamvi	K	196	8.22142	36.89237	waterholesurrounded by smaller waterholes and ponds and two sun exposed rivers	15	212	3	flowing stream	4	8	0	0	1	0	2	0	1	1	0	0	1	1	1	0	34	3		Inside ILUMA WMA	16	2022	0	16	11	K	9	Bwawa la Chamvi	86	Inside ILUMA WMA	-0.708	MiomboWoodland
569	2	Wet	10/04/2022	29	L	42	9	Bwawa la Chamvi	K	196	8.22142	36.89237	waterholesurrounded by smaller waterholes and ponds and two sun exposed rivers	16	213	1	puddle	2	3	0	1	0	0	1	0	1	1	0	0	1	1	1	0	34	3		Inside ILUMA WMA	16	2022	0	16	11	K	9	Bwawa la Chamvi	86	Inside ILUMA WMA	-0.708	MiomboWoodland
570	2	Wet	10/04/2022	29	L	42	9	Bwawa la Chamvi	K	196	8.22142	36.89237	waterholesurrounded by smaller waterholes and ponds and two sun exposed rivers	17	214	2	spring	2	5	0	0	1	0	1	0	1	1	0	1	0	0	1	0	34	3		Inside ILUMA WMA	16	2022	0	16	11	K	9	Bwawa la Chamvi	86	Inside ILUMA WMA	-0.708	MiomboWoodland
571	2	Wet	10/04/2022	29	L	42	9	Bwawa la Chamvi	K	196	8.22142	36.89237	waterholesurrounded by smaller waterholes and ponds and two sun exposed rivers	18	215	1	elephant prints	2	4	0	1	0	0	1	1	0	0	0	1	0	0	1	0				Inside ILUMA WMA	16	2022	0	16	11	K	9	Bwawa la Chamvi	86	Inside ILUMA WMA	-0.708	MiomboWoodland
572	2	Wet	10/04/2022	29	L	42	9	Bwawa la Chamvi	K	196	8.22142	36.89237	waterholesurrounded by smaller waterholes and ponds and two sun exposed rivers	19	216	3	flowing river	4	10	0	0	1	1	2	0	1	1	0	0	1	1	1	0	34	3		Inside ILUMA WMA	16	2022	0	16	11	K	9	Bwawa la Chamvi	86	Inside ILUMA WMA	-0.708	MiomboWoodland
573	2	Wet	10/04/2022	29	L	42	9	Bwawa la Chamvi	K	196	8.22142	36.89237	waterholesurrounded by smaller waterholes and ponds and two sun exposed rivers	20	217	1	depression outside streambed	2	5	1	0	0	0	2	0	1	1	0	1	0	0	1	0	34	3		Inside ILUMA WMA	16	2022	0	16	11	K	9	Bwawa la Chamvi	86	Inside ILUMA WMA	-0.708	MiomboWoodland
574	2	Wet	10/04/2022	29	L	43	9	Bwawa la Chamvi	K	196	8.22142	36.89237	waterholesurrounded by smaller waterholes and ponds and two sun exposed rivers	1	218	1	puddle	2	5	1	0	0	0	1	1	0	0	0	1	0	0	1	0				Inside ILUMA WMA	16	2022	0	16	11	K	9	Bwawa la Chamvi	86	Inside ILUMA WMA	-0.708	MiomboWoodland
575	2	Wet	12/04/2022	30	L	44	10	Bwawa la Miembeni	K	219	8.22402	36.87534	waterholeat valley fringe. Opposite of valley had one rice field (dry). Lots of wild animals	1	220	1	puddle	2	5	0	0	1	0	1	1	0	0	0	1	0	0	1	0				Inside ILUMA WMA	16	2022	0	16	11	K	10	Bwawa la Miembeni	68	Inside ILUMA WMA	-2.332	MiomboWoodland
576	2	Wet	12/04/2022	30	L	44	10	Bwawa la Miembeni	K	219	8.22402	36.87534	waterholeat valley fringe. Opposite of valley had one rice field (dry). Lots of wild animals	2	221	1	puddle	2	5	0	0	1	0	1	0	1	1	1	1	0	0	1	0	34	3		Inside ILUMA WMA	16	2022	0	16	11	K	10	Bwawa la Miembeni	68	Inside ILUMA WMA	-2.332	MiomboWoodland
577	2	Wet	12/04/2022	30	L	44	10	Bwawa la Miembeni	K	219	8.22402	36.87534	waterholeat valley fringe. Opposite of valley had one rice field (dry). Lots of wild animals	3	222	5	waterhole	3	9	0	0	1	0	1	0	1	1	1	0	1	0	1	0	34	3		Inside ILUMA WMA	16	2022	0	16	11	K	10	Bwawa la Miembeni	68	Inside ILUMA WMA	-2.332	MiomboWoodland
578	2	Wet	12/04/2022	30	L	44	10	Bwawa la Miembeni	K	219	8.22402	36.87534	waterholeat valley fringe. Opposite of valley had one rice field (dry). Lots of wild animals	4	223	1	puddle beside waterhole	2	5	0	0	1	0	1	0	1	0	1	0	1	0	1	0	34	3		Inside ILUMA WMA	16	2022	0	16	11	K	10	Bwawa la Miembeni	68	Inside ILUMA WMA	-2.332	MiomboWoodland
579	2	Wet	12/04/2022	30	L	44	10	Bwawa la Miembeni	K	219	8.22402	36.87534	waterholeat valley fringe. Opposite of valley had one rice field (dry). Lots of wild animals	5	224	5	pond	3	6	0	0	1	0	1	0	1	0	1	0	1	1	1	0	34	3		Inside ILUMA WMA	16	2022	0	16	11	K	10	Bwawa la Miembeni	68	Inside ILUMA WMA	-2.332	MiomboWoodland
580	2	Wet	12/04/2022	30	L	44	10	Bwawa la Miembeni	K	219	8.22402	36.87534	waterholeat valley fringe. Opposite of valley had one rice field (dry). Lots of wild animals	6	225	5	pond	3	6	0	0	1	0	2	0	1	1	1	0	1	0	1	0	34	3		Inside ILUMA WMA	16	2022	0	16	11	K	10	Bwawa la Miembeni	68	Inside ILUMA WMA	-2.332	MiomboWoodland
581	2	Wet	12/04/2022	30	L	44	10	Bwawa la Miembeni	K	219	8.22402	36.87534	waterholeat valley fringe. Opposite of valley had one rice field (dry). Lots of wild animals	7	226	1	puddle	1	2	0	0	1	0	1	0	1	0	1	0	1	0	1	0	34	3		Inside ILUMA WMA	16	2022	0	16	11	K	10	Bwawa la Miembeni	68	Inside ILUMA WMA	-2.332	MiomboWoodland
582	2	Wet	12/04/2022	30	L	44	10	Bwawa la Miembeni	K	219	8.22402	36.87534	waterholeat valley fringe. Opposite of valley had one rice field (dry). Lots of wild animals	8	227	1	elephant prints	2	5	1	0	0	0	1	0	1	0	1	1	0	0	1	0	34	3		Inside ILUMA WMA	16	2022	0	16	11	K	10	Bwawa la Miembeni	68	Inside ILUMA WMA	-2.332	MiomboWoodland
583	2	Wet	12/04/2022	30	L	44	10	Bwawa la Miembeni	K	219	8.22402	36.87534	waterholeat valley fringe. Opposite of valley had one rice field (dry). Lots of wild animals	9	228	4	flooded valley	4	5	0	0	1	0	1	0	0	1	1	1	0	0	1	0	34	3		Inside ILUMA WMA	16	2022	0	16	11	K	10	Bwawa la Miembeni	68	Inside ILUMA WMA	-2.332	MiomboWoodland
584	2	Wet	12/04/2022	30	L	44	10	Bwawa la Miembeni	K	219	8.22402	36.87534	waterholeat valley fringe. Opposite of valley had one rice field (dry). Lots of wild animals	10	230	5	pond	2	5	0	1	0	1	2	0	1	1	1	1	0	0	1	0	34	3		Inside ILUMA WMA	16	2022	0	16	11	K	10	Bwawa la Miembeni	68	Inside ILUMA WMA	-2.332	MiomboWoodland
585	2	Wet	12/04/2022	30	L	44	10	Bwawa la Miembeni	K	219	8.22402	36.87534	waterholeat valley fringe. Opposite of valley had one rice field (dry). Lots of wild animals	11	229	1	puddle	2	5	0	0	1	0	2	0	1	1	1	1	0	0	1	0	34	3		Inside ILUMA WMA	16	2022	0	16	11	K	10	Bwawa la Miembeni	68	Inside ILUMA WMA	-2.332	MiomboWoodland
586	2	Wet	12/04/2022	30	L	44	10	Bwawa la Miembeni	K	219	8.22402	36.87534	waterholeat valley fringe. Opposite of valley had one rice field (dry). Lots of wild animals	12	231	1	puddle	2	5	0	0	1	1	2	0	1	1	1	1	0	0	1	0	34	3		Inside ILUMA WMA	16	2022	0	16	11	K	10	Bwawa la Miembeni	68	Inside ILUMA WMA	-2.332	MiomboWoodland
587	2	Wet	12/04/2022	30	L	44	10	Bwawa la Miembeni	K	219	8.22402	36.87534	waterholeat valley fringe. Opposite of valley had one rice field (dry). Lots of wild animals	13	232	1	puddle	2	5	0	1	0	0	2	0	1	1	1	1	0	0	1	0	34	3		Inside ILUMA WMA	16	2022	0	16	11	K	10	Bwawa la Miembeni	68	Inside ILUMA WMA	-2.332	MiomboWoodland
588	2	Wet	12/04/2022	30	L	44	10	Bwawa la Miembeni	K	219	8.22402	36.87534	waterholeat valley fringe. Opposite of valley had one rice field (dry). Lots of wild animals	14	233	5	waterhole	3	7	0	0	1	0	2	0	1	1	0	0	1	0	1	0	34	3		Inside ILUMA WMA	16	2022	0	16	11	K	10	Bwawa la Miembeni	68	Inside ILUMA WMA	-2.332	MiomboWoodland
589	2	Wet	12/04/2022	30	L	44	10	Bwawa la Miembeni	K	219	8.22402	36.87534	waterholeat valley fringe. Opposite of valley had one rice field (dry). Lots of wild animals	15	234	1	puddle beside road	2	5	0	1	0	0	1	0	0	1	0	1	0	0	1	0	34	3		Inside ILUMA WMA	16	2022	0	16	11	K	10	Bwawa la Miembeni	68	Inside ILUMA WMA	-2.332	MiomboWoodland
590	2	Wet	12/04/2022	30	L	44	10	Bwawa la Miembeni	K	219	8.22402	36.87534	waterholeat valley fringe. Opposite of valley had one rice field (dry). Lots of wild animals	16	235	1	puddle on road	3	6	0	1	0	0	1	0	1	0	1	1	0	0	1	0	34	3		Inside ILUMA WMA	16	2022	0	16	11	K	10	Bwawa la Miembeni	68	Inside ILUMA WMA	-2.332	MiomboWoodland
591	2	Wet	12/04/2022	30	L	44	10	Bwawa la Miembeni	K	219	8.22402	36.87534	waterholeat valley fringe. Opposite of valley had one rice field (dry). Lots of wild animals	17	236	5	waterhole	4	10	0	1	1	1	2	0	0	1	0	1	0	0	1	0	34	3		Inside ILUMA WMA	16	2022	0	16	11	K	10	Bwawa la Miembeni	68	Inside ILUMA WMA	-2.332	MiomboWoodland
592	2	Wet	14/04/2022	31	L	45	11	Kisima cha Seba	K	242	8.20752	36.85731	Camp near pristine habitat (but some evidence of charcoal burning). Lots of buffalo evidence. Bordering thick forest	1	237	5	waterhole	3	10	0	1	1	0	2	0	1	1	1	0	1	1	1	0	35	3		Inside ILUMA WMA	16	2022	0	16	11	K	11	Kisima cha Seba	82	Inside ILUMA WMA	-4.853	MiomboWoodland
593	2	Wet	14/04/2022	31	L	45	11	Kisima cha Seba	K	242	8.20752	36.85731	Camp near pristine habitat (but some evidence of charcoal burning). Lots of buffalo evidence. Bordering thick forest	2	238	1	puddle	2	5	1	0	0	0	1	1	0	0	0	1	0	0	1	0				Inside ILUMA WMA	16	2022	0	16	11	K	11	Kisima cha Seba	82	Inside ILUMA WMA	-4.853	MiomboWoodland
594	2	Wet	14/04/2022	31	L	45	11	Kisima cha Seba	K	242	8.20752	36.85731	Camp near pristine habitat (but some evidence of charcoal burning). Lots of buffalo evidence. Bordering thick forest	3	239	7	well	2	5	0	1	0	0	2	1	0	0	0	1	0	0	1	0				Inside ILUMA WMA	16	2022	0	16	11	K	11	Kisima cha Seba	82	Inside ILUMA WMA	-4.853	MiomboWoodland
595	2	Wet	14/04/2022	31	L	45	11	Kisima cha Seba	K	242	8.20752	36.85731	Camp near pristine habitat (but some evidence of charcoal burning). Lots of buffalo evidence. Bordering thick forest	4	240	1	depression	2	5	0	1	0	0	2	0	1	1	1	0	0	1	1	0	35	3		Inside ILUMA WMA	16	2022	0	16	11	K	11	Kisima cha Seba	82	Inside ILUMA WMA	-4.853	MiomboWoodland
596	2	Wet	14/04/2022	31	L	45	11	Kisima cha Seba	K	242	8.20752	36.85731	Camp near pristine habitat (but some evidence of charcoal burning). Lots of buffalo evidence. Bordering thick forest	5	241	5	pond	3	8	0	1	0	0	2	0	1	1	1	0	1	1	1	0	35	3		Inside ILUMA WMA	16	2022	0	16	11	K	11	Kisima cha Seba	82	Inside ILUMA WMA	-4.853	MiomboWoodland
597	2	Wet	16/04/2022	32	L	46	15	Mdalangwila	K	243	8.16003	36.83879	Fishing village at Kilombero river	1	244	4	flooded valley	4	2	0	0	1	0	2	0	1	0	1	0	1	1	1	0	36	3		Inside ILUMA WMA	16	2022	0	16	11	K	15	Mdalangwila	72	Inside ILUMA WMA	-5.377	GroundwaterForest
598	2	Wet	16/04/2022	32	L	46	15	Mdalangwila	K	243	8.16003	36.83879	Fishing village at Kilombero river	2	245	1	puddle on path	2	5	1	0	0	0	1	1	0	0	0	1	0	0	1	0				Inside ILUMA WMA	16	2022	0	16	11	K	15	Mdalangwila	72	Inside ILUMA WMA	-5.377	GroundwaterForest
599	2	Wet	16/04/2022	32	L	46	15	Mdalangwila	K	243	8.16003	36.83879	Fishing village at Kilombero river	3	246	1	puddle on path	2	5	1	0	0	0	1	1	0	0	0	1	0	0	1	0				Inside ILUMA WMA	16	2022	0	16	11	K	15	Mdalangwila	72	Inside ILUMA WMA	-5.377	GroundwaterForest
600	2	Wet	16/04/2022	32	L	46	15	Mdalangwila	K	243	8.16003	36.83879	Fishing village at Kilombero river	4	247	1	puddle on path	1	2	1	0	0	0	1	1	0	0	0	1	0	0	1	0				Inside ILUMA WMA	16	2022	0	16	11	K	15	Mdalangwila	72	Inside ILUMA WMA	-5.377	GroundwaterForest
601	2	Wet	16/04/2022	32	L	46	15	Mdalangwila	K	243	8.16003	36.83879	Fishing village at Kilombero river	5	248	1	puddle on path	2	5	1	0	0	0	1	1	0	0	0	1	0	0	1	0				Inside ILUMA WMA	16	2022	0	16	11	K	15	Mdalangwila	72	Inside ILUMA WMA	-5.377	GroundwaterForest
602	2	Wet	16/04/2022	32	L	46	15	Mdalangwila	K	243	8.16003	36.83879	Fishing village at Kilombero river	6	249	1	puddle beside path	2	5	0	1	0	0	1	1	0	0	0	1	0	0	1	0				Inside ILUMA WMA	16	2022	0	16	11	K	15	Mdalangwila	72	Inside ILUMA WMA	-5.377	GroundwaterForest
603	2	Wet	16/04/2022	32	L	46	15	Mdalangwila	K	243	8.16003	36.83879	Fishing village at Kilombero river	7	250	1	puddle on path	2	5	1	0	0	0	1	1	0	0	0	1	0	0	1	0				Inside ILUMA WMA	16	2022	0	16	11	K	15	Mdalangwila	72	Inside ILUMA WMA	-5.377	GroundwaterForest
604	2	Wet	16/04/2022	32	L	46	15	Mdalangwila	K	243	8.16003	36.83879	Fishing village at Kilombero river	8	251	1	puddle on path	2	5	1	0	0	0	1	1	0	0	0	1	0	0	1	0				Inside ILUMA WMA	16	2022	0	16	11	K	15	Mdalangwila	72	Inside ILUMA WMA	-5.377	GroundwaterForest
605	2	Wet	16/04/2022	32	L	46	15	Mdalangwila	K	243	8.16003	36.83879	Fishing village at Kilombero river	9	252	1	puddle beside path	2	5	0	1	0	0	1	1	0	0	0	1	0	0	1	0				Inside ILUMA WMA	16	2022	0	16	11	K	15	Mdalangwila	72	Inside ILUMA WMA	-5.377	GroundwaterForest
606	2	Wet	16/04/2022	32	L	46	15	Mdalangwila	K	243	8.16003	36.83879	Fishing village at Kilombero river	10	253	1	puddle on path	2	5	1	0	0	0	1	1	0	0	0	1	0	0	1	0				Inside ILUMA WMA	16	2022	0	16	11	K	15	Mdalangwila	72	Inside ILUMA WMA	-5.377	GroundwaterForest
607	2	Wet	16/04/2022	32	L	46	15	Mdalangwila	K	243	8.16003	36.83879	Fishing village at Kilombero river	11	254	1	puddle on path	2	5	1	0	0	0	1	1	0	0	0	1	0	0	1	0				Inside ILUMA WMA	16	2022	0	16	11	K	15	Mdalangwila	72	Inside ILUMA WMA	-5.377	GroundwaterForest
608	2	Wet	16/04/2022	32	L	46	15	Mdalangwila	K	243	8.16003	36.83879	Fishing village at Kilombero river	12	255	1	puddle on path	2	5	1	0	0	0	1	1	0	0	0	1	0	0	1	0				Inside ILUMA WMA	16	2022	0	16	11	K	15	Mdalangwila	72	Inside ILUMA WMA	-5.377	GroundwaterForest
609	2	Wet	16/04/2022	32	L	46	15	Mdalangwila	K	243	8.16003	36.83879	Fishing village at Kilombero river	13	256	1	puddle beside path	2	5	1	0	0	0	1	1	0	0	0	1	0	0	1	0				Inside ILUMA WMA	16	2022	0	16	11	K	15	Mdalangwila	72	Inside ILUMA WMA	-5.377	GroundwaterForest
610	2	Wet	16/04/2022	32	L	46	15	Mdalangwila	K	243	8.16003	36.83879	Fishing village at Kilombero river	14	257	1	puddle beside path	2	5	1	0	0	0	1	1	0	0	0	1	0	0	1	0				Inside ILUMA WMA	16	2022	0	16	11	K	15	Mdalangwila	72	Inside ILUMA WMA	-5.377	GroundwaterForest
611	2	Wet	16/04/2022	32	L	46	15	Mdalangwila	K	243	8.16003	36.83879	Fishing village at Kilombero river	15	258	1	puddle on path	2	5	1	0	0	0	1	1	0	0	0	1	0	0	1	0				Inside ILUMA WMA	16	2022	0	16	11	K	15	Mdalangwila	72	Inside ILUMA WMA	-5.377	GroundwaterForest
612	2	Wet	16/04/2022	32	L	46	15	Mdalangwila	K	243	8.16003	36.83879	Fishing village at Kilombero river	16	259	1	puddle on path	4	4	1	0	0	0	1	1	0	0	0	1	0	0	1	0				Inside ILUMA WMA	16	2022	0	16	11	K	15	Mdalangwila	72	Inside ILUMA WMA	-5.377	GroundwaterForest
613	2	Wet	16/04/2022	32	L	46	15	Mdalangwila	K	243	8.16003	36.83879	Fishing village at Kilombero river	17	260	1	puddle beside path	3	10	0	1	1	0	2	0	1	0	0	0	1	1	1	0	36	3		Inside ILUMA WMA	16	2022	0	16	11	K	15	Mdalangwila	72	Inside ILUMA WMA	-5.377	GroundwaterForest
614	2	Wet	16/04/2022	32	L	46	15	Mdalangwila	K	243	8.16003	36.83879	Fishing village at Kilombero river	18	261	1	puddle in valley	2	5	0	1	1	0	1	1	0	0	0	1	0	0	1	0				Inside ILUMA WMA	16	2022	0	16	11	K	15	Mdalangwila	72	Inside ILUMA WMA	-5.377	GroundwaterForest
615	2	Wet	16/04/2022	32	L	46	15	Mdalangwila	K	243	8.16003	36.83879	Fishing village at Kilombero river	19	262	1	puddle beside path	2	5	0	0	1	0	1	1	0	0	0	0	1	1	1	0	36	3		Inside ILUMA WMA	16	2022	0	16	11	K	15	Mdalangwila	72	Inside ILUMA WMA	-5.377	GroundwaterForest
616	2	Wet	18/04/2022	33	L	47	14	Mikeregembe	K	263	8.15039	36.87543	Largest legal fishing village at kilombero river	1	264	4	flooded valley	4	10	0	0	1	1	2	0	1	0	0	0	1	0	1	0	37	2		Inside ILUMA WMA	17	2022	0	17	12	K	14	Mikeregembe	75	Inside ILUMA WMA	-1.362	GroundwaterForest
617	2	Wet	18/04/2022	33	L	47	14	Mikeregembe	K	263	8.15039	36.87543	Largest legal fishing village at kilombero river	2	265	1	elephant prints	2	5	1	0	0	0	1	1	0	0	0	1	0	0	1	0				Inside ILUMA WMA	17	2022	0	17	12	K	14	Mikeregembe	75	Inside ILUMA WMA	-1.362	GroundwaterForest
618	2	Wet	20/04/2022	34	L	48	13	Bwawa la Mrope	K	266	8.1631	36.88339	On the border with NNP. Large exposed waterholesurrounded by groundwater forest. Lot of elehant activity	1	267	5	waterhole	4	10	0	1	0	0	2	0	1	1	1	0	0	1	1	0	38	2		Inside ILUMA WMA	17	2022	0	17	12	K	13	Bwawa la Mrope	90	Inside ILUMA WMA	-0.577	GroundwaterForest
619	2	Wet	20/04/2022	34	L	48	13	Bwawa la Mrope	K	266	8.1631	36.88339	On the border with NNP. Large exposed waterholesurrounded by groundwater forest. Lot of elehant activity	2	268	1	elephant prints	1	2	1	0	0	0	1	1	0	0	0	1	0	0	1	0				Inside ILUMA WMA	17	2022	0	17	12	K	13	Bwawa la Mrope	90	Inside ILUMA WMA	-0.577	GroundwaterForest
620	2	Wet	20/04/2022	34	L	48	13	Bwawa la Mrope	K	266	8.1631	36.88339	On the border with NNP. Large exposed waterholesurrounded by groundwater forest. Lot of elehant activity	3	269	1	puddle beside waterhole	2	5	1	0	0	0	1	1	0	0	0	0	1	1	1	0				Inside ILUMA WMA	17	2022	0	17	12	K	13	Bwawa la Mrope	90	Inside ILUMA WMA	-0.577	GroundwaterForest
621	2	Wet	20/04/2022	34	L	48	13	Bwawa la Mrope	K	266	8.1631	36.88339	On the border with NNP. Large exposed waterholesurrounded by groundwater forest. Lot of elehant activity	4	270	1	puddle beside waterhole	2	5	0	0	0	0	1	1	0	0	0	1	0	0	1	0				Inside ILUMA WMA	17	2022	0	17	12	K	13	Bwawa la Mrope	90	Inside ILUMA WMA	-0.577	GroundwaterForest
622	2	Wet	20/04/2022	34	L	48	13	Bwawa la Mrope	K	266	8.1631	36.88339	On the border with NNP. Large exposed waterholesurrounded by groundwater forest. Lot of elehant activity	5	271	5	pond	3	3	0	1	1	0	2	1	0	0	0	1	0	0	1	0				Inside ILUMA WMA	17	2022	0	17	12	K	13	Bwawa la Mrope	90	Inside ILUMA WMA	-0.577	GroundwaterForest
623	2	Wet	20/04/2022	34	L	48	13	Bwawa la Mrope	K	266	8.1631	36.88339	On the border with NNP. Large exposed waterholesurrounded by groundwater forest. Lot of elehant activity	6	272	1	puddle	1	1	1	0	0	0	1	1	0	0	0	1	0	0	1	0				Inside ILUMA WMA	17	2022	0	17	12	K	13	Bwawa la Mrope	90	Inside ILUMA WMA	-0.577	GroundwaterForest
624	2	Wet	22/04/2022	35	L	49	12	Bwawa la Maya	K	273	8.19488	36.88059	waterholeinbetween groundwater forest and miombo, rain evening before	1	274	1	puddle	2	5	0	0	1	0	1	0	0	1	1	0	1	1	1	0	39	3		Inside ILUMA WMA	17	2022	0	17	12	K	12	Bwawa la Maya	87	Inside ILUMA WMA	-2.165	MiomboWoodland
625	2	Wet	22/04/2022	35	L	49	12	Bwawa la Maya	K	273	8.19488	36.88059	waterholeinbetween groundwater forest and miombo, rain evening before	2	278	5	waterhole	4	9	0	0	1	1	2	0	1	1	1	0	1	1	0	1	39	3		Inside ILUMA WMA	17	2022	0	17	12	K	12	Bwawa la Maya	87	Inside ILUMA WMA	-2.165	MiomboWoodland
626	2	Wet	22/04/2022	35	L	49	12	Bwawa la Maya	K	273	8.19488	36.88059	waterholeinbetween groundwater forest and miombo, rain evening before	3	275	4	flooded valley	4	10	0	0	1	0	1	0	1	0	0	0	1	1	1	0	40	2		Inside ILUMA WMA	17	2022	0	17	12	K	12	Bwawa la Maya	87	Inside ILUMA WMA	-2.165	MiomboWoodland
627	2	Wet	22/04/2022	35	L	49	12	Bwawa la Maya	K	273	8.19488	36.88059	waterholeinbetween groundwater forest and miombo, rain evening before	4	276	1	puddle in valley	2	5	1	0	0	0	2	1	0	0	0	1	0	0	1	0				Inside ILUMA WMA	17	2022	0	17	12	K	12	Bwawa la Maya	87	Inside ILUMA WMA	-2.165	MiomboWoodland
628	2	Wet	22/04/2022	35	L	49	12	Bwawa la Maya	K	273	8.19488	36.88059	waterholeinbetween groundwater forest and miombo, rain evening before	5	277	1	puddle in valley	1	1	0	1	0	0	1	1	0	0	0	0	1	1	1	0				Inside ILUMA WMA	17	2022	0	17	12	K	12	Bwawa la Maya	87	Inside ILUMA WMA	-2.165	MiomboWoodland
629	2	Wet	27/04/2022	36	L	50	16	Bwawa la Mnyuamachi	K	279	8.38782	36.74626	Village dominated by maize farms	1	280	1	depression	1	2	1	0	0	0	1	1	0	0	0	1	0	0	1	0				Outside ILUMA WMA	18	2022	0	18	13	K	16	Bwawa la Mnyuamachi	6	Outside ILUMA WMA	-18.921	MiomboWoodland
630	2	Wet	27/04/2022	36	L	50	16	Bwawa la Mnyuamachi	K	279	8.38782	36.74626	Village dominated by maize farms	2	281	1	livestock prints	1	2	1	0	0	0	1	1	0	0	0	1	0	0	1	0				Outside ILUMA WMA	18	2022	0	18	13	K	16	Bwawa la Mnyuamachi	6	Outside ILUMA WMA	-18.921	MiomboWoodland
631	2	Wet	27/04/2022	36	L	50	16	Bwawa la Mnyuamachi	K	279	8.38782	36.74626	Village dominated by maize farms	3	282	1	livestock and human footprints	2	5	0	1	0	0	1	0	1	1	1	1	0	0	1	0	40	3		Outside ILUMA WMA	18	2022	0	18	13	K	16	Bwawa la Mnyuamachi	6	Outside ILUMA WMA	-18.921	MiomboWoodland
632	2	Wet	27/04/2022	36	L	50	16	Bwawa la Mnyuamachi	K	279	8.38782	36.74626	Village dominated by maize farms	4	283	1	livestock and human footprints	1	1	1	0	0	0	1	0	1	1	1	1	0	0	1	0	40	3		Outside ILUMA WMA	18	2022	0	18	13	K	16	Bwawa la Mnyuamachi	6	Outside ILUMA WMA	-18.921	MiomboWoodland
633	2	Wet	27/04/2022	36	L	50	16	Bwawa la Mnyuamachi	K	279	8.38782	36.74626	Village dominated by maize farms	5	284	2	spring	2	5	0	1	0	0	2	0	1	0	0	0	0	1	1	0	40	3		Outside ILUMA WMA	18	2022	0	18	13	K	16	Bwawa la Mnyuamachi	6	Outside ILUMA WMA	-18.921	MiomboWoodland
634	2	Wet	27/04/2022	36	L	50	16	Bwawa la Mnyuamachi	K	279	8.38782	36.74626	Village dominated by maize farms	6	285	9	rice paddy	4	8	0	0	1	0	1	0	1	1	1	1	0	0	1	0	40	3		Outside ILUMA WMA	18	2022	0	18	13	K	16	Bwawa la Mnyuamachi	6	Outside ILUMA WMA	-18.921	MiomboWoodland
635	2	Wet	27/04/2022	36	L	50	16	Bwawa la Mnyuamachi	K	279	8.38782	36.74626	Village dominated by maize farms	7	286	5	pond	4	5	1	0	0	0	2	1	0	0	0	1	0	0	1	0				Outside ILUMA WMA	18	2022	0	18	13	K	16	Bwawa la Mnyuamachi	6	Outside ILUMA WMA	-18.921	MiomboWoodland
636	2	Wet	27/04/2022	36	L	50	16	Bwawa la Mnyuamachi	K	279	8.38782	36.74626	Village dominated by maize farms	8	287	3	flowing stream	4	6	1	0	0	0	2	1	0	0	0	1	0	0	1	0				Outside ILUMA WMA	18	2022	0	18	13	K	16	Bwawa la Mnyuamachi	6	Outside ILUMA WMA	-18.921	MiomboWoodland
637	2	Wet	27/04/2022	36	L	50	16	Bwawa la Mnyuamachi	K	279	8.38782	36.74626	Village dominated by maize farms	9	288	1	puddle on path	2	5	0	1	0	0	1	0	1	1	1	0	0	1	1	0	41	3		Outside ILUMA WMA	18	2022	0	18	13	K	16	Bwawa la Mnyuamachi	6	Outside ILUMA WMA	-18.921	MiomboWoodland
638	2	Wet	27/04/2022	36	L	50	16	Bwawa la Mnyuamachi	K	279	8.38782	36.74626	Village dominated by maize farms	10	289	1	puddle on path	2	5	0	1	0	0	1	0	1	1	0	1	0	0	1	0	41	3		Outside ILUMA WMA	18	2022	0	18	13	K	16	Bwawa la Mnyuamachi	6	Outside ILUMA WMA	-18.921	MiomboWoodland
639	2	Wet	27/04/2022	36	L	50	16	Bwawa la Mnyuamachi	K	279	8.38782	36.74626	Village dominated by maize farms	11	290	1	puddle on path	2	5	0	1	0	0	1	0	1	1	1	1	0	0	1	0	41	3		Outside ILUMA WMA	18	2022	0	18	13	K	16	Bwawa la Mnyuamachi	6	Outside ILUMA WMA	-18.921	MiomboWoodland
640	2	Wet	27/04/2022	36	L	50	16	Bwawa la Mnyuamachi	K	279	8.38782	36.74626	Village dominated by maize farms	12	291	1	puddle on path	2	5	1	0	0	0	1	0	1	1	1	1	0	0	1	0	41	3		Outside ILUMA WMA	18	2022	0	18	13	K	16	Bwawa la Mnyuamachi	6	Outside ILUMA WMA	-18.921	MiomboWoodland
641	2	Wet	27/04/2022	36	L	50	16	Bwawa la Mnyuamachi	K	279	8.38782	36.74626	Village dominated by maize farms	13	292	1	puddle on path	2	5	1	0	0	0	1	0	0	1	1	1	0	0	1	0	41	3		Outside ILUMA WMA	18	2022	0	18	13	K	16	Bwawa la Mnyuamachi	6	Outside ILUMA WMA	-18.921	MiomboWoodland
642	2	Wet	27/04/2022	36	L	50	16	Bwawa la Mnyuamachi	K	279	8.38782	36.74626	Village dominated by maize farms	14	293	1	puddle on path	2	5	0	1	0	0	1	1	0	0	0	1	0	0	1	0				Outside ILUMA WMA	18	2022	0	18	13	K	16	Bwawa la Mnyuamachi	6	Outside ILUMA WMA	-18.921	MiomboWoodland
643	2	Wet	27/04/2022	36	L	50	16	Bwawa la Mnyuamachi	K	279	8.38782	36.74626	Village dominated by maize farms	15	294	1	livestock prints	1	1	1	0	0	0	1	0	1	1	1	1	0	0	1	0	41	3		Outside ILUMA WMA	18	2022	0	18	13	K	16	Bwawa la Mnyuamachi	6	Outside ILUMA WMA	-18.921	MiomboWoodland
644	2	Wet	27/04/2022	36	L	50	16	Bwawa la Mnyuamachi	K	279	8.38782	36.74626	Village dominated by maize farms	16	295	1	puddle on path	2	5	1	0	0	0	1	0	0	1	1	1	0	0	1	0	41	3		Outside ILUMA WMA	18	2022	0	18	13	K	16	Bwawa la Mnyuamachi	6	Outside ILUMA WMA	-18.921	MiomboWoodland
645	2	Wet	27/04/2022	36	L	50	16	Bwawa la Mnyuamachi	K	279	8.38782	36.74626	Village dominated by maize farms	17	296	5	pond	4	3	1	0	0	0	2	1	0	0	0	1	0	0	1	0				Outside ILUMA WMA	18	2022	0	18	13	K	16	Bwawa la Mnyuamachi	6	Outside ILUMA WMA	-18.921	MiomboWoodland
646	2	Wet	27/04/2022	36	L	50	16	Bwawa la Mnyuamachi	K	279	8.38782	36.74626	Village dominated by maize farms	18	297	1	puddle beside rice paddy	2	5	1	0	0	0	1	1	0	0	0	1	0	0	1	0				Outside ILUMA WMA	18	2022	0	18	13	K	16	Bwawa la Mnyuamachi	6	Outside ILUMA WMA	-18.921	MiomboWoodland
647	2	Wet	27/04/2022	36	L	50	16	Bwawa la Mnyuamachi	K	279	8.38782	36.74626	Village dominated by maize farms	19	298	1	puddle on path	2	5	1	0	0	0	1	1	0	0	0	1	0	0	1	0				Outside ILUMA WMA	18	2022	0	18	13	K	16	Bwawa la Mnyuamachi	6	Outside ILUMA WMA	-18.921	MiomboWoodland
648	2	Wet	27/04/2022	36	L	50	16	Bwawa la Mnyuamachi	K	279	8.38782	36.74626	Village dominated by maize farms	20	299	1	puddle on path	2	5	1	0	0	0	1	1	0	0	0	1	0	0	1	0				Outside ILUMA WMA	18	2022	0	18	13	K	16	Bwawa la Mnyuamachi	6	Outside ILUMA WMA	-18.921	MiomboWoodland
649	2	Wet	27/04/2022	36	L	51	16	Bwawa la Mnyuamachi	K	279	8.38782	36.74626	Village dominated by maize farms	1	300	1	puddle on path	2	5	1	0	0	0	1	0	1	1	1	1	0	0	1	0	41	3		Outside ILUMA WMA	18	2022	0	18	13	K	16	Bwawa la Mnyuamachi	6	Outside ILUMA WMA	-18.921	MiomboWoodland
650	2	Wet	27/04/2022	36	L	51	16	Bwawa la Mnyuamachi	K	279	8.38782	36.74626	Village dominated by maize farms	2	301	2	spring	3	4	1	0	0	0	2	1	0	0	0	1	0	0	1	0				Outside ILUMA WMA	18	2022	0	18	13	K	16	Bwawa la Mnyuamachi	6	Outside ILUMA WMA	-18.921	MiomboWoodland
651	2	Wet	27/04/2022	36	L	51	16	Bwawa la Mnyuamachi	K	279	8.38782	36.74626	Village dominated by maize farms	3	302	1	puddle	2	5	1	0	0	0	1	1	0	0	0	1	0	0	1	0				Outside ILUMA WMA	18	2022	0	18	13	K	16	Bwawa la Mnyuamachi	6	Outside ILUMA WMA	-18.921	MiomboWoodland
652	2	Wet	27/04/2022	36	L	51	16	Bwawa la Mnyuamachi	K	279	8.38782	36.74626	Village dominated by maize farms	4	303	1	puddle	1	1	1	0	0	0	1	0	0	1	0	1	0	0	1	0	42	3		Outside ILUMA WMA	18	2022	0	18	13	K	16	Bwawa la Mnyuamachi	6	Outside ILUMA WMA	-18.921	MiomboWoodland
653	2	Wet	27/04/2022	36	L	51	16	Bwawa la Mnyuamachi	K	279	8.38782	36.74626	Village dominated by maize farms	5	304	1	puddle	2	5	0	1	0	0	1	0	1	0	0	1	0	0	1	0				Outside ILUMA WMA	18	2022	0	18	13	K	16	Bwawa la Mnyuamachi	6	Outside ILUMA WMA	-18.921	MiomboWoodland
654	2	Wet	27/04/2022	36	L	51	16	Bwawa la Mnyuamachi	K	279	8.38782	36.74626	Village dominated by maize farms	6	305	1	puddle	1	1	1	0	0	0	1	0	0	1	0	1	0	0	1	0	42	3		Outside ILUMA WMA	18	2022	0	18	13	K	16	Bwawa la Mnyuamachi	6	Outside ILUMA WMA	-18.921	MiomboWoodland
655	2	Wet	27/04/2022	36	L	51	16	Bwawa la Mnyuamachi	K	279	8.38782	36.74626	Village dominated by maize farms	7	306	1	puddle outside streambed	2	5	1	0	0	0	1	0	1	1	1	1	0	0	1	0	42	3		Outside ILUMA WMA	18	2022	0	18	13	K	16	Bwawa la Mnyuamachi	6	Outside ILUMA WMA	-18.921	MiomboWoodland
656	2	Wet	27/04/2022	36	L	51	16	Bwawa la Mnyuamachi	K	279	8.38782	36.74626	Village dominated by maize farms	8	307	1	puddle outside streambed	2	5	1	0	0	0	1	0	1	1	1	0	1	0	1	0	42	3		Outside ILUMA WMA	18	2022	0	18	13	K	16	Bwawa la Mnyuamachi	6	Outside ILUMA WMA	-18.921	MiomboWoodland
657	2	Wet	27/04/2022	36	L	51	16	Bwawa la Mnyuamachi	K	279	8.38782	36.74626	Village dominated by maize farms	9	308	1	livestock and human footprints	2	3	1	0	0	0	1	0	1	0	0	1	0	0	1	0	42	3		Outside ILUMA WMA	18	2022	0	18	13	K	16	Bwawa la Mnyuamachi	6	Outside ILUMA WMA	-18.921	MiomboWoodland
658	2	Wet	27/04/2022	36	L	51	16	Bwawa la Mnyuamachi	K	279	8.38782	36.74626	Village dominated by maize farms	10	309	1	puddle outside streambed	2	5	1	0	0	0	1	1	0	0	0	1	0	0	1	0				Outside ILUMA WMA	18	2022	0	18	13	K	16	Bwawa la Mnyuamachi	6	Outside ILUMA WMA	-18.921	MiomboWoodland
659	2	Wet	27/04/2022	36	L	51	16	Bwawa la Mnyuamachi	K	279	8.38782	36.74626	Village dominated by maize farms	11	310	1	livestock and human footprints	1	1	1	0	0	0	1	0	1	0	0	1	0	0	1	0	42	3		Outside ILUMA WMA	18	2022	0	18	13	K	16	Bwawa la Mnyuamachi	6	Outside ILUMA WMA	-18.921	MiomboWoodland
660	2	Wet	27/04/2022	36	L	51	16	Bwawa la Mnyuamachi	K	279	8.38782	36.74626	Village dominated by maize farms	12	311	1	puddle outside streambed	2	5	0	1	0	0	1	0	1	1	1	1	0	0	1	0	42	3		Outside ILUMA WMA	18	2022	0	18	13	K	16	Bwawa la Mnyuamachi	6	Outside ILUMA WMA	-18.921	MiomboWoodland
661	2	Wet	27/04/2022	36	L	51	16	Bwawa la Mnyuamachi	K	279	8.38782	36.74626	Village dominated by maize farms	13	312	1	puddle outside streambed	3	3	1	0	0	0	1	1	0	0	0	1	0	0	1	0				Outside ILUMA WMA	18	2022	0	18	13	K	16	Bwawa la Mnyuamachi	6	Outside ILUMA WMA	-18.921	MiomboWoodland
662	2	Wet	27/04/2022	36	L	51	16	Bwawa la Mnyuamachi	K	279	8.38782	36.74626	Village dominated by maize farms	14	313	7	well	1	2	1	0	0	0	2	1	0	0	0	1	0	0	1	0				Outside ILUMA WMA	18	2022	0	18	13	K	16	Bwawa la Mnyuamachi	6	Outside ILUMA WMA	-18.921	MiomboWoodland
663	2	Wet	27/04/2022	36	L	51	16	Bwawa la Mnyuamachi	K	279	8.38782	36.74626	Village dominated by maize farms	15	314	9	rice paddy	4	6	0	0	1	0	2	0	1	0	0	1	0	0	1	0	42	3		Outside ILUMA WMA	18	2022	0	18	13	K	16	Bwawa la Mnyuamachi	6	Outside ILUMA WMA	-18.921	MiomboWoodland
664	2	Wet	27/04/2022	36	L	51	16	Bwawa la Mnyuamachi	K	279	8.38782	36.74626	Village dominated by maize farms	16	315	1	puddle beside rice paddy	2	3	1	0	0	0	1	1	0	0	0	1	0	0	1	0				Outside ILUMA WMA	18	2022	0	18	13	K	16	Bwawa la Mnyuamachi	6	Outside ILUMA WMA	-18.921	MiomboWoodland
665	2	Wet	27/04/2022	36	L	51	16	Bwawa la Mnyuamachi	K	279	8.38782	36.74626	Village dominated by maize farms	17	316	4	flooded valley	3	6	0	1	0	0	2	0	1	1	0	1	0	0	1	0	42	3		Outside ILUMA WMA	18	2022	0	18	13	K	16	Bwawa la Mnyuamachi	6	Outside ILUMA WMA	-18.921	MiomboWoodland
666	2	Wet	29/04/2022	37	L	52	17	Tuliza Moyo	K	317	8.35854	36.74821	Outside village. Corn and potato fields on slopes. Rice paddies in valley fed by groundwater	1	318	10	potato field	3	7	1	0	0	0	1	1	0	0	0	1	0	0	1	0				Outside ILUMA WMA	18	2022	0	18	13	K	17	Tuliza Moyo	4	Outside ILUMA WMA	-16.695	MiomboWoodland
667	2	Wet	29/04/2022	37	L	52	17	Tuliza Moyo	K	317	8.35854	36.74821	Outside village. Corn and potato fields on slopes. Rice paddies in valley fed by groundwater	2	319	1	puddle on path	3	4	0	1	0	0	1	0	1	0	1	1	0	0	1	0	43	3		Outside ILUMA WMA	18	2022	0	18	13	K	17	Tuliza Moyo	4	Outside ILUMA WMA	-16.695	MiomboWoodland
668	2	Wet	29/04/2022	37	L	52	17	Tuliza Moyo	K	317	8.35854	36.74821	Outside village. Corn and potato fields on slopes. Rice paddies in valley fed by groundwater	3	320	1	puddle beside path	2	5	0	1	0	0	2	1	0	0	0	0	0	1	1	0				Outside ILUMA WMA	18	2022	0	18	13	K	17	Tuliza Moyo	4	Outside ILUMA WMA	-16.695	MiomboWoodland
669	2	Wet	29/04/2022	37	L	52	17	Tuliza Moyo	K	317	8.35854	36.74821	Outside village. Corn and potato fields on slopes. Rice paddies in valley fed by groundwater	4	321	1	puddle beside path	2	5	0	1	0	0	2	0	1	0	1	1	0	0	1	0	43	3		Outside ILUMA WMA	18	2022	0	18	13	K	17	Tuliza Moyo	4	Outside ILUMA WMA	-16.695	MiomboWoodland
670	2	Wet	29/04/2022	37	L	52	17	Tuliza Moyo	K	317	8.35854	36.74821	Outside village. Corn and potato fields on slopes. Rice paddies in valley fed by groundwater	5	322	1	puddle on path	2	5	1	0	0	0	1	1	0	0	0	1	0	0	1	0				Outside ILUMA WMA	18	2022	0	18	13	K	17	Tuliza Moyo	4	Outside ILUMA WMA	-16.695	MiomboWoodland
671	2	Wet	29/04/2022	37	L	52	17	Tuliza Moyo	K	317	8.35854	36.74821	Outside village. Corn and potato fields on slopes. Rice paddies in valley fed by groundwater	6	323	1	puddle beside path	2	5	0	1	0	0	2	0	1	0	1	0	1	0	1	0	43	3		Outside ILUMA WMA	18	2022	0	18	13	K	17	Tuliza Moyo	4	Outside ILUMA WMA	-16.695	MiomboWoodland
672	2	Wet	29/04/2022	37	L	52	17	Tuliza Moyo	K	317	8.35854	36.74821	Outside village. Corn and potato fields on slopes. Rice paddies in valley fed by groundwater	7	324	1	puddle on path	2	5	0	1	0	0	1	1	0	0	0	0	0	1	1	0				Outside ILUMA WMA	18	2022	0	18	13	K	17	Tuliza Moyo	4	Outside ILUMA WMA	-16.695	MiomboWoodland
673	2	Wet	29/04/2022	37	L	52	17	Tuliza Moyo	K	317	8.35854	36.74821	Outside village. Corn and potato fields on slopes. Rice paddies in valley fed by groundwater	8	325	1	puddle on path	1	2	1	0	0	0	1	0	1	0	0	1	0	0	1	0	43	3		Outside ILUMA WMA	18	2022	0	18	13	K	17	Tuliza Moyo	4	Outside ILUMA WMA	-16.695	MiomboWoodland
674	2	Wet	29/04/2022	37	L	52	17	Tuliza Moyo	K	317	8.35854	36.74821	Outside village. Corn and potato fields on slopes. Rice paddies in valley fed by groundwater	9	326	2	seepage	2	5	0	1	0	0	1	0	1	0	0	1	0	0	1	0	43	3		Outside ILUMA WMA	18	2022	0	18	13	K	17	Tuliza Moyo	4	Outside ILUMA WMA	-16.695	MiomboWoodland
675	2	Wet	29/04/2022	37	L	52	17	Tuliza Moyo	K	317	8.35854	36.74821	Outside village. Corn and potato fields on slopes. Rice paddies in valley fed by groundwater	10	327	1	puddle on path	2	5	1	0	0	0	1	1	0	0	0	1	0	0	1	0				Outside ILUMA WMA	18	2022	0	18	13	K	17	Tuliza Moyo	4	Outside ILUMA WMA	-16.695	MiomboWoodland
676	2	Wet	29/04/2022	37	L	52	17	Tuliza Moyo	K	317	8.35854	36.74821	Outside village. Corn and potato fields on slopes. Rice paddies in valley fed by groundwater	11	328	1	puddle beside path	2	5	1	0	0	0	1	1	0	0	0	1	0	0	1	0				Outside ILUMA WMA	18	2022	0	18	13	K	17	Tuliza Moyo	4	Outside ILUMA WMA	-16.695	MiomboWoodland
677	2	Wet	29/04/2022	37	L	52	17	Tuliza Moyo	K	317	8.35854	36.74821	Outside village. Corn and potato fields on slopes. Rice paddies in valley fed by groundwater	12	329	1	tyre tracks and human footprints	2	3	1	0	0	0	1	1	0	0	0	1	0	0	1	0				Outside ILUMA WMA	18	2022	0	18	13	K	17	Tuliza Moyo	4	Outside ILUMA WMA	-16.695	MiomboWoodland
678	2	Wet	29/04/2022	37	L	52	17	Tuliza Moyo	K	317	8.35854	36.74821	Outside village. Corn and potato fields on slopes. Rice paddies in valley fed by groundwater	13	330	1	tyre tracks and human footprints	2	4	1	0	0	0	1	1	0	0	0	1	0	0	1	0				Outside ILUMA WMA	18	2022	0	18	13	K	17	Tuliza Moyo	4	Outside ILUMA WMA	-16.695	MiomboWoodland
679	2	Wet	29/04/2022	37	L	52	17	Tuliza Moyo	K	317	8.35854	36.74821	Outside village. Corn and potato fields on slopes. Rice paddies in valley fed by groundwater	14	332	1	puddle on path	3	5	0	1	0	0	2	0	1	0	0	0	1	1	1	0	43	3		Outside ILUMA WMA	18	2022	0	18	13	K	17	Tuliza Moyo	4	Outside ILUMA WMA	-16.695	MiomboWoodland
680	2	Wet	29/04/2022	37	L	52	17	Tuliza Moyo	K	317	8.35854	36.74821	Outside village. Corn and potato fields on slopes. Rice paddies in valley fed by groundwater	15	331	1	tyre tracks	2	4	0	1	0	0	2	0	1	0	1	1	0	0	1	0	43	3		Outside ILUMA WMA	18	2022	0	18	13	K	17	Tuliza Moyo	4	Outside ILUMA WMA	-16.695	MiomboWoodland
681	2	Wet	29/04/2022	37	L	52	17	Tuliza Moyo	K	317	8.35854	36.74821	Outside village. Corn and potato fields on slopes. Rice paddies in valley fed by groundwater	16	333	1	tyre tracks	2	5	0	1	0	0	1	0	1	0	0	1	0	0	1	0	43	3		Outside ILUMA WMA	18	2022	0	18	13	K	17	Tuliza Moyo	4	Outside ILUMA WMA	-16.695	MiomboWoodland
682	2	Wet	29/04/2022	37	L	52	17	Tuliza Moyo	K	317	8.35854	36.74821	Outside village. Corn and potato fields on slopes. Rice paddies in valley fed by groundwater	17	334	1	tyre tracks	2	5	1	0	0	0	1	0	1	0	0	1	0	0	1	0	43	3		Outside ILUMA WMA	18	2022	0	18	13	K	17	Tuliza Moyo	4	Outside ILUMA WMA	-16.695	MiomboWoodland
683	2	Wet	29/04/2022	37	L	52	17	Tuliza Moyo	K	317	8.35854	36.74821	Outside village. Corn and potato fields on slopes. Rice paddies in valley fed by groundwater	18	335	1	tyre tracks	3	3	0	1	0	0	2	0	1	0	0	1	0	0	1	0	43	3		Outside ILUMA WMA	18	2022	0	18	13	K	17	Tuliza Moyo	4	Outside ILUMA WMA	-16.695	MiomboWoodland
684	2	Wet	29/04/2022	37	L	52	17	Tuliza Moyo	K	317	8.35854	36.74821	Outside village. Corn and potato fields on slopes. Rice paddies in valley fed by groundwater	19	336	3	flowing stream	3	7	1	0	0	0	2	0	1	1	0	1	0	0	1	0	43	3		Outside ILUMA WMA	18	2022	0	18	13	K	17	Tuliza Moyo	4	Outside ILUMA WMA	-16.695	MiomboWoodland
685	2	Wet	29/04/2022	37	L	52	17	Tuliza Moyo	K	317	8.35854	36.74821	Outside village. Corn and potato fields on slopes. Rice paddies in valley fed by groundwater	20	337	1	tyre tracks	2	5	0	1	0	0	2	0	1	0	0	0	1	0	1	0	43	3		Outside ILUMA WMA	18	2022	0	18	13	K	17	Tuliza Moyo	4	Outside ILUMA WMA	-16.695	MiomboWoodland
686	2	Wet	29/04/2022	37	L	53	17	Tuliza Moyo	K	317	8.35854	36.74821	Outside village. Corn and potato fields on slopes. Rice paddies in valley fed by groundwater	1	338	1	tyre tracks	3	3	0	1	0	0	1	0	1	1	1	0	1	1	1	0	43	3		Outside ILUMA WMA	18	2022	0	18	13	K	17	Tuliza Moyo	4	Outside ILUMA WMA	-16.695	MiomboWoodland
687	2	Wet	29/04/2022	37	L	53	17	Tuliza Moyo	K	317	8.35854	36.74821	Outside village. Corn and potato fields on slopes. Rice paddies in valley fed by groundwater	2	339	1	puddle	2	3	0	1	0	0	1	1	0	0	0	1	0	0	1	0				Outside ILUMA WMA	18	2022	0	18	13	K	17	Tuliza Moyo	4	Outside ILUMA WMA	-16.695	MiomboWoodland
688	2	Wet	29/04/2022	37	L	53	17	Tuliza Moyo	K	317	8.35854	36.74821	Outside village. Corn and potato fields on slopes. Rice paddies in valley fed by groundwater	3	340	3	flowing river	4	10	1	0	0	0	3	1	0	0	0	1	0	0	1	0				Outside ILUMA WMA	18	2022	0	18	13	K	17	Tuliza Moyo	4	Outside ILUMA WMA	-16.695	MiomboWoodland
689	2	Wet	29/04/2022	37	L	53	17	Tuliza Moyo	K	317	8.35854	36.74821	Outside village. Corn and potato fields on slopes. Rice paddies in valley fed by groundwater	4	341	1	puddle outside streambed	2	5	0	1	1	0	1	1	0	0	0	1	0	0	1	0				Outside ILUMA WMA	18	2022	0	18	13	K	17	Tuliza Moyo	4	Outside ILUMA WMA	-16.695	MiomboWoodland
690	2	Wet	29/04/2022	37	L	53	17	Tuliza Moyo	K	317	8.35854	36.74821	Outside village. Corn and potato fields on slopes. Rice paddies in valley fed by groundwater	5	342	9	rice paddy	4	1	0	0	1	0	1	1	0	0	0	1	0	0	1	0				Outside ILUMA WMA	18	2022	0	18	13	K	17	Tuliza Moyo	4	Outside ILUMA WMA	-16.695	MiomboWoodland
691	2	Wet	29/04/2022	37	L	53	17	Tuliza Moyo	K	317	8.35854	36.74821	Outside village. Corn and potato fields on slopes. Rice paddies in valley fed by groundwater	6	343	1	depression outside streambed	1	1	0	1	0	0	2	0	1	1	1	1	0	0	1	0	44	3		Outside ILUMA WMA	18	2022	0	18	13	K	17	Tuliza Moyo	4	Outside ILUMA WMA	-16.695	MiomboWoodland
692	2	Wet	29/04/2022	37	L	53	17	Tuliza Moyo	K	317	8.35854	36.74821	Outside village. Corn and potato fields on slopes. Rice paddies in valley fed by groundwater	7	344	1	depression outside streambed	1	1	0	1	0	0	2	0	1	0	1	0	1	0	1	0	44	3		Outside ILUMA WMA	18	2022	0	18	13	K	17	Tuliza Moyo	4	Outside ILUMA WMA	-16.695	MiomboWoodland
693	2	Wet	29/04/2022	37	L	53	17	Tuliza Moyo	K	317	8.35854	36.74821	Outside village. Corn and potato fields on slopes. Rice paddies in valley fed by groundwater	8	345	10	potato field	3	5	1	0	0	0	1	0	1	0	1	1	0	0	1	0	44	3		Outside ILUMA WMA	18	2022	0	18	13	K	17	Tuliza Moyo	4	Outside ILUMA WMA	-16.695	MiomboWoodland
694	2	Wet	29/04/2022	37	L	53	17	Tuliza Moyo	K	317	8.35854	36.74821	Outside village. Corn and potato fields on slopes. Rice paddies in valley fed by groundwater	9	346	2	spring	4	4	0	1	0	0	2	0	1	1	1	1	0	0	1	0	44	3		Outside ILUMA WMA	18	2022	0	18	13	K	17	Tuliza Moyo	4	Outside ILUMA WMA	-16.695	MiomboWoodland
695	2	Wet	29/04/2022	37	L	53	17	Tuliza Moyo	K	317	8.35854	36.74821	Outside village. Corn and potato fields on slopes. Rice paddies in valley fed by groundwater	10	348	5	pond	2	5	0	0	1	0	3	0	1	1	1	1	0	0	1	0	44	3		Outside ILUMA WMA	18	2022	0	18	13	K	17	Tuliza Moyo	4	Outside ILUMA WMA	-16.695	MiomboWoodland
709	2	Wet	01/05/2022	38	L	54	18	Mavimba Pori	K	351	8.33981	36.74632	Area of mostly rice agriculture, few settlements	11	362	9	rice paddy	4	6	0	0	1	1	2	0	1	1	1	1	0	0	1	0	45	3		Outside ILUMA WMA	19	2022	0	19	14	K	18	Mavimba Pori	10	Outside ILUMA WMA	-16.25	MiomboWoodland
710	2	Wet	01/05/2022	38	L	54	18	Mavimba Pori	K	351	8.33981	36.74632	Area of mostly rice agriculture, few settlements	12	363	9	rice paddy	4	7	0	0	1	1	2	0	1	1	0	0	0	1	1	0	45	3		Outside ILUMA WMA	19	2022	0	19	14	K	18	Mavimba Pori	10	Outside ILUMA WMA	-16.25	MiomboWoodland
711	2	Wet	01/05/2022	38	L	54	18	Mavimba Pori	K	351	8.33981	36.74632	Area of mostly rice agriculture, few settlements	13	364	9	rice paddy	3	4	0	0	1	0	1	0	1	1	0	0	0	1	1	0	45	3		Outside ILUMA WMA	19	2022	0	19	14	K	18	Mavimba Pori	10	Outside ILUMA WMA	-16.25	MiomboWoodland
712	2	Wet	01/05/2022	38	L	54	18	Mavimba Pori	K	351	8.33981	36.74632	Area of mostly rice agriculture, few settlements	14	365	10	potato field	3	6	1	0	0	0	2	0	1	1	1	0	1	0	1	0	45	3		Outside ILUMA WMA	19	2022	0	19	14	K	18	Mavimba Pori	10	Outside ILUMA WMA	-16.25	MiomboWoodland
713	2	Wet	01/05/2022	38	L	54	18	Mavimba Pori	K	351	8.33981	36.74632	Area of mostly rice agriculture, few settlements	15	366	7	well	2	5	0	1	0	0	3	0	1	0	0	0	1	1	1	0	45	3		Outside ILUMA WMA	19	2022	0	19	14	K	18	Mavimba Pori	10	Outside ILUMA WMA	-16.25	MiomboWoodland
714	2	Wet	01/05/2022	38	L	54	18	Mavimba Pori	K	351	8.33981	36.74632	Area of mostly rice agriculture, few settlements	16	367	7	well	2	5	0	1	0	0	2	0	1	0	0	1	0	0	1	0	45	3		Outside ILUMA WMA	19	2022	0	19	14	K	18	Mavimba Pori	10	Outside ILUMA WMA	-16.25	MiomboWoodland
715	2	Wet	01/05/2022	38	L	54	18	Mavimba Pori	K	351	8.33981	36.74632	Area of mostly rice agriculture, few settlements	17	368	7	well	2	5	1	0	0	0	2	0	1	1	1	0	1	0	1	0	45	3		Outside ILUMA WMA	19	2022	0	19	14	K	18	Mavimba Pori	10	Outside ILUMA WMA	-16.25	MiomboWoodland
716	2	Wet	01/05/2022	38	L	54	18	Mavimba Pori	K	351	8.33981	36.74632	Area of mostly rice agriculture, few settlements	18	369	10	potato field	3	5	1	0	0	0	2	0	1	1	1	0	1	0	1	0	45	3		Outside ILUMA WMA	19	2022	0	19	14	K	18	Mavimba Pori	10	Outside ILUMA WMA	-16.25	MiomboWoodland
717	2	Wet	01/05/2022	38	L	54	18	Mavimba Pori	K	351	8.33981	36.74632	Area of mostly rice agriculture, few settlements	19	370	2	spring	4	7	0	0	1	0	3	0	1	1	0	0	1	1	1	0	45	3		Outside ILUMA WMA	19	2022	0	19	14	K	18	Mavimba Pori	10	Outside ILUMA WMA	-16.25	MiomboWoodland
718	2	Wet	01/05/2022	38	L	54	18	Mavimba Pori	K	351	8.33981	36.74632	Area of mostly rice agriculture, few settlements	20	371	7	well	2	5	0	1	1	0	3	1	0	0	0	1	0	0	1	0				Outside ILUMA WMA	19	2022	0	19	14	K	18	Mavimba Pori	10	Outside ILUMA WMA	-16.25	MiomboWoodland
719	2	Wet	01/05/2022	38	L	55	18	Mavimba Pori	K	351	8.33981	36.74632	Area of mostly rice agriculture, few settlements	1	372	7	well	1	1	0	1	0	1	2	0	1	1	1	0	1	1	1	0	45	3		Outside ILUMA WMA	19	2022	0	19	14	K	18	Mavimba Pori	10	Outside ILUMA WMA	-16.25	MiomboWoodland
720	2	Wet	01/05/2022	38	L	55	18	Mavimba Pori	K	351	8.33981	36.74632	Area of mostly rice agriculture, few settlements	2	373	7	well	2	5	0	0	1	0	3	0	1	1	0	1	0	0	1	0	45	3		Outside ILUMA WMA	19	2022	0	19	14	K	18	Mavimba Pori	10	Outside ILUMA WMA	-16.25	MiomboWoodland
721	2	Wet	01/05/2022	38	L	55	18	Mavimba Pori	K	351	8.33981	36.74632	Area of mostly rice agriculture, few settlements	3	374	10	potato field	3	6	1	0	0	0	2	0	1	1	1	0	1	1	1	0	45	3		Outside ILUMA WMA	19	2022	0	19	14	K	18	Mavimba Pori	10	Outside ILUMA WMA	-16.25	MiomboWoodland
722	2	Wet	01/05/2022	38	L	55	18	Mavimba Pori	K	351	8.33981	36.74632	Area of mostly rice agriculture, few settlements	4	375	9	rice paddy	2	5	0	1	0	0	1	0	1	0	0	1	0	0	1	0	45	3		Outside ILUMA WMA	19	2022	0	19	14	K	18	Mavimba Pori	10	Outside ILUMA WMA	-16.25	MiomboWoodland
723	2	Wet	01/05/2022	38	L	55	18	Mavimba Pori	K	351	8.33981	36.74632	Area of mostly rice agriculture, few settlements	5	376	10	potato field	3	3	1	0	0	0	1	1	0	0	0	1	0	0	1	0				Outside ILUMA WMA	19	2022	0	19	14	K	18	Mavimba Pori	10	Outside ILUMA WMA	-16.25	MiomboWoodland
724	2	Wet	01/05/2022	38	L	55	18	Mavimba Pori	K	351	8.33981	36.74632	Area of mostly rice agriculture, few settlements	6	377	7	well	2	5	0	0	1	0	3	1	0	0	0	0	1	0	1	0				Outside ILUMA WMA	19	2022	0	19	14	K	18	Mavimba Pori	10	Outside ILUMA WMA	-16.25	MiomboWoodland
725	2	Wet	01/05/2022	38	L	55	18	Mavimba Pori	K	351	8.33981	36.74632	Area of mostly rice agriculture, few settlements	7	378	11	ploughed land	3	7	1	0	0	0	1	0	1	1	0	1	0	0	1	0	45	3		Outside ILUMA WMA	19	2022	0	19	14	K	18	Mavimba Pori	10	Outside ILUMA WMA	-16.25	MiomboWoodland
726	2	Wet	01/05/2022	38	L	55	18	Mavimba Pori	K	351	8.33981	36.74632	Area of mostly rice agriculture, few settlements	8	379	9	rice paddy	4	7	0	1	0	0	1	0	1	1	0	1	0	0	0	1	45	3		Outside ILUMA WMA	19	2022	0	19	14	K	18	Mavimba Pori	10	Outside ILUMA WMA	-16.25	MiomboWoodland
727	2	Wet	01/05/2022	38	L	55	18	Mavimba Pori	K	351	8.33981	36.74632	Area of mostly rice agriculture, few settlements	9	380	9	rice paddy	3	5	0	0	1	0	2	0	1	1	1	0	1	0	1	0	45	3		Outside ILUMA WMA	19	2022	0	19	14	K	18	Mavimba Pori	10	Outside ILUMA WMA	-16.25	MiomboWoodland
728	2	Wet	01/05/2022	38	L	55	18	Mavimba Pori	K	351	8.33981	36.74632	Area of mostly rice agriculture, few settlements	10	381	11	irrigation pond	2	4	1	0	0	0	3	1	0	0	0	1	0	0	1	0				Outside ILUMA WMA	19	2022	0	19	14	K	18	Mavimba Pori	10	Outside ILUMA WMA	-16.25	MiomboWoodland
729	2	Wet	01/05/2022	38	L	55	18	Mavimba Pori	K	351	8.33981	36.74632	Area of mostly rice agriculture, few settlements	11	382	6	drainage ditch	3	5	0	1	1	0	2	0	1	1	1	0	0	1	1	0	45	3		Outside ILUMA WMA	19	2022	0	19	14	K	18	Mavimba Pori	10	Outside ILUMA WMA	-16.25	MiomboWoodland
730	2	Wet	01/05/2022	38	L	55	18	Mavimba Pori	K	351	8.33981	36.74632	Area of mostly rice agriculture, few settlements	12	383	9	rice paddy	3	5	0	1	0	0	1	0	1	0	0	1	0	0	1	0				Outside ILUMA WMA	19	2022	0	19	14	K	18	Mavimba Pori	10	Outside ILUMA WMA	-16.25	MiomboWoodland
731	2	Wet	01/05/2022	38	L	55	18	Mavimba Pori	K	351	8.33981	36.74632	Area of mostly rice agriculture, few settlements	13	384	1	puddle beside rice paddy	2	5	0	1	0	0	1	0	0	1	1	0	1	1	1	0	45	3		Outside ILUMA WMA	19	2022	0	19	14	K	18	Mavimba Pori	10	Outside ILUMA WMA	-16.25	MiomboWoodland
732	2	Wet	01/05/2022	38	L	55	18	Mavimba Pori	K	351	8.33981	36.74632	Area of mostly rice agriculture, few settlements	14	385	1	puddle beside rice paddy	2	3	0	1	0	0	1	0	0	1	1	0	1	0	1	0	45	3		Outside ILUMA WMA	19	2022	0	19	14	K	18	Mavimba Pori	10	Outside ILUMA WMA	-16.25	MiomboWoodland
733	2	Wet	03/05/2022	39	L	56	19	Bwawa la Selesusi	K	386	8.33063	36.76954	Highly encroached camp, inside ILUMA border. Many rice paddies but ground doesn�t have surface water	1	387	9	rice paddy	4	3	0	1	1	0	2	0	1	1	1	0	1	0	1	0	46	3		Inside ILUMA WMA	19	2022	0	19	14	K	19	Bwawa la Selesusi	25	Inside ILUMA WMA	-13.673	MiomboWoodland
734	2	Wet	03/05/2022	39	L	56	19	Bwawa la Selesusi	K	386	8.33063	36.76954	Highly encroached camp, inside ILUMA border. Many rice paddies but ground doesn�t have surface water	2	388	10	potato field	3	5	1	0	0	0	1	0	0	1	1	1	0	0	1	0	46	3		Inside ILUMA WMA	19	2022	0	19	14	K	19	Bwawa la Selesusi	25	Inside ILUMA WMA	-13.673	MiomboWoodland
735	2	Wet	03/05/2022	39	L	56	19	Bwawa la Selesusi	K	386	8.33063	36.76954	Highly encroached camp, inside ILUMA border. Many rice paddies but ground doesn�t have surface water	3	389	5	waterhole	4	7	0	1	1	1	2	0	1	1	1	0	1	1	1	0	46	3		Inside ILUMA WMA	19	2022	0	19	14	K	19	Bwawa la Selesusi	25	Inside ILUMA WMA	-13.673	MiomboWoodland
736	2	Wet	03/05/2022	39	L	56	19	Bwawa la Selesusi	K	386	8.33063	36.76954	Highly encroached camp, inside ILUMA border. Many rice paddies but ground doesn�t have surface water	4	390	1	puddle	2	5	0	1	0	0	1	1	0	0	0	1	0	0	1	0				Inside ILUMA WMA	19	2022	0	19	14	K	19	Bwawa la Selesusi	25	Inside ILUMA WMA	-13.673	MiomboWoodland
737	2	Wet	03/05/2022	39	L	56	19	Bwawa la Selesusi	K	386	8.33063	36.76954	Highly encroached camp, inside ILUMA border. Many rice paddies but ground doesn�t have surface water	5	391	3	flowing stream	4	5	0	1	0	0	2	1	0	0	0	1	0	0	1	0				Inside ILUMA WMA	19	2022	0	19	14	K	19	Bwawa la Selesusi	25	Inside ILUMA WMA	-13.673	MiomboWoodland
738	2	Wet	03/05/2022	39	L	56	19	Bwawa la Selesusi	K	386	8.33063	36.76954	Highly encroached camp, inside ILUMA border. Many rice paddies but ground doesn�t have surface water	6	392	1	tyre tracks and human footprints	2	5	1	0	0	0	1	1	0	0	0	1	0	0	1	0				Inside ILUMA WMA	19	2022	0	19	14	K	19	Bwawa la Selesusi	25	Inside ILUMA WMA	-13.673	MiomboWoodland
739	2	Wet	03/05/2022	39	L	56	19	Bwawa la Selesusi	K	386	8.33063	36.76954	Highly encroached camp, inside ILUMA border. Many rice paddies but ground doesn�t have surface water	7	393	1	puddle in valley	3	6	0	1	0	0	1	0	0	1	1	1	0	0	1	0	46	3		Inside ILUMA WMA	19	2022	0	19	14	K	19	Bwawa la Selesusi	25	Inside ILUMA WMA	-13.673	MiomboWoodland
740	2	Wet	03/05/2022	39	L	56	19	Bwawa la Selesusi	K	386	8.33063	36.76954	Highly encroached camp, inside ILUMA border. Many rice paddies but ground doesn�t have surface water	8	394	8	old cattle trough	2	5	1	0	0	0	1	1	0	0	0	1	0	0	1	0				Inside ILUMA WMA	19	2022	0	19	14	K	19	Bwawa la Selesusi	25	Inside ILUMA WMA	-13.673	MiomboWoodland
741	2	Wet	03/05/2022	39	L	56	19	Bwawa la Selesusi	K	386	8.33063	36.76954	Highly encroached camp, inside ILUMA border. Many rice paddies but ground doesn�t have surface water	9	396	3	flowing river	4	10	1	0	0	0	2	1	0	0	0	0	1	0	1	0				Inside ILUMA WMA	19	2022	0	19	14	K	19	Bwawa la Selesusi	25	Inside ILUMA WMA	-13.673	MiomboWoodland
742	2	Wet	03/05/2022	39	L	56	19	Bwawa la Selesusi	K	386	8.33063	36.76954	Highly encroached camp, inside ILUMA border. Many rice paddies but ground doesn�t have surface water	10	397	2	spring	2	5	1	0	0	0	1	1	0	0	0	1	0	0	1	0				Inside ILUMA WMA	19	2022	0	19	14	K	19	Bwawa la Selesusi	25	Inside ILUMA WMA	-13.673	MiomboWoodland
743	2	Wet	03/05/2022	39	L	56	19	Bwawa la Selesusi	K	386	8.33063	36.76954	Highly encroached camp, inside ILUMA border. Many rice paddies but ground doesn�t have surface water	11	398	1	pool in streambed	2	5	1	0	0	0	1	1	0	0	0	1	0	0	1	0				Inside ILUMA WMA	19	2022	0	19	14	K	19	Bwawa la Selesusi	25	Inside ILUMA WMA	-13.673	MiomboWoodland
744	2	Wet	03/05/2022	39	L	56	19	Bwawa la Selesusi	K	386	8.33063	36.76954	Highly encroached camp, inside ILUMA border. Many rice paddies but ground doesn�t have surface water	12	399	1	puddle on road	3	3	1	0	0	0	1	0	1	1	1	0	1	0	1	0	46	3		Inside ILUMA WMA	19	2022	0	19	14	K	19	Bwawa la Selesusi	25	Inside ILUMA WMA	-13.673	MiomboWoodland
745	2	Wet	03/05/2022	39	L	56	19	Bwawa la Selesusi	K	386	8.33063	36.76954	Highly encroached camp, inside ILUMA border. Many rice paddies but ground doesn�t have surface water	13	400	11	ploughed land	2	5	1	0	0	0	2	1	0	0	0	1	0	0	1	0				Inside ILUMA WMA	19	2022	0	19	14	K	19	Bwawa la Selesusi	25	Inside ILUMA WMA	-13.673	MiomboWoodland
746	2	Wet	03/05/2022	39	L	56	19	Bwawa la Selesusi	K	386	8.33063	36.76954	Highly encroached camp, inside ILUMA border. Many rice paddies but ground doesn�t have surface water	14	401	2	swampy area	3	8	0	0	1	0	1	0	1	0	0	0	1	1	1	0	46	3		Inside ILUMA WMA	19	2022	0	19	14	K	19	Bwawa la Selesusi	25	Inside ILUMA WMA	-13.673	MiomboWoodland
747	2	Wet	03/05/2022	39	L	56	19	Bwawa la Selesusi	K	386	8.33063	36.76954	Highly encroached camp, inside ILUMA border. Many rice paddies but ground doesn�t have surface water	15	402	3	flowing river	4	10	1	0	0	0	3	0	1	0	0	1	0	0	1	0	46	3		Inside ILUMA WMA	19	2022	0	19	14	K	19	Bwawa la Selesusi	25	Inside ILUMA WMA	-13.673	MiomboWoodland
748	2	Wet	03/05/2022	39	L	56	19	Bwawa la Selesusi	K	386	8.33063	36.76954	Highly encroached camp, inside ILUMA border. Many rice paddies but ground doesn�t have surface water	16	403	1	tyre tracks and human footprints	1	1	1	0	0	0	1	1	0	0	0	1	0	0	1	0				Inside ILUMA WMA	19	2022	0	19	14	K	19	Bwawa la Selesusi	25	Inside ILUMA WMA	-13.673	MiomboWoodland
749	2	Wet	03/05/2022	39	L	56	19	Bwawa la Selesusi	K	386	8.33063	36.76954	Highly encroached camp, inside ILUMA border. Many rice paddies but ground doesn�t have surface water	17	404	2	spring	2	5	0	1	0	0	1	0	1	1	0	1	0	0	1	0	46	3		Inside ILUMA WMA	19	2022	0	19	14	K	19	Bwawa la Selesusi	25	Inside ILUMA WMA	-13.673	MiomboWoodland
750	2	Wet	03/05/2022	39	L	56	19	Bwawa la Selesusi	K	386	8.33063	36.76954	Highly encroached camp, inside ILUMA border. Many rice paddies but ground doesn�t have surface water	18	405	1	tyre tracks and human footprints	2	5	1	0	0	0	1	0	1	1	1	1	0	0	1	0	46	3		Inside ILUMA WMA	19	2022	0	19	14	K	19	Bwawa la Selesusi	25	Inside ILUMA WMA	-13.673	MiomboWoodland
751	2	Wet	03/05/2022	39	L	56	19	Bwawa la Selesusi	K	386	8.33063	36.76954	Highly encroached camp, inside ILUMA border. Many rice paddies but ground doesn�t have surface water	19	406	1	puddle	2	5	0	1	0	0	1	0	1	0	1	1	0	0	1	0	46	3		Inside ILUMA WMA	19	2022	0	19	14	K	19	Bwawa la Selesusi	25	Inside ILUMA WMA	-13.673	MiomboWoodland
752	2	Wet	03/05/2022	39	L	56	19	Bwawa la Selesusi	K	386	8.33063	36.76954	Highly encroached camp, inside ILUMA border. Many rice paddies but ground doesn�t have surface water	20	407	1	tyre tracks and human footprints	3	4	1	0	0	0	1	0	1	1	1	1	0	0	1	0	46	3		Inside ILUMA WMA	19	2022	0	19	14	K	19	Bwawa la Selesusi	25	Inside ILUMA WMA	-13.673	MiomboWoodland
753	2	Wet	03/05/2022	39	L	57	19	Bwawa la Selesusi	K	386	8.33063	36.76954	Highly encroached camp, inside ILUMA border. Many rice paddies but ground doesn�t have surface water	1	408	1	tyre tracks and human footprints	2	5	1	0	0	0	1	0	1	1	1	1	0	0	1	0	46	3		Inside ILUMA WMA	19	2022	0	19	14	K	19	Bwawa la Selesusi	25	Inside ILUMA WMA	-13.673	MiomboWoodland
754	2	Wet	03/05/2022	39	L	57	19	Bwawa la Selesusi	K	386	8.33063	36.76954	Highly encroached camp, inside ILUMA border. Many rice paddies but ground doesn�t have surface water	2	409	1	puddle beside path	1	1	1	0	0	0	1	1	0	0	0	1	0	0	1	0				Inside ILUMA WMA	19	2022	0	19	14	K	19	Bwawa la Selesusi	25	Inside ILUMA WMA	-13.673	MiomboWoodland
755	2	Wet	03/05/2022	39	L	57	19	Bwawa la Selesusi	K	386	8.33063	36.76954	Highly encroached camp, inside ILUMA border. Many rice paddies but ground doesn�t have surface water	3	410	1	puddle beside path	2	5	0	1	0	0	1	0	1	0	0	1	0	0	1	0	47	3		Inside ILUMA WMA	19	2022	0	19	14	K	19	Bwawa la Selesusi	25	Inside ILUMA WMA	-13.673	MiomboWoodland
756	2	Wet	03/05/2022	39	L	57	19	Bwawa la Selesusi	K	386	8.33063	36.76954	Highly encroached camp, inside ILUMA border. Many rice paddies but ground doesn�t have surface water	4	411	1	puddle in rice paddy	2	5	0	1	0	0	1	0	1	1	1	1	0	0	1	0	47	3		Inside ILUMA WMA	19	2022	0	19	14	K	19	Bwawa la Selesusi	25	Inside ILUMA WMA	-13.673	MiomboWoodland
757	2	Wet	03/05/2022	39	L	57	19	Bwawa la Selesusi	K	386	8.33063	36.76954	Highly encroached camp, inside ILUMA border. Many rice paddies but ground doesn�t have surface water	5	412	1	puddle beside path	2	5	0	1	0	0	2	0	1	0	0	1	0	0	1	0				Inside ILUMA WMA	19	2022	0	19	14	K	19	Bwawa la Selesusi	25	Inside ILUMA WMA	-13.673	MiomboWoodland
758	2	Wet	03/05/2022	39	L	57	19	Bwawa la Selesusi	K	386	8.33063	36.76954	Highly encroached camp, inside ILUMA border. Many rice paddies but ground doesn�t have surface water	6	413	1	puddle beside path	2	5	0	1	0	0	2	0	1	0	0	1	0	0	1	0	47	3		Inside ILUMA WMA	19	2022	0	19	14	K	19	Bwawa la Selesusi	25	Inside ILUMA WMA	-13.673	MiomboWoodland
759	2	Wet	03/05/2022	39	L	57	19	Bwawa la Selesusi	K	386	8.33063	36.76954	Highly encroached camp, inside ILUMA border. Many rice paddies but ground doesn�t have surface water	7	414	2	swampy area	3	3	1	0	0	0	1	1	0	0	0	1	0	0	1	0				Inside ILUMA WMA	19	2022	0	19	14	K	19	Bwawa la Selesusi	25	Inside ILUMA WMA	-13.673	MiomboWoodland
760	2	Wet	05/05/2022	40	L	58	20	Makingi	K	415	8.2759	36.74734	Village outside ILUMA	1	417	2	spring	4	10	0	1	0	0	2	0	1	1	1	1	0	0	1	0	48	3		Outside ILUMA WMA	19	2022	0	19	14	K	20	Makingi	0	Outside ILUMA WMA	-15.551	MiomboWoodland
761	2	Wet	05/05/2022	40	L	58	20	Makingi	K	415	8.2759	36.74734	Village outside ILUMA	2	418	9	rice paddy	4	8	0	1	0	0	1	0	0	1	0	1	0	0	1	0	48	3		Outside ILUMA WMA	19	2022	0	19	14	K	20	Makingi	0	Outside ILUMA WMA	-15.551	MiomboWoodland
762	2	Wet	05/05/2022	40	L	58	20	Makingi	K	415	8.2759	36.74734	Village outside ILUMA	3	419	7	well	2	5	0	1	0	0	2	0	1	1	1	0	1	0	1	0	48	3		Outside ILUMA WMA	19	2022	0	19	14	K	20	Makingi	0	Outside ILUMA WMA	-15.551	MiomboWoodland
763	2	Wet	05/05/2022	40	L	58	20	Makingi	K	415	8.2759	36.74734	Village outside ILUMA	4	421	1	livestock prints	2	5	1	0	0	0	1	0	1	0	1	0	0	1	1	0	48	3		Outside ILUMA WMA	19	2022	0	19	14	K	20	Makingi	0	Outside ILUMA WMA	-15.551	MiomboWoodland
764	2	Wet	05/05/2022	40	L	58	20	Makingi	K	415	8.2759	36.74734	Village outside ILUMA	5	422	2	spring	3	2	1	0	0	0	1	1	0	0	0	1	0	0	1	0				Outside ILUMA WMA	19	2022	0	19	14	K	20	Makingi	0	Outside ILUMA WMA	-15.551	MiomboWoodland
765	2	Wet	05/05/2022	40	L	58	20	Makingi	K	415	8.2759	36.74734	Village outside ILUMA	6	423	7	well	2	5	0	1	0	0	2	0	1	0	0	0	1	0	1	0	48	3		Outside ILUMA WMA	19	2022	0	19	14	K	20	Makingi	0	Outside ILUMA WMA	-15.551	MiomboWoodland
766	2	Wet	05/05/2022	40	L	58	20	Makingi	K	415	8.2759	36.74734	Village outside ILUMA	7	424	7	well	2	5	0	1	0	0	2	0	1	1	1	0	1	0	1	0	48	3		Outside ILUMA WMA	19	2022	0	19	14	K	20	Makingi	0	Outside ILUMA WMA	-15.551	MiomboWoodland
767	2	Wet	05/05/2022	40	L	58	20	Makingi	K	415	8.2759	36.74734	Village outside ILUMA	8	426	3	flowing stream	4	10	0	0	1	1	2	0	1	0	0	0	1	1	1	0	48	3		Outside ILUMA WMA	19	2022	0	19	14	K	20	Makingi	0	Outside ILUMA WMA	-15.551	MiomboWoodland
768	2	Wet	05/05/2022	40	L	58	20	Makingi	K	415	8.2759	36.74734	Village outside ILUMA	9	427	1	puddle outside streambed	2	5	1	0	0	0	1	0	1	0	0	1	0	0	1	0	48	3		Outside ILUMA WMA	19	2022	0	19	14	K	20	Makingi	0	Outside ILUMA WMA	-15.551	MiomboWoodland
769	2	Wet	05/05/2022	40	L	58	20	Makingi	K	415	8.2759	36.74734	Village outside ILUMA	10	428	1	puddle outside streambed	2	5	0	1	0	0	2	0	1	1	1	1	0	0	1	0	48	3		Outside ILUMA WMA	19	2022	0	19	14	K	20	Makingi	0	Outside ILUMA WMA	-15.551	MiomboWoodland
770	2	Wet	05/05/2022	40	L	58	20	Makingi	K	415	8.2759	36.74734	Village outside ILUMA	11	429	1	puddle outside streambed	2	5	0	1	0	0	1	0	1	0	1	1	0	0	1	0	48	3		Outside ILUMA WMA	19	2022	0	19	14	K	20	Makingi	0	Outside ILUMA WMA	-15.551	MiomboWoodland
771	2	Wet	05/05/2022	40	L	58	20	Makingi	K	415	8.2759	36.74734	Village outside ILUMA	12	430	1	livestock prints	1	1	1	0	0	0	1	1	0	0	0	1	0	0	1	0				Outside ILUMA WMA	19	2022	0	19	14	K	20	Makingi	0	Outside ILUMA WMA	-15.551	MiomboWoodland
772	2	Wet	05/05/2022	40	L	58	20	Makingi	K	415	8.2759	36.74734	Village outside ILUMA	13	431	2	swampy area	2	5	0	1	0	0	1	0	1	1	1	0	1	1	1	0	48	3		Outside ILUMA WMA	19	2022	0	19	14	K	20	Makingi	0	Outside ILUMA WMA	-15.551	MiomboWoodland
773	2	Wet	05/05/2022	40	L	58	20	Makingi	K	415	8.2759	36.74734	Village outside ILUMA	14	432	1	depression	2	5	1	0	0	0	2	0	1	0	0	1	0	0	1	0	49	3		Outside ILUMA WMA	19	2022	0	19	14	K	20	Makingi	0	Outside ILUMA WMA	-15.551	MiomboWoodland
774	2	Wet	05/05/2022	40	L	58	20	Makingi	K	415	8.2759	36.74734	Village outside ILUMA	15	433	1	depression	3	4	1	0	0	0	2	1	0	0	0	0	1	0	1	0				Outside ILUMA WMA	19	2022	0	19	14	K	20	Makingi	0	Outside ILUMA WMA	-15.551	MiomboWoodland
775	2	Wet	05/05/2022	40	L	58	20	Makingi	K	415	8.2759	36.74734	Village outside ILUMA	16	434	1	depression	2	5	0	0	0	1	2	0	0	1	0	0	1	1	1	0	49	3		Outside ILUMA WMA	19	2022	0	19	14	K	20	Makingi	0	Outside ILUMA WMA	-15.551	MiomboWoodland
776	2	Wet	05/05/2022	40	L	58	20	Makingi	K	415	8.2759	36.74734	Village outside ILUMA	17	435	1	depression	3	5	0	0	1	1	2	0	1	1	1	0	1	1	1	0	49	3		Outside ILUMA WMA	19	2022	0	19	14	K	20	Makingi	0	Outside ILUMA WMA	-15.551	MiomboWoodland
777	2	Wet	05/05/2022	40	L	58	20	Makingi	K	415	8.2759	36.74734	Village outside ILUMA	18	436	1	depression	3	3	1	0	0	0	2	1	0	0	0	0	1	1	1	0				Outside ILUMA WMA	19	2022	0	19	14	K	20	Makingi	0	Outside ILUMA WMA	-15.551	MiomboWoodland
778	2	Wet	05/05/2022	40	L	58	20	Makingi	K	415	8.2759	36.74734	Village outside ILUMA	19	437	1	depression	2	5	1	0	0	0	2	0	0	1	0	0	1	1	1	0	49	3		Outside ILUMA WMA	19	2022	0	19	14	K	20	Makingi	0	Outside ILUMA WMA	-15.551	MiomboWoodland
779	2	Wet	05/05/2022	40	L	58	20	Makingi	K	415	8.2759	36.74734	Village outside ILUMA	20	438	1	puddle	2	5	0	1	0	0	1	0	1	0	1	1	0	0	1	0	49	3		Outside ILUMA WMA	19	2022	0	19	14	K	20	Makingi	0	Outside ILUMA WMA	-15.551	MiomboWoodland
780	2	Wet	05/05/2022	40	L	59	20	Makingi	K	415	8.2759	36.74734	Village outside ILUMA	1	439	1	human footprints	2	2	1	0	0	0	1	1	0	0	0	1	0	0	1	0				Outside ILUMA WMA	19	2022	0	19	14	K	20	Makingi	0	Outside ILUMA WMA	-15.551	MiomboWoodland
781	2	Wet	05/05/2022	40	L	59	20	Makingi	K	415	8.2759	36.74734	Village outside ILUMA	2	440	1	puddle	2	3	0	0	1	0	2	0	1	0	0	0	1	1	1	0	49	3		Outside ILUMA WMA	19	2022	0	19	14	K	20	Makingi	0	Outside ILUMA WMA	-15.551	MiomboWoodland
782	2	Wet	05/05/2022	40	L	59	20	Makingi	K	415	8.2759	36.74734	Village outside ILUMA	3	441	2	spring	3	3	0	1	1	0	1	0	1	1	1	0	1	0	1	0	49	3		Outside ILUMA WMA	19	2022	0	19	14	K	20	Makingi	0	Outside ILUMA WMA	-15.551	MiomboWoodland
783	2	Wet	05/05/2022	40	L	59	20	Makingi	K	415	8.2759	36.74734	Village outside ILUMA	4	442	2	spring	2	5	0	1	0	0	1	0	1	1	1	1	0	0	1	0	49	3		Outside ILUMA WMA	19	2022	0	19	14	K	20	Makingi	0	Outside ILUMA WMA	-15.551	MiomboWoodland
784	2	Wet	05/05/2022	40	L	59	20	Makingi	K	415	8.2759	36.74734	Village outside ILUMA	5	443	1	puddle	2	5	1	0	0	0	1	0	1	1	1	1	0	0	1	0	49	3		Outside ILUMA WMA	19	2022	0	19	14	K	20	Makingi	0	Outside ILUMA WMA	-15.551	MiomboWoodland
785	2	Wet	07/05/2022	41	L	60	21	Bwawa la Mpunga	K	444	8.27424	36.81937	Inside ILUMA, encroached with rice paddies and cattle herding	1	445	2	swampy area	4	10	0	1	1	0	1	0	1	1	1	0	1	1	1	0	50	3		Inside ILUMA WMA	19	2022	0	19	14	K	21	Bwawa la Mpunga	55	Inside ILUMA WMA	-7.549	MiomboWoodland
786	2	Wet	07/05/2022	41	L	60	21	Bwawa la Mpunga	K	444	8.27424	36.81937	Inside ILUMA, encroached with rice paddies and cattle herding	2	446	9	rice paddy	4	10	0	0	1	0	1	0	1	1	0	1	0	0	1	0	50	3		Inside ILUMA WMA	19	2022	0	19	14	K	21	Bwawa la Mpunga	55	Inside ILUMA WMA	-7.549	MiomboWoodland
787	2	Wet	07/05/2022	41	L	60	21	Bwawa la Mpunga	K	444	8.27424	36.81937	Inside ILUMA, encroached with rice paddies and cattle herding	3	447	5	pond	3	7	0	0	1	1	2	0	1	1	0	1	0	0	1	0	50	3		Inside ILUMA WMA	19	2022	0	19	14	K	21	Bwawa la Mpunga	55	Inside ILUMA WMA	-7.549	MiomboWoodland
788	2	Wet	07/05/2022	41	L	60	21	Bwawa la Mpunga	K	444	8.27424	36.81937	Inside ILUMA, encroached with rice paddies and cattle herding	4	448	1	puddle	1	2	0	0	1	0	1	1	0	0	0	1	0	0	1	0				Inside ILUMA WMA	19	2022	0	19	14	K	21	Bwawa la Mpunga	55	Inside ILUMA WMA	-7.549	MiomboWoodland
789	2	Wet	07/05/2022	41	L	60	21	Bwawa la Mpunga	K	444	8.27424	36.81937	Inside ILUMA, encroached with rice paddies and cattle herding	5	449	9	rice paddy	4	5	0	0	1	0	1	0	1	1	0	1	0	0	1	0	50	3		Inside ILUMA WMA	19	2022	0	19	14	K	21	Bwawa la Mpunga	55	Inside ILUMA WMA	-7.549	MiomboWoodland
790	2	Wet	07/05/2022	41	L	60	21	Bwawa la Mpunga	K	444	8.27424	36.81937	Inside ILUMA, encroached with rice paddies and cattle herding	6	450	2	spring	3	5	0	1	0	0	1	0	1	1	0	0	0	1	1	0	50	3		Inside ILUMA WMA	19	2022	0	19	14	K	21	Bwawa la Mpunga	55	Inside ILUMA WMA	-7.549	MiomboWoodland
791	2	Wet	07/05/2022	41	L	60	21	Bwawa la Mpunga	K	444	8.27424	36.81937	Inside ILUMA, encroached with rice paddies and cattle herding	7	451	3	flowing stream	4	1	1	0	0	0	3	0	0	1	0	1	0	0	1	0	51	3		Inside ILUMA WMA	19	2022	0	19	14	K	21	Bwawa la Mpunga	55	Inside ILUMA WMA	-7.549	MiomboWoodland
792	2	Wet	07/05/2022	41	L	60	21	Bwawa la Mpunga	K	444	8.27424	36.81937	Inside ILUMA, encroached with rice paddies and cattle herding	8	452	1	depression outside streambed	3	7	0	1	1	0	2	0	1	1	1	1	0	0	1	0	51	3		Inside ILUMA WMA	19	2022	0	19	14	K	21	Bwawa la Mpunga	55	Inside ILUMA WMA	-7.549	MiomboWoodland
793	2	Wet	07/05/2022	41	L	60	21	Bwawa la Mpunga	K	444	8.27424	36.81937	Inside ILUMA, encroached with rice paddies and cattle herding	9	453	2	spring	3	5	0	0	1	0	1	0	0	1	0	1	0	0	1	0	51	3		Inside ILUMA WMA	19	2022	0	19	14	K	21	Bwawa la Mpunga	55	Inside ILUMA WMA	-7.549	MiomboWoodland
794	2	Wet	07/05/2022	41	L	60	21	Bwawa la Mpunga	K	444	8.27424	36.81937	Inside ILUMA, encroached with rice paddies and cattle herding	10	454	2	spring	1	1	0	0	1	0	1	1	0	0	0	1	0	0	1	0				Inside ILUMA WMA	19	2022	0	19	14	K	21	Bwawa la Mpunga	55	Inside ILUMA WMA	-7.549	MiomboWoodland
795	2	Wet	07/05/2022	41	L	60	21	Bwawa la Mpunga	K	444	8.27424	36.81937	Inside ILUMA, encroached with rice paddies and cattle herding	11	455	12	surface water from stream overflow	3	6	0	1	0	0	2	1	0	0	0	1	0	0	1	0				Inside ILUMA WMA	19	2022	0	19	14	K	21	Bwawa la Mpunga	55	Inside ILUMA WMA	-7.549	MiomboWoodland
796	2	Wet	07/05/2022	41	L	60	21	Bwawa la Mpunga	K	444	8.27424	36.81937	Inside ILUMA, encroached with rice paddies and cattle herding	12	456	1	puddle	1	1	0	0	1	0	1	1	0	0	0	1	0	0	1	0				Inside ILUMA WMA	19	2022	0	19	14	K	21	Bwawa la Mpunga	55	Inside ILUMA WMA	-7.549	MiomboWoodland
797	2	Wet	07/05/2022	41	L	60	21	Bwawa la Mpunga	K	444	8.27424	36.81937	Inside ILUMA, encroached with rice paddies and cattle herding	13	0	5	pond	3	5	0	1	1	0	2	0	1	1	1	1	0	0	1	0	51	3		Inside ILUMA WMA	19	2022	0	19	14	K	21	Bwawa la Mpunga	55	Inside ILUMA WMA	-7.549	MiomboWoodland
798	2	Wet	07/05/2022	41	L	60	21	Bwawa la Mpunga	K	444	8.27424	36.81937	Inside ILUMA, encroached with rice paddies and cattle herding	14	0	5	pond	3	5	0	1	1	0	2	1	0	0	0	1	0	0	1	0				Inside ILUMA WMA	19	2022	0	19	14	K	21	Bwawa la Mpunga	55	Inside ILUMA WMA	-7.549	MiomboWoodland
799	2	Wet	07/05/2022	41	L	60	21	Bwawa la Mpunga	K	444	8.27424	36.81937	Inside ILUMA, encroached with rice paddies and cattle herding	15	457	2	swampy area	4	7	0	1	1	0	2	0	0	1	0	1	0	0	1	0	51	3		Inside ILUMA WMA	19	2022	0	19	14	K	21	Bwawa la Mpunga	55	Inside ILUMA WMA	-7.549	MiomboWoodland
800	2	Wet	07/05/2022	41	L	60	21	Bwawa la Mpunga	K	444	8.27424	36.81937	Inside ILUMA, encroached with rice paddies and cattle herding	16	458	9	rice paddy	4	5	0	0	1	0	1	1	0	0	0	1	0	0	1	0				Inside ILUMA WMA	19	2022	0	19	14	K	21	Bwawa la Mpunga	55	Inside ILUMA WMA	-7.549	MiomboWoodland
801	2	Wet	07/05/2022	41	L	60	21	Bwawa la Mpunga	K	444	8.27424	36.81937	Inside ILUMA, encroached with rice paddies and cattle herding	17	459	9	rice paddy	4	10	0	0	1	0	1	0	1	1	1	0	1	1	1	0	51	3		Inside ILUMA WMA	19	2022	0	19	14	K	21	Bwawa la Mpunga	55	Inside ILUMA WMA	-7.549	MiomboWoodland
802	2	Wet	07/05/2022	41	L	60	21	Bwawa la Mpunga	K	444	8.27424	36.81937	Inside ILUMA, encroached with rice paddies and cattle herding	18	460	7	well	2	5	1	0	0	0	2	0	1	1	1	1	0	0	1	0	51	3		Inside ILUMA WMA	19	2022	0	19	14	K	21	Bwawa la Mpunga	55	Inside ILUMA WMA	-7.549	MiomboWoodland
803	2	Wet	13/05/2022	42	L	70	6	Bwawa la Namamba	K	461	8.34917	36.81664	Located in hilly area. Surrounded by dense forest. Encroached and lots of poaching activity	1	462	2	swampy area	3	5	0	1	1	0	1	0	1	0	1	0	1	1	1	0	70	3		Inside ILUMA WMA	20	2022	0	20	15	K	6	Bwawa la Namamba	40	Inside ILUMA WMA	-10.287	MiomboWoodland
804	2	Wet	13/05/2022	42	L	70	6	Bwawa la Namamba	K	461	8.34917	36.81664	Located in hilly area. Surrounded by dense forest. Encroached and lots of poaching activity	2	463	1	depression	2	5	0	1	0	0	2	0	1	1	1	1	0	0	1	0	70	3		Inside ILUMA WMA	20	2022	0	20	15	K	6	Bwawa la Namamba	40	Inside ILUMA WMA	-10.287	MiomboWoodland
805	2	Wet	13/05/2022	42	L	70	6	Bwawa la Namamba	K	461	8.34917	36.81664	Located in hilly area. Surrounded by dense forest. Encroached and lots of poaching activity	3	464	1	depression	2	5	0	1	1	0	2	0	1	0	1	0	1	0	1	0	70	3		Inside ILUMA WMA	20	2022	0	20	15	K	6	Bwawa la Namamba	40	Inside ILUMA WMA	-10.287	MiomboWoodland
806	2	Wet	13/05/2022	42	L	70	6	Bwawa la Namamba	K	461	8.34917	36.81664	Located in hilly area. Surrounded by dense forest. Encroached and lots of poaching activity	4	465	1	depression	2	4	0	0	1	0	2	0	0	1	0	1	0	0	1	0	70	3		Inside ILUMA WMA	20	2022	0	20	15	K	6	Bwawa la Namamba	40	Inside ILUMA WMA	-10.287	MiomboWoodland
807	2	Wet	13/05/2022	42	L	70	6	Bwawa la Namamba	K	461	8.34917	36.81664	Located in hilly area. Surrounded by dense forest. Encroached and lots of poaching activity	5	466	1	tyre tracks, livestock prints and human footprints	2	5	1	0	0	0	1	0	1	0	1	1	0	0	1	0	70	3		Inside ILUMA WMA	20	2022	0	20	15	K	6	Bwawa la Namamba	40	Inside ILUMA WMA	-10.287	MiomboWoodland
808	2	Wet	13/05/2022	42	L	70	6	Bwawa la Namamba	K	461	8.34917	36.81664	Located in hilly area. Surrounded by dense forest. Encroached and lots of poaching activity	6	467	1	puddle on road	3	3	1	0	0	0	2	0	1	1	1	0	1	0	1	0	70	3		Inside ILUMA WMA	20	2022	0	20	15	K	6	Bwawa la Namamba	40	Inside ILUMA WMA	-10.287	MiomboWoodland
809	2	Wet	13/05/2022	42	L	70	6	Bwawa la Namamba	K	461	8.34917	36.81664	Located in hilly area. Surrounded by dense forest. Encroached and lots of poaching activity	7	468	3	flowing stream	3	7	1	0	0	0	2	0	0	1	1	1	0	0	1	0	70	3		Inside ILUMA WMA	20	2022	0	20	15	K	6	Bwawa la Namamba	40	Inside ILUMA WMA	-10.287	MiomboWoodland
810	2	Wet	13/05/2022	42	L	70	6	Bwawa la Namamba	K	461	8.34917	36.81664	Located in hilly area. Surrounded by dense forest. Encroached and lots of poaching activity	8	469	1	pool in streambed	3	3	1	0	0	0	2	0	1	0	1	1	0	0	1	0	70	3		Inside ILUMA WMA	20	2022	0	20	15	K	6	Bwawa la Namamba	40	Inside ILUMA WMA	-10.287	MiomboWoodland
811	2	Wet	13/05/2022	42	L	70	6	Bwawa la Namamba	K	461	8.34917	36.81664	Located in hilly area. Surrounded by dense forest. Encroached and lots of poaching activity	9	470	1	puddle outside streambed	2	5	0	1	0	0	2	0	1	1	1	0	0	1	0	1	70	3		Inside ILUMA WMA	20	2022	0	20	15	K	6	Bwawa la Namamba	40	Inside ILUMA WMA	-10.287	MiomboWoodland
812	2	Wet	13/05/2022	42	L	70	6	Bwawa la Namamba	K	461	8.34917	36.81664	Located in hilly area. Surrounded by dense forest. Encroached and lots of poaching activity	10	471	1	puddle outside streambed	2	4	0	1	1	0	2	0	1	0	0	1	0	0	1	0	70	3		Inside ILUMA WMA	20	2022	0	20	15	K	6	Bwawa la Namamba	40	Inside ILUMA WMA	-10.287	MiomboWoodland
856	2	Wet	15/05/2022	43	L	73	7	Bwawa la Chakacheni	K	494	8.31643	36.81484	Highly encroached camp by Sakuma	2	516	1	tyre tracks	2	5	1	0	0	0	1	0	1	1	1	1	0	0	1	0	72	3		Inside ILUMA WMA	21	2022	0	21	16	K	7	Bwawa la Chakacheni	15	Inside ILUMA WMA	-8.324	MiomboWoodland
857	2	Wet	17/05/2022	44	L	74	3	Bwawa la Nyati	K	517	8.29584	36.88729	Large waterhole, almost pristine. Two sakuma settlements close by	1	518	5	waterhole	4	8	0	0	1	1	1	0	1	1	1	0	1	1	1	0	72	3		Inside ILUMA WMA	21	2022	0	21	16	K	3	Bwawa la Nyati	85	Inside ILUMA WMA	-0.255	MiomboWoodland
858	2	Wet	17/05/2022	44	L	74	3	Bwawa la Nyati	K	517	8.29584	36.88729	Large waterhole, almost pristine. Two sakuma settlements close by	2	519	3	flowing river	4	10	0	1	0	0	2	0	1	1	1	0	1	0	1	0	73	3		Inside ILUMA WMA	21	2022	0	21	16	K	3	Bwawa la Nyati	85	Inside ILUMA WMA	-0.255	MiomboWoodland
859	2	Wet	17/05/2022	44	L	74	3	Bwawa la Nyati	K	517	8.29584	36.88729	Large waterhole, almost pristine. Two sakuma settlements close by	3	520	1	livestock prints	2	5	1	0	0	0	1	0	1	1	1	0	1	1	1	0	73	3		Inside ILUMA WMA	21	2022	0	21	16	K	3	Bwawa la Nyati	85	Inside ILUMA WMA	-0.255	MiomboWoodland
860	2	Wet	17/05/2022	44	L	74	3	Bwawa la Nyati	K	517	8.29584	36.88729	Large waterhole, almost pristine. Two sakuma settlements close by	4	521	1	livestock prints	2	5	1	0	0	0	1	0	1	1	1	1	0	0	1	0	74	3		Inside ILUMA WMA	21	2022	0	21	16	K	3	Bwawa la Nyati	85	Inside ILUMA WMA	-0.255	MiomboWoodland
861	2	Wet	17/05/2022	44	L	74	3	Bwawa la Nyati	K	517	8.29584	36.88729	Large waterhole, almost pristine. Two sakuma settlements close by	5	522	2	swampy area	3	4	0	1	0	0	1	0	1	1	0	0	1	1	1	0	74	3		Inside ILUMA WMA	21	2022	0	21	16	K	3	Bwawa la Nyati	85	Inside ILUMA WMA	-0.255	MiomboWoodland
862	2	Wet	17/05/2022	44	L	74	3	Bwawa la Nyati	K	517	8.29584	36.88729	Large waterhole, almost pristine. Two sakuma settlements close by	6	523	5	pond	2	5	0	0	1	1	2	0	1	1	1	0	1	1	1	0	74	3		Inside ILUMA WMA	21	2022	0	21	16	K	3	Bwawa la Nyati	85	Inside ILUMA WMA	-0.255	MiomboWoodland
863	2	Wet	17/05/2022	44	L	74	3	Bwawa la Nyati	K	517	8.29584	36.88729	Large waterhole, almost pristine. Two sakuma settlements close by	7	524	1	depression	2	5	0	1	0	0	3	1	0	0	0	1	0	0	1	0				Inside ILUMA WMA	21	2022	0	21	16	K	3	Bwawa la Nyati	85	Inside ILUMA WMA	-0.255	MiomboWoodland
864	2	Wet	17/05/2022	44	L	74	3	Bwawa la Nyati	K	517	8.29584	36.88729	Large waterhole, almost pristine. Two sakuma settlements close by	8	525	1	depression	2	5	1	0	0	0	1	0	0	1	0	1	0	0	1	0	74	3		Inside ILUMA WMA	21	2022	0	21	16	K	3	Bwawa la Nyati	85	Inside ILUMA WMA	-0.255	MiomboWoodland
865	2	Wet	17/05/2022	44	L	74	3	Bwawa la Nyati	K	517	8.29584	36.88729	Large waterhole, almost pristine. Two sakuma settlements close by	9	527	1	depression	2	5	0	1	0	0	1	0	0	1	1	0	1	0	1	0	74	3		Inside ILUMA WMA	21	2022	0	21	16	K	3	Bwawa la Nyati	85	Inside ILUMA WMA	-0.255	MiomboWoodland
866	2	Wet	17/05/2022	44	L	74	3	Bwawa la Nyati	K	517	8.29584	36.88729	Large waterhole, almost pristine. Two sakuma settlements close by	10	528	5	pond	3	3	1	0	0	0	2	0	0	1	0	1	0	0	1	0	74	3		Inside ILUMA WMA	21	2022	0	21	16	K	3	Bwawa la Nyati	85	Inside ILUMA WMA	-0.255	MiomboWoodland
867	2	Wet	17/05/2022	44	L	74	3	Bwawa la Nyati	K	517	8.29584	36.88729	Large waterhole, almost pristine. Two sakuma settlements close by	11	529	5	waterhole	3	7	0	0	1	1	2	0	1	0	1	0	1	1	1	0	74	3		Inside ILUMA WMA	21	2022	0	21	16	K	3	Bwawa la Nyati	85	Inside ILUMA WMA	-0.255	MiomboWoodland
868	2	Wet	17/05/2022	44	L	74	3	Bwawa la Nyati	K	517	8.29584	36.88729	Large waterhole, almost pristine. Two sakuma settlements close by	12	530	5	pond	2	4	0	1	1	1	1	0	1	0	0	0	1	1	1	0	74	3		Inside ILUMA WMA	21	2022	0	21	16	K	3	Bwawa la Nyati	85	Inside ILUMA WMA	-0.255	MiomboWoodland
869	2	Wet	17/05/2022	44	L	74	3	Bwawa la Nyati	K	517	8.29584	36.88729	Large waterhole, almost pristine. Two sakuma settlements close by	13	531	1	depression	2	5	1	0	0	0	2	1	0	0	0	1	0	0	1	0				Inside ILUMA WMA	21	2022	0	21	16	K	3	Bwawa la Nyati	85	Inside ILUMA WMA	-0.255	MiomboWoodland
870	2	Wet	17/05/2022	44	L	74	3	Bwawa la Nyati	K	517	8.29584	36.88729	Large waterhole, almost pristine. Two sakuma settlements close by	14	532	2	swampy area	2	5	0	1	0	0	1	0	1	1	1	0	1	1	1	0	74	3		Inside ILUMA WMA	21	2022	0	21	16	K	3	Bwawa la Nyati	85	Inside ILUMA WMA	-0.255	MiomboWoodland
871	2	Wet	17/05/2022	44	L	74	3	Bwawa la Nyati	K	517	8.29584	36.88729	Large waterhole, almost pristine. Two sakuma settlements close by	15	533	5	pond	3	7	0	0	1	1	2	0	1	1	1	0	0	1	1	0	74	3		Inside ILUMA WMA	21	2022	0	21	16	K	3	Bwawa la Nyati	85	Inside ILUMA WMA	-0.255	MiomboWoodland
872	2	Wet	17/05/2022	44	L	74	3	Bwawa la Nyati	K	517	8.29584	36.88729	Large waterhole, almost pristine. Two sakuma settlements close by	16	534	1	depression	2	5	1	0	0	0	2	0	1	1	0	0	0	1	1	0	74	3		Inside ILUMA WMA	21	2022	0	21	16	K	3	Bwawa la Nyati	85	Inside ILUMA WMA	-0.255	MiomboWoodland
873	2	Wet	17/05/2022	44	L	74	3	Bwawa la Nyati	K	517	8.29584	36.88729	Large waterhole, almost pristine. Two sakuma settlements close by	17	535	1	depression	2	5	1	0	0	0	1	1	0	0	0	1	0	0	1	0				Inside ILUMA WMA	21	2022	0	21	16	K	3	Bwawa la Nyati	85	Inside ILUMA WMA	-0.255	MiomboWoodland
874	2	Wet	17/05/2022	44	L	74	3	Bwawa la Nyati	K	517	8.29584	36.88729	Large waterhole, almost pristine. Two sakuma settlements close by	18	536	5	pond	3	7	0	0	1	1	2	1	0	0	0	0	1	1	1	0				Inside ILUMA WMA	21	2022	0	21	16	K	3	Bwawa la Nyati	85	Inside ILUMA WMA	-0.255	MiomboWoodland
875	2	Wet	17/05/2022	44	L	74	3	Bwawa la Nyati	K	517	8.29584	36.88729	Large waterhole, almost pristine. Two sakuma settlements close by	19	537	1	depression	2	5	1	0	0	0	3	1	0	0	0	1	0	0	1	0				Inside ILUMA WMA	21	2022	0	21	16	K	3	Bwawa la Nyati	85	Inside ILUMA WMA	-0.255	MiomboWoodland
876	2	Wet	17/05/2022	44	L	74	3	Bwawa la Nyati	K	517	8.29584	36.88729	Large waterhole, almost pristine. Two sakuma settlements close by	20	538	2	spring	3	8	1	0	0	0	1	0	1	0	0	1	0	0	1	0	74	3		Inside ILUMA WMA	21	2022	0	21	16	K	3	Bwawa la Nyati	85	Inside ILUMA WMA	-0.255	MiomboWoodland
877	2	Wet	17/05/2022	44	L	75	3	Bwawa la Nyati	K	517	8.29584	36.88729	Large waterhole, almost pristine. Two sakuma settlements close by	1	539	5	pond	2	5	0	0	1	1	2	0	1	0	0	1	0	0	1	0	74	3		Inside ILUMA WMA	21	2022	0	21	16	K	3	Bwawa la Nyati	85	Inside ILUMA WMA	-0.255	MiomboWoodland
878	2	Wet	17/05/2022	44	L	75	3	Bwawa la Nyati	K	517	8.29584	36.88729	Large waterhole, almost pristine. Two sakuma settlements close by	2	540	5	pond	3	7	0	0	1	1	2	0	1	1	1	0	1	1	1	0	74	3		Inside ILUMA WMA	21	2022	0	21	16	K	3	Bwawa la Nyati	85	Inside ILUMA WMA	-0.255	MiomboWoodland
879	2	Wet	17/05/2022	44	L	75	3	Bwawa la Nyati	K	517	8.29584	36.88729	Large waterhole, almost pristine. Two sakuma settlements close by	3	541	5	waterhole	4	7	0	0	1	1	2	0	1	0	0	0	1	1	1	0	74	3		Inside ILUMA WMA	21	2022	0	21	16	K	3	Bwawa la Nyati	85	Inside ILUMA WMA	-0.255	MiomboWoodland
880	2	Wet	19/05/2022	45	L	76	2	Bwawa la Msiba wa Deo	K	542	8.25839	36.88733	Very pristine camp, miombo woodland	1	543	5	waterhole	3	7	0	1	0	1	2	0	1	1	1	0	1	1	1	0	75	3		Inside ILUMA WMA	21	2022	0	21	16	K	2	Bwawa la Msiba wa Deo	84	Inside ILUMA WMA	-0.92	MiomboWoodland
881	2	Wet	19/05/2022	45	L	76	2	Bwawa la Msiba wa Deo	K	542	8.25839	36.88733	Very pristine camp, miombo woodland	2	544	6	drainage ditch	2	5	0	1	0	1	1	0	1	1	1	0	1	1	1	0	75	3		Inside ILUMA WMA	21	2022	0	21	16	K	2	Bwawa la Msiba wa Deo	84	Inside ILUMA WMA	-0.92	MiomboWoodland
882	2	Wet	19/05/2022	45	L	76	2	Bwawa la Msiba wa Deo	K	542	8.25839	36.88733	Very pristine camp, miombo woodland	3	545	2	swampy area	3	5	0	1	1	0	1	0	1	1	0	0	1	1	1	0	75	3		Inside ILUMA WMA	21	2022	0	21	16	K	2	Bwawa la Msiba wa Deo	84	Inside ILUMA WMA	-0.92	MiomboWoodland
883	2	Wet	19/05/2022	45	L	76	2	Bwawa la Msiba wa Deo	K	542	8.25839	36.88733	Very pristine camp, miombo woodland	4	546	5	pond	2	5	0	0	0	1	1	0	1	0	0	1	0	0	1	0	75	3		Inside ILUMA WMA	21	2022	0	21	16	K	2	Bwawa la Msiba wa Deo	84	Inside ILUMA WMA	-0.92	MiomboWoodland
884	2	Wet	19/05/2022	45	L	76	2	Bwawa la Msiba wa Deo	K	542	8.25839	36.88733	Very pristine camp, miombo woodland	5	547	5	waterhole	3	9	0	1	1	0	2	0	1	1	1	0	1	1	1	0	75	3		Inside ILUMA WMA	21	2022	0	21	16	K	2	Bwawa la Msiba wa Deo	84	Inside ILUMA WMA	-0.92	MiomboWoodland
885	2	Wet	19/05/2022	45	L	76	2	Bwawa la Msiba wa Deo	K	542	8.25839	36.88733	Very pristine camp, miombo woodland	6	548	2	swampy area	3	4	0	0	1	0	1	0	1	0	0	1	0	0	1	0	75	3		Inside ILUMA WMA	21	2022	0	21	16	K	2	Bwawa la Msiba wa Deo	84	Inside ILUMA WMA	-0.92	MiomboWoodland
886	2	Wet	19/05/2022	45	L	76	2	Bwawa la Msiba wa Deo	K	542	8.25839	36.88733	Very pristine camp, miombo woodland	7	549	5	pond	3	5	0	0	1	0	1	0	1	1	0	1	0	0	1	0	75	3		Inside ILUMA WMA	21	2022	0	21	16	K	2	Bwawa la Msiba wa Deo	84	Inside ILUMA WMA	-0.92	MiomboWoodland
887	2	Wet	19/05/2022	45	L	76	2	Bwawa la Msiba wa Deo	K	542	8.25839	36.88733	Very pristine camp, miombo woodland	8	550	1	puddle	2	5	0	0	1	0	1	0	1	1	0	1	0	0	1	0	75	3		Inside ILUMA WMA	21	2022	0	21	16	K	2	Bwawa la Msiba wa Deo	84	Inside ILUMA WMA	-0.92	MiomboWoodland
888	2	Wet	19/05/2022	45	L	76	2	Bwawa la Msiba wa Deo	K	542	8.25839	36.88733	Very pristine camp, miombo woodland	9	551	2	spring	3	8	0	0	1	0	1	0	1	1	0	1	0	0	1	0	76	3		Inside ILUMA WMA	21	2022	0	21	16	K	2	Bwawa la Msiba wa Deo	84	Inside ILUMA WMA	-0.92	MiomboWoodland
889	2	Wet	19/05/2022	45	L	76	2	Bwawa la Msiba wa Deo	K	542	8.25839	36.88733	Very pristine camp, miombo woodland	10	552	1	pool outside streambed	2	5	0	0	1	0	2	0	1	0	0	1	0	0	1	0	76	3		Inside ILUMA WMA	21	2022	0	21	16	K	2	Bwawa la Msiba wa Deo	84	Inside ILUMA WMA	-0.92	MiomboWoodland
890	2	Wet	19/05/2022	45	L	76	2	Bwawa la Msiba wa Deo	K	542	8.25839	36.88733	Very pristine camp, miombo woodland	11	553	1	pool outside streambed	2	5	0	0	1	1	2	0	1	0	1	0	1	1	1	0	76	3		Inside ILUMA WMA	21	2022	0	21	16	K	2	Bwawa la Msiba wa Deo	84	Inside ILUMA WMA	-0.92	MiomboWoodland
891	2	Wet	19/05/2022	45	L	76	2	Bwawa la Msiba wa Deo	K	542	8.25839	36.88733	Very pristine camp, miombo woodland	12	554	1	pool outside streambed	2	5	0	0	1	0	2	0	1	1	0	1	0	0	1	0	76	3		Inside ILUMA WMA	21	2022	0	21	16	K	2	Bwawa la Msiba wa Deo	84	Inside ILUMA WMA	-0.92	MiomboWoodland
892	2	Wet	19/05/2022	45	L	76	2	Bwawa la Msiba wa Deo	K	542	8.25839	36.88733	Very pristine camp, miombo woodland	13	555	1	pool outside streambed	1	2	0	0	1	0	2	0	1	1	0	0	0	1	1	0	76	3		Inside ILUMA WMA	21	2022	0	21	16	K	2	Bwawa la Msiba wa Deo	84	Inside ILUMA WMA	-0.92	MiomboWoodland
893	2	Wet	19/05/2022	45	L	76	2	Bwawa la Msiba wa Deo	K	542	8.25839	36.88733	Very pristine camp, miombo woodland	14	556	3	flowing stream	4	10	0	1	0	1	2	0	1	1	0	1	0	0	1	0	76	3		Inside ILUMA WMA	21	2022	0	21	16	K	2	Bwawa la Msiba wa Deo	84	Inside ILUMA WMA	-0.92	MiomboWoodland
894	2	Wet	19/05/2022	45	L	76	2	Bwawa la Msiba wa Deo	K	542	8.25839	36.88733	Very pristine camp, miombo woodland	15	557	1	pool outside streambed	2	5	1	0	0	0	2	0	1	0	0	1	0	0	1	0	76	3		Inside ILUMA WMA	21	2022	0	21	16	K	2	Bwawa la Msiba wa Deo	84	Inside ILUMA WMA	-0.92	MiomboWoodland
895	2	Wet	19/05/2022	45	L	76	2	Bwawa la Msiba wa Deo	K	542	8.25839	36.88733	Very pristine camp, miombo woodland	16	558	1	pool outside streambed	1	2	1	0	0	0	1	0	0	1	1	1	0	0	1	0	76	3		Inside ILUMA WMA	21	2022	0	21	16	K	2	Bwawa la Msiba wa Deo	84	Inside ILUMA WMA	-0.92	MiomboWoodland
896	2	Wet	19/05/2022	45	L	76	2	Bwawa la Msiba wa Deo	K	542	8.25839	36.88733	Very pristine camp, miombo woodland	17	559	1	elephant prints	2	5	1	0	0	0	1	0	1	1	1	0	0	1	1	0	76	3		Inside ILUMA WMA	21	2022	0	21	16	K	2	Bwawa la Msiba wa Deo	84	Inside ILUMA WMA	-0.92	MiomboWoodland
897	2	Wet	19/05/2022	45	L	76	2	Bwawa la Msiba wa Deo	K	542	8.25839	36.88733	Very pristine camp, miombo woodland	18	560	1	puddle	2	5	1	0	0	0	1	1	0	0	0	1	0	0	1	0				Inside ILUMA WMA	21	2022	0	21	16	K	2	Bwawa la Msiba wa Deo	84	Inside ILUMA WMA	-0.92	MiomboWoodland
898	2	Wet	19/05/2022	45	L	76	2	Bwawa la Msiba wa Deo	K	542	8.25839	36.88733	Very pristine camp, miombo woodland	19	561	2	swampy area	2	5	0	1	0	0	1	0	1	1	0	0	1	1	1	0	76	3		Inside ILUMA WMA	21	2022	0	21	16	K	2	Bwawa la Msiba wa Deo	84	Inside ILUMA WMA	-0.92	MiomboWoodland
899	2	Wet	19/05/2022	45	L	76	2	Bwawa la Msiba wa Deo	K	542	8.25839	36.88733	Very pristine camp, miombo woodland	20	562	1	depression	2	5	0	1	0	0	1	0	1	1	0	0	1	1	1	0	76	3		Inside ILUMA WMA	21	2022	0	21	16	K	2	Bwawa la Msiba wa Deo	84	Inside ILUMA WMA	-0.92	MiomboWoodland
900	2	Wet	19/05/2022	45	L	77	2	Bwawa la Msiba wa Deo	K	542	8.25839	36.88733	Very pristine camp, miombo woodland	1	563	2	spring	2	5	0	1	0	0	1	0	0	1	0	1	0	0	1	0	76	3		Inside ILUMA WMA	21	2022	0	21	16	K	2	Bwawa la Msiba wa Deo	84	Inside ILUMA WMA	-0.92	MiomboWoodland
813	2	Wet	13/05/2022	42	L	70	6	Bwawa la Namamba	K	461	8.34917	36.81664	Located in hilly area. Surrounded by dense forest. Encroached and lots of poaching activity	11	472	3	flowing river	4	6	1	0	0	0	2	1	0	0	0	1	0	0	1	0				Inside ILUMA WMA	20	2022	0	20	15	K	6	Bwawa la Namamba	40	Inside ILUMA WMA	-10.287	MiomboWoodland
814	2	Wet	13/05/2022	42	L	70	6	Bwawa la Namamba	K	461	8.34917	36.81664	Located in hilly area. Surrounded by dense forest. Encroached and lots of poaching activity	12	473	1	depression	3	6	1	0	0	0	2	0	1	0	0	1	0	0	1	0	70	3		Inside ILUMA WMA	20	2022	0	20	15	K	6	Bwawa la Namamba	40	Inside ILUMA WMA	-10.287	MiomboWoodland
815	2	Wet	13/05/2022	42	L	70	6	Bwawa la Namamba	K	461	8.34917	36.81664	Located in hilly area. Surrounded by dense forest. Encroached and lots of poaching activity	13	474	3	flowing stream	3	5	0	1	0	0	1	0	1	0	0	1	0	0	1	0	70	3		Inside ILUMA WMA	20	2022	0	20	15	K	6	Bwawa la Namamba	40	Inside ILUMA WMA	-10.287	MiomboWoodland
816	2	Wet	13/05/2022	42	L	70	6	Bwawa la Namamba	K	461	8.34917	36.81664	Located in hilly area. Surrounded by dense forest. Encroached and lots of poaching activity	14	475	9	rice paddy	3	6	0	1	1	0	1	0	1	0	0	0	0	1	1	0	70	3		Inside ILUMA WMA	20	2022	0	20	15	K	6	Bwawa la Namamba	40	Inside ILUMA WMA	-10.287	MiomboWoodland
817	2	Wet	13/05/2022	42	L	70	6	Bwawa la Namamba	K	461	8.34917	36.81664	Located in hilly area. Surrounded by dense forest. Encroached and lots of poaching activity	15	476	1	puddle on road	2	4	1	0	0	0	1	0	1	1	0	1	0	0	1	0	70	3		Inside ILUMA WMA	20	2022	0	20	15	K	6	Bwawa la Namamba	40	Inside ILUMA WMA	-10.287	MiomboWoodland
818	2	Wet	13/05/2022	42	L	70	6	Bwawa la Namamba	K	461	8.34917	36.81664	Located in hilly area. Surrounded by dense forest. Encroached and lots of poaching activity	16	477	1	depression	2	3	1	0	0	0	2	0	1	1	1	0	1	0	1	0	70	3		Inside ILUMA WMA	20	2022	0	20	15	K	6	Bwawa la Namamba	40	Inside ILUMA WMA	-10.287	MiomboWoodland
819	2	Wet	13/05/2022	42	L	70	6	Bwawa la Namamba	K	461	8.34917	36.81664	Located in hilly area. Surrounded by dense forest. Encroached and lots of poaching activity	17	478	1	depression	3	2	1	0	0	0	2	0	1	1	0	1	0	0	1	0	70	3		Inside ILUMA WMA	20	2022	0	20	15	K	6	Bwawa la Namamba	40	Inside ILUMA WMA	-10.287	MiomboWoodland
820	2	Wet	13/05/2022	42	L	70	6	Bwawa la Namamba	K	461	8.34917	36.81664	Located in hilly area. Surrounded by dense forest. Encroached and lots of poaching activity	18	479	1	depression	2	3	0	1	0	0	1	0	0	1	0	1	0	0	1	0	70	3		Inside ILUMA WMA	20	2022	0	20	15	K	6	Bwawa la Namamba	40	Inside ILUMA WMA	-10.287	MiomboWoodland
821	2	Wet	13/05/2022	42	L	70	6	Bwawa la Namamba	K	461	8.34917	36.81664	Located in hilly area. Surrounded by dense forest. Encroached and lots of poaching activity	19	480	3	flowing stream	3	3	0	1	0	0	1	0	1	1	0	1	0	0	1	0	70	3		Inside ILUMA WMA	20	2022	0	20	15	K	6	Bwawa la Namamba	40	Inside ILUMA WMA	-10.287	MiomboWoodland
822	2	Wet	13/05/2022	42	L	70	6	Bwawa la Namamba	K	461	8.34917	36.81664	Located in hilly area. Surrounded by dense forest. Encroached and lots of poaching activity	20	481	1	pool in streambed	4	8	0	1	0	0	1	0	1	1	0	1	0	0	1	0	70	3		Inside ILUMA WMA	20	2022	0	20	15	K	6	Bwawa la Namamba	40	Inside ILUMA WMA	-10.287	MiomboWoodland
823	2	Wet	13/05/2022	42	L	71	6	Bwawa la Namamba	K	461	8.34917	36.81664	Located in hilly area. Surrounded by dense forest. Encroached and lots of poaching activity	1	482	1	puddle outside streambed	2	5	1	0	0	0	1	0	1	0	1	1	0	0	1	0	70	3		Inside ILUMA WMA	20	2022	0	20	15	K	6	Bwawa la Namamba	40	Inside ILUMA WMA	-10.287	MiomboWoodland
824	2	Wet	13/05/2022	42	L	71	6	Bwawa la Namamba	K	461	8.34917	36.81664	Located in hilly area. Surrounded by dense forest. Encroached and lots of poaching activity	2	483	1	puddle outside streambed	1	1	1	0	0	0	1	0	1	1	1	0	0	1	1	0	70	3		Inside ILUMA WMA	20	2022	0	20	15	K	6	Bwawa la Namamba	40	Inside ILUMA WMA	-10.287	MiomboWoodland
825	2	Wet	13/05/2022	42	L	71	6	Bwawa la Namamba	K	461	8.34917	36.81664	Located in hilly area. Surrounded by dense forest. Encroached and lots of poaching activity	3	484	1	puddle outside streambed	1	2	1	0	0	0	1	0	1	1	1	1	0	0	1	0	70	3		Inside ILUMA WMA	20	2022	0	20	15	K	6	Bwawa la Namamba	40	Inside ILUMA WMA	-10.287	MiomboWoodland
826	2	Wet	13/05/2022	42	L	71	6	Bwawa la Namamba	K	461	8.34917	36.81664	Located in hilly area. Surrounded by dense forest. Encroached and lots of poaching activity	4	485	1	puddle outside streambed	2	5	1	0	0	0	2	0	1	0	0	0	0	1	1	0	70	3		Inside ILUMA WMA	20	2022	0	20	15	K	6	Bwawa la Namamba	40	Inside ILUMA WMA	-10.287	MiomboWoodland
827	2	Wet	13/05/2022	42	L	71	6	Bwawa la Namamba	K	461	8.34917	36.81664	Located in hilly area. Surrounded by dense forest. Encroached and lots of poaching activity	5	486	7	well	2	5	0	1	0	0	2	0	0	1	1	1	0	0	1	0	70	3		Inside ILUMA WMA	20	2022	0	20	15	K	6	Bwawa la Namamba	40	Inside ILUMA WMA	-10.287	MiomboWoodland
828	2	Wet	13/05/2022	42	L	71	6	Bwawa la Namamba	K	461	8.34917	36.81664	Located in hilly area. Surrounded by dense forest. Encroached and lots of poaching activity	6	487	1	puddle	2	5	1	0	0	0	1	0	1	0	0	1	0	0	1	0	70	3		Inside ILUMA WMA	20	2022	0	20	15	K	6	Bwawa la Namamba	40	Inside ILUMA WMA	-10.287	MiomboWoodland
829	2	Wet	13/05/2022	42	L	71	6	Bwawa la Namamba	K	461	8.34917	36.81664	Located in hilly area. Surrounded by dense forest. Encroached and lots of poaching activity	7	488	1	tyre tracks	3	2	0	1	0	0	2	0	0	1	0	1	0	0	1	0	70	3		Inside ILUMA WMA	20	2022	0	20	15	K	6	Bwawa la Namamba	40	Inside ILUMA WMA	-10.287	MiomboWoodland
830	2	Wet	13/05/2022	42	L	71	6	Bwawa la Namamba	K	461	8.34917	36.81664	Located in hilly area. Surrounded by dense forest. Encroached and lots of poaching activity	8	489	1	puddle	2	5	0	1	0	0	2	1	0	0	0	1	0	0	1	0				Inside ILUMA WMA	20	2022	0	20	15	K	6	Bwawa la Namamba	40	Inside ILUMA WMA	-10.287	MiomboWoodland
831	2	Wet	13/05/2022	42	L	71	6	Bwawa la Namamba	K	461	8.34917	36.81664	Located in hilly area. Surrounded by dense forest. Encroached and lots of poaching activity	9	490	1	puddle	2	5	1	0	0	0	1	0	1	0	0	1	0	0	1	0	70	3		Inside ILUMA WMA	20	2022	0	20	15	K	6	Bwawa la Namamba	40	Inside ILUMA WMA	-10.287	MiomboWoodland
832	2	Wet	13/05/2022	42	L	71	6	Bwawa la Namamba	K	461	8.34917	36.81664	Located in hilly area. Surrounded by dense forest. Encroached and lots of poaching activity	10	491	1	depression	3	3	0	0	1	0	2	0	1	1	1	1	0	0	1	0	70	3		Inside ILUMA WMA	20	2022	0	20	15	K	6	Bwawa la Namamba	40	Inside ILUMA WMA	-10.287	MiomboWoodland
833	2	Wet	13/05/2022	42	L	71	6	Bwawa la Namamba	K	461	8.34917	36.81664	Located in hilly area. Surrounded by dense forest. Encroached and lots of poaching activity	11	492	3	flowing stream	3	7	0	1	0	0	1	0	1	0	1	1	0	0	1	0	70	3		Inside ILUMA WMA	20	2022	0	20	15	K	6	Bwawa la Namamba	40	Inside ILUMA WMA	-10.287	MiomboWoodland
834	2	Wet	13/05/2022	42	L	71	6	Bwawa la Namamba	K	461	8.34917	36.81664	Located in hilly area. Surrounded by dense forest. Encroached and lots of poaching activity	12	493	1	depression	3	4	1	0	0	0	2	1	0	0	0	1	0	0	1	0				Inside ILUMA WMA	20	2022	0	20	15	K	6	Bwawa la Namamba	40	Inside ILUMA WMA	-10.287	MiomboWoodland
835	2	Wet	15/05/2022	43	L	72	7	Bwawa la Chakacheni	K	494	8.31643	36.81484	Highly encroached camp by Sakuma	1	495	1	tyre tracks	2	5	1	0	0	0	1	0	1	1	1	1	0	0	1	0	71	3		Inside ILUMA WMA	21	2022	0	21	16	K	7	Bwawa la Chakacheni	15	Inside ILUMA WMA	-8.324	MiomboWoodland
836	2	Wet	15/05/2022	43	L	72	7	Bwawa la Chakacheni	K	494	8.31643	36.81484	Highly encroached camp by Sakuma	2	496	1	tyre tracks	1	2	1	0	0	0	1	0	0	1	1	1	0	0	1	0	71	3		Inside ILUMA WMA	21	2022	0	21	16	K	7	Bwawa la Chakacheni	15	Inside ILUMA WMA	-8.324	MiomboWoodland
837	2	Wet	15/05/2022	43	L	72	7	Bwawa la Chakacheni	K	494	8.31643	36.81484	Highly encroached camp by Sakuma	3	497	3	flowing stream	4	8	0	1	1	0	2	0	1	1	1	0	1	0	1	0	72	3		Inside ILUMA WMA	21	2022	0	21	16	K	7	Bwawa la Chakacheni	15	Inside ILUMA WMA	-8.324	MiomboWoodland
838	2	Wet	15/05/2022	43	L	72	7	Bwawa la Chakacheni	K	494	8.31643	36.81484	Highly encroached camp by Sakuma	4	498	5	waterhole	4	3	0	0	1	0	3	0	1	1	1	1	0	0	1	0	72	3		Inside ILUMA WMA	21	2022	0	21	16	K	7	Bwawa la Chakacheni	15	Inside ILUMA WMA	-8.324	MiomboWoodland
839	2	Wet	15/05/2022	43	L	72	7	Bwawa la Chakacheni	K	494	8.31643	36.81484	Highly encroached camp by Sakuma	5	499	1	puddle	2	5	1	0	0	0	1	1	0	0	0	1	0	0	1	0				Inside ILUMA WMA	21	2022	0	21	16	K	7	Bwawa la Chakacheni	15	Inside ILUMA WMA	-8.324	MiomboWoodland
840	2	Wet	15/05/2022	43	L	72	7	Bwawa la Chakacheni	K	494	8.31643	36.81484	Highly encroached camp by Sakuma	6	500	1	puddle	1	2	1	0	0	0	1	1	0	0	0	1	0	0	1	0				Inside ILUMA WMA	21	2022	0	21	16	K	7	Bwawa la Chakacheni	15	Inside ILUMA WMA	-8.324	MiomboWoodland
841	2	Wet	15/05/2022	43	L	72	7	Bwawa la Chakacheni	K	494	8.31643	36.81484	Highly encroached camp by Sakuma	7	501	1	livestock prints	1	2	1	0	0	0	1	1	0	0	0	1	0	0	1	0				Inside ILUMA WMA	21	2022	0	21	16	K	7	Bwawa la Chakacheni	15	Inside ILUMA WMA	-8.324	MiomboWoodland
842	2	Wet	15/05/2022	43	L	72	7	Bwawa la Chakacheni	K	494	8.31643	36.81484	Highly encroached camp by Sakuma	8	502	1	depression	2	5	1	0	0	0	2	0	0	1	0	0	0	1	1	0	72	3		Inside ILUMA WMA	21	2022	0	21	16	K	7	Bwawa la Chakacheni	15	Inside ILUMA WMA	-8.324	MiomboWoodland
843	2	Wet	15/05/2022	43	L	72	7	Bwawa la Chakacheni	K	494	8.31643	36.81484	Highly encroached camp by Sakuma	9	503	10	potato field	2	5	1	0	0	0	1	0	1	0	0	1	0	0	1	0	72	3		Inside ILUMA WMA	21	2022	0	21	16	K	7	Bwawa la Chakacheni	15	Inside ILUMA WMA	-8.324	MiomboWoodland
844	2	Wet	15/05/2022	43	L	72	7	Bwawa la Chakacheni	K	494	8.31643	36.81484	Highly encroached camp by Sakuma	10	504	7	human-dug hole	1	2	1	0	0	0	1	1	0	0	0	1	0	0	1	0				Inside ILUMA WMA	21	2022	0	21	16	K	7	Bwawa la Chakacheni	15	Inside ILUMA WMA	-8.324	MiomboWoodland
845	2	Wet	15/05/2022	43	L	72	7	Bwawa la Chakacheni	K	494	8.31643	36.81484	Highly encroached camp by Sakuma	11	505	5	waterhole	4	5	0	1	1	0	2	0	1	0	1	0	1	0	1	0	72	3		Inside ILUMA WMA	21	2022	0	21	16	K	7	Bwawa la Chakacheni	15	Inside ILUMA WMA	-8.324	MiomboWoodland
846	2	Wet	15/05/2022	43	L	72	7	Bwawa la Chakacheni	K	494	8.31643	36.81484	Highly encroached camp by Sakuma	12	506	1	puddle	2	5	0	0	1	0	1	0	1	1	1	1	0	0	1	0	72	3		Inside ILUMA WMA	21	2022	0	21	16	K	7	Bwawa la Chakacheni	15	Inside ILUMA WMA	-8.324	MiomboWoodland
847	2	Wet	15/05/2022	43	L	72	7	Bwawa la Chakacheni	K	494	8.31643	36.81484	Highly encroached camp by Sakuma	13	507	1	puddle	2	5	0	0	1	1	1	0	1	1	1	0	1	0	1	0	72	3		Inside ILUMA WMA	21	2022	0	21	16	K	7	Bwawa la Chakacheni	15	Inside ILUMA WMA	-8.324	MiomboWoodland
848	2	Wet	15/05/2022	43	L	72	7	Bwawa la Chakacheni	K	494	8.31643	36.81484	Highly encroached camp by Sakuma	14	508	1	puddle	2	5	0	0	1	1	1	0	1	1	1	0	1	0	1	0	72	3		Inside ILUMA WMA	21	2022	0	21	16	K	7	Bwawa la Chakacheni	15	Inside ILUMA WMA	-8.324	MiomboWoodland
849	2	Wet	15/05/2022	43	L	72	7	Bwawa la Chakacheni	K	494	8.31643	36.81484	Highly encroached camp by Sakuma	15	509	1	puddle	2	5	0	0	1	1	1	0	1	1	0	0	1	1	1	0	72	3		Inside ILUMA WMA	21	2022	0	21	16	K	7	Bwawa la Chakacheni	15	Inside ILUMA WMA	-8.324	MiomboWoodland
850	2	Wet	15/05/2022	43	L	72	7	Bwawa la Chakacheni	K	494	8.31643	36.81484	Highly encroached camp by Sakuma	16	510	1	puddle	2	5	0	0	1	1	1	0	1	1	1	0	1	1	1	0	72	3		Inside ILUMA WMA	21	2022	0	21	16	K	7	Bwawa la Chakacheni	15	Inside ILUMA WMA	-8.324	MiomboWoodland
851	2	Wet	15/05/2022	43	L	72	7	Bwawa la Chakacheni	K	494	8.31643	36.81484	Highly encroached camp by Sakuma	17	511	1	puddle	2	5	0	0	1	1	1	0	1	0	1	1	0	0	1	0	72	3		Inside ILUMA WMA	21	2022	0	21	16	K	7	Bwawa la Chakacheni	15	Inside ILUMA WMA	-8.324	MiomboWoodland
852	2	Wet	15/05/2022	43	L	72	7	Bwawa la Chakacheni	K	494	8.31643	36.81484	Highly encroached camp by Sakuma	18	512	1	puddle on road	2	5	0	1	0	0	1	0	1	1	1	0	1	1	1	0	72	3		Inside ILUMA WMA	21	2022	0	21	16	K	7	Bwawa la Chakacheni	15	Inside ILUMA WMA	-8.324	MiomboWoodland
853	2	Wet	15/05/2022	43	L	72	7	Bwawa la Chakacheni	K	494	8.31643	36.81484	Highly encroached camp by Sakuma	19	513	9	rice paddy	4	4	0	0	1	0	1	0	1	1	1	0	1	0	1	0	72	3		Inside ILUMA WMA	21	2022	0	21	16	K	7	Bwawa la Chakacheni	15	Inside ILUMA WMA	-8.324	MiomboWoodland
854	2	Wet	15/05/2022	43	L	72	7	Bwawa la Chakacheni	K	494	8.31643	36.81484	Highly encroached camp by Sakuma	20	514	2	spring	2	5	0	1	1	0	1	0	1	0	1	1	0	0	1	0	72	3		Inside ILUMA WMA	21	2022	0	21	16	K	7	Bwawa la Chakacheni	15	Inside ILUMA WMA	-8.324	MiomboWoodland
855	2	Wet	15/05/2022	43	L	73	7	Bwawa la Chakacheni	K	494	8.31643	36.81484	Highly encroached camp by Sakuma	1	515	5	pond	3	8	0	0	1	0	2	0	1	1	1	1	0	0	0	1	72	3		Inside ILUMA WMA	21	2022	0	21	16	K	7	Bwawa la Chakacheni	15	Inside ILUMA WMA	-8.324	MiomboWoodland
901	2	Wet	19/05/2022	45	L	77	2	Bwawa la Msiba wa Deo	K	542	8.25839	36.88733	Very pristine camp, miombo woodland	2	564	1	pool outside streambed	2	5	1	0	0	0	1	0	1	1	0	1	0	0	1	0	76	3		Inside ILUMA WMA	21	2022	0	21	16	K	2	Bwawa la Msiba wa Deo	84	Inside ILUMA WMA	-0.92	MiomboWoodland
902	2	Wet	21/05/2022	46	L	78	4	Bwawa la Nandete	K	565	8.34873	36.89744	Large waterholesurrounded by forest. Highly encroached. waterholealmost fully covered with rice. Fresh hippo	1	566	7	well	2	5	1	0	0	0	2	0	1	1	0	1	0	0	1	0	77	3		Inside ILUMA WMA	21	2022	0	21	16	K	4	Bwawa la Nandete	35	Inside ILUMA WMA	-9.59	MiomboWoodland
903	2	Wet	21/05/2022	46	L	78	4	Bwawa la Nandete	K	565	8.34873	36.89744	Large waterholesurrounded by forest. Highly encroached. waterholealmost fully covered with rice. Fresh hippo	2	567	7	well	1	2	1	0	0	0	1	1	0	0	0	1	0	0	1	0				Inside ILUMA WMA	21	2022	0	21	16	K	4	Bwawa la Nandete	35	Inside ILUMA WMA	-9.59	MiomboWoodland
904	2	Wet	21/05/2022	46	L	78	4	Bwawa la Nandete	K	565	8.34873	36.89744	Large waterholesurrounded by forest. Highly encroached. waterholealmost fully covered with rice. Fresh hippo	3	568	2	swampy area	3	5	0	0	1	0	1	0	1	1	1	1	0	0	1	0	77	3		Inside ILUMA WMA	21	2022	0	21	16	K	4	Bwawa la Nandete	35	Inside ILUMA WMA	-9.59	MiomboWoodland
905	2	Wet	21/05/2022	46	L	78	4	Bwawa la Nandete	K	565	8.34873	36.89744	Large waterholesurrounded by forest. Highly encroached. waterholealmost fully covered with rice. Fresh hippo	4	569	6	drainage ditch	3	5	1	0	0	0	1	0	1	0	0	1	0	0	1	0	77	3		Inside ILUMA WMA	21	2022	0	21	16	K	4	Bwawa la Nandete	35	Inside ILUMA WMA	-9.59	MiomboWoodland
906	2	Wet	21/05/2022	46	L	78	4	Bwawa la Nandete	K	565	8.34873	36.89744	Large waterholesurrounded by forest. Highly encroached. waterholealmost fully covered with rice. Fresh hippo	5	570	7	well	1	1	1	0	0	0	2	1	0	0	0	0	1	1	1	0				Inside ILUMA WMA	21	2022	0	21	16	K	4	Bwawa la Nandete	35	Inside ILUMA WMA	-9.59	MiomboWoodland
1037	3	Dry	28/08/2022	50	L	85	3	Bwawa la Nyati	K	62	8.29585	36.88726	Large waterhole, almost pristine. Two sakuma settlements close by. Caught meat poachers at camp	18	80	5	waterhole	3	5	0	1	0	0	1	0	1	0	1	0	1	1	1	0	83	2		Inside ILUMA WMA	36	2022	0	36	31	K	3	Bwawa la Nyati	85	Inside ILUMA WMA	-0.255	MiomboWoodland
1038	3	Dry	30/08/2022	51	L	86	4	Bwawa la Nandete	K	81	8.3486	36.89737	Large waterholesurrounded by forest. Highly encroached. waterholealmost fully covered with rice. Fresh hippo	1	82	2	spring	2	4	0	1	0	0	1	0	1	0	1	1	0	0	1	0	84	3		Inside ILUMA WMA	36	2022	0	36	31	K	4	Bwawa la Nandete	35	Inside ILUMA WMA	-9.59	MiomboWoodland
1039	3	Dry	30/08/2022	51	L	86	4	Bwawa la Nandete	K	81	8.3486	36.89737	Large waterholesurrounded by forest. Highly encroached. waterholealmost fully covered with rice. Fresh hippo	2	83	7	well	2	4	1	0	0	0	2	0	1	0	1	0	1	1	1	0	84	3		Inside ILUMA WMA	36	2022	0	36	31	K	4	Bwawa la Nandete	35	Inside ILUMA WMA	-9.59	MiomboWoodland
1040	3	Dry	30/08/2022	51	L	86	4	Bwawa la Nandete	K	81	8.3486	36.89737	Large waterholesurrounded by forest. Highly encroached. waterholealmost fully covered with rice. Fresh hippo	3	84	1	pool in streambed	3	5	1	0	0	0	2	1	0	0	0	1	0	0	1	0				Inside ILUMA WMA	36	2022	0	36	31	K	4	Bwawa la Nandete	35	Inside ILUMA WMA	-9.59	MiomboWoodland
1041	3	Dry	30/08/2022	51	L	86	4	Bwawa la Nandete	K	81	8.3486	36.89737	Large waterholesurrounded by forest. Highly encroached. waterholealmost fully covered with rice. Fresh hippo	4	85	1	depression in stone	1	1	1	0	0	0	1	1	0	0	0	0	1	1	1	0				Inside ILUMA WMA	36	2022	0	36	31	K	4	Bwawa la Nandete	35	Inside ILUMA WMA	-9.59	MiomboWoodland
1042	3	Dry	30/08/2022	51	L	86	4	Bwawa la Nandete	K	81	8.3486	36.89737	Large waterholesurrounded by forest. Highly encroached. waterholealmost fully covered with rice. Fresh hippo	5	86	1	depression in stone	2	5	1	0	0	0	2	0	1	1	1	0	1	1	1	0	84	3		Inside ILUMA WMA	36	2022	0	36	31	K	4	Bwawa la Nandete	35	Inside ILUMA WMA	-9.59	MiomboWoodland
1043	3	Dry	30/08/2022	51	L	86	4	Bwawa la Nandete	K	81	8.3486	36.89737	Large waterholesurrounded by forest. Highly encroached. waterholealmost fully covered with rice. Fresh hippo	6	87	1	pool in streambed	3	3	1	0	0	0	2	1	0	0	0	1	0	0	1	0				Inside ILUMA WMA	36	2022	0	36	31	K	4	Bwawa la Nandete	35	Inside ILUMA WMA	-9.59	MiomboWoodland
1044	3	Dry	30/08/2022	51	L	86	4	Bwawa la Nandete	K	81	8.3486	36.89737	Large waterholesurrounded by forest. Highly encroached. waterholealmost fully covered with rice. Fresh hippo	7	88	1	depression in stone	2	5	1	0	0	0	1	0	1	1	0	0	1	1	1	0	84	3		Inside ILUMA WMA	36	2022	0	36	31	K	4	Bwawa la Nandete	35	Inside ILUMA WMA	-9.59	MiomboWoodland
1045	3	Dry	30/08/2022	51	L	86	4	Bwawa la Nandete	K	81	8.3486	36.89737	Large waterholesurrounded by forest. Highly encroached. waterholealmost fully covered with rice. Fresh hippo	8	89	1	pool in streambed	3	4	1	0	0	0	2	1	0	0	0	0	1	0	1	0				Inside ILUMA WMA	36	2022	0	36	31	K	4	Bwawa la Nandete	35	Inside ILUMA WMA	-9.59	MiomboWoodland
1046	3	Dry	30/08/2022	51	L	86	4	Bwawa la Nandete	K	81	8.3486	36.89737	Large waterholesurrounded by forest. Highly encroached. waterholealmost fully covered with rice. Fresh hippo	9	90	1	pool in streambed	3	4	1	0	0	0	2	1	0	0	0	1	0	0	0	1				Inside ILUMA WMA	36	2022	0	36	31	K	4	Bwawa la Nandete	35	Inside ILUMA WMA	-9.59	MiomboWoodland
1047	3	Dry	30/08/2022	51	L	86	4	Bwawa la Nandete	K	81	8.3486	36.89737	Large waterholesurrounded by forest. Highly encroached. waterholealmost fully covered with rice. Fresh hippo	10	91	1	pool in streambed	1	1	1	0	0	0	1	1	0	0	0	1	0	0	1	0				Inside ILUMA WMA	36	2022	0	36	31	K	4	Bwawa la Nandete	35	Inside ILUMA WMA	-9.59	MiomboWoodland
1048	3	Dry	30/08/2022	51	L	86	4	Bwawa la Nandete	K	81	8.3486	36.89737	Large waterholesurrounded by forest. Highly encroached. waterholealmost fully covered with rice. Fresh hippo	11	92	1	pool in streambed	1	2	1	0	0	0	1	1	0	0	0	1	0	0	1	0				Inside ILUMA WMA	36	2022	0	36	31	K	4	Bwawa la Nandete	35	Inside ILUMA WMA	-9.59	MiomboWoodland
1049	3	Dry	30/08/2022	51	L	86	4	Bwawa la Nandete	K	81	8.3486	36.89737	Large waterholesurrounded by forest. Highly encroached. waterholealmost fully covered with rice. Fresh hippo	12	93	1	pool in streambed	2	5	1	0	0	0	1	1	0	0	0	0	1	1	1	0				Inside ILUMA WMA	36	2022	0	36	31	K	4	Bwawa la Nandete	35	Inside ILUMA WMA	-9.59	MiomboWoodland
1050	3	Dry	30/08/2022	51	L	86	4	Bwawa la Nandete	K	81	8.3486	36.89737	Large waterholesurrounded by forest. Highly encroached. waterholealmost fully covered with rice. Fresh hippo	13	94	1	depression in stone	2	5	1	0	0	0	2	0	1	1	1	0	1	1	1	0	84	3		Inside ILUMA WMA	36	2022	0	36	31	K	4	Bwawa la Nandete	35	Inside ILUMA WMA	-9.59	MiomboWoodland
1051	3	Dry	30/08/2022	51	L	86	4	Bwawa la Nandete	K	81	8.3486	36.89737	Large waterholesurrounded by forest. Highly encroached. waterholealmost fully covered with rice. Fresh hippo	14	95	1	depression in stone	3	3	1	0	0	0	2	0	1	0	0	1	0	0	1	0				Inside ILUMA WMA	36	2022	0	36	31	K	4	Bwawa la Nandete	35	Inside ILUMA WMA	-9.59	MiomboWoodland
1052	3	Dry	30/08/2022	51	L	86	4	Bwawa la Nandete	K	81	8.3486	36.89737	Large waterholesurrounded by forest. Highly encroached. waterholealmost fully covered with rice. Fresh hippo	15	96	1	depression in stone	2	3	1	0	0	0	2	0	1	0	1	1	0	0	1	0	84	3		Inside ILUMA WMA	36	2022	0	36	31	K	4	Bwawa la Nandete	35	Inside ILUMA WMA	-9.59	MiomboWoodland
1053	3	Dry	30/08/2022	51	L	86	4	Bwawa la Nandete	K	81	8.3486	36.89737	Large waterholesurrounded by forest. Highly encroached. waterholealmost fully covered with rice. Fresh hippo	16	97	1	depression in stone	2	5	1	0	0	0	2	0	1	1	1	0	1	0	1	0	84	3		Inside ILUMA WMA	36	2022	0	36	31	K	4	Bwawa la Nandete	35	Inside ILUMA WMA	-9.59	MiomboWoodland
1054	3	Dry	30/08/2022	51	L	86	4	Bwawa la Nandete	K	81	8.3486	36.89737	Large waterholesurrounded by forest. Highly encroached. waterholealmost fully covered with rice. Fresh hippo	17	98	1	depression in stone	3	5	1	0	0	0	2	0	1	0	0	0	1	0	1	0	84	3		Inside ILUMA WMA	36	2022	0	36	31	K	4	Bwawa la Nandete	35	Inside ILUMA WMA	-9.59	MiomboWoodland
1055	3	Dry	30/08/2022	51	L	86	4	Bwawa la Nandete	K	81	8.3486	36.89737	Large waterholesurrounded by forest. Highly encroached. waterholealmost fully covered with rice. Fresh hippo	18	100	1	depression in stone	3	7	1	0	0	0	2	0	1	1	0	0	1	1	1	0	84	3		Inside ILUMA WMA	36	2022	0	36	31	K	4	Bwawa la Nandete	35	Inside ILUMA WMA	-9.59	MiomboWoodland
1056	3	Dry	30/08/2022	51	L	86	4	Bwawa la Nandete	K	81	8.3486	36.89737	Large waterholesurrounded by forest. Highly encroached. waterholealmost fully covered with rice. Fresh hippo	19	99	1	depression in stone	2	3	1	0	0	0	1	0	1	1	0	1	0	0	1	0	84	3		Inside ILUMA WMA	36	2022	0	36	31	K	4	Bwawa la Nandete	35	Inside ILUMA WMA	-9.59	MiomboWoodland
1057	3	Dry	30/08/2022	51	L	86	4	Bwawa la Nandete	K	81	8.3486	36.89737	Large waterholesurrounded by forest. Highly encroached. waterholealmost fully covered with rice. Fresh hippo	20	101	1	depression in stone	2	3	1	0	0	0	1	1	0	0	0	0	1	1	1	0				Inside ILUMA WMA	36	2022	0	36	31	K	4	Bwawa la Nandete	35	Inside ILUMA WMA	-9.59	MiomboWoodland
1058	3	Dry	30/08/2022	51	L	87	4	Bwawa la Nandete	K	81	8.3486	36.89737	Large waterholesurrounded by forest. Highly encroached. waterholealmost fully covered with rice. Fresh hippo	1	102	1	depression in stone	2	3	1	0	0	0	2	0	1	1	0	1	0	0	1	0	84	3		Inside ILUMA WMA	36	2022	0	36	31	K	4	Bwawa la Nandete	35	Inside ILUMA WMA	-9.59	MiomboWoodland
1059	3	Dry	30/08/2022	51	L	87	4	Bwawa la Nandete	K	81	8.3486	36.89737	Large waterholesurrounded by forest. Highly encroached. waterholealmost fully covered with rice. Fresh hippo	2	103	1	depression in stone	2	3	1	0	0	0	1	0	1	0	0	0	1	1	1	0	84	3		Inside ILUMA WMA	36	2022	0	36	31	K	4	Bwawa la Nandete	35	Inside ILUMA WMA	-9.59	MiomboWoodland
1060	3	Dry	30/08/2022	51	L	87	4	Bwawa la Nandete	K	81	8.3486	36.89737	Large waterholesurrounded by forest. Highly encroached. waterholealmost fully covered with rice. Fresh hippo	3	104	1	depression in stone	2	3	1	0	0	0	2	1	0	0	0	1	0	0	1	0				Inside ILUMA WMA	36	2022	0	36	31	K	4	Bwawa la Nandete	35	Inside ILUMA WMA	-9.59	MiomboWoodland
1061	3	Dry	30/08/2022	51	L	87	4	Bwawa la Nandete	K	81	8.3486	36.89737	Large waterholesurrounded by forest. Highly encroached. waterholealmost fully covered with rice. Fresh hippo	4	105	1	depression in stone	1	2	1	0	0	0	1	0	1	0	0	1	0	0	1	0	84	3		Inside ILUMA WMA	36	2022	0	36	31	K	4	Bwawa la Nandete	35	Inside ILUMA WMA	-9.59	MiomboWoodland
1062	3	Dry	30/08/2022	51	L	87	4	Bwawa la Nandete	K	81	8.3486	36.89737	Large waterholesurrounded by forest. Highly encroached. waterholealmost fully covered with rice. Fresh hippo	5	106	1	depression in stone	1	2	1	0	0	0	1	0	1	0	0	1	0	0	1	0	84	3		Inside ILUMA WMA	36	2022	0	36	31	K	4	Bwawa la Nandete	35	Inside ILUMA WMA	-9.59	MiomboWoodland
1063	3	Dry	30/08/2022	51	L	87	4	Bwawa la Nandete	K	81	8.3486	36.89737	Large waterholesurrounded by forest. Highly encroached. waterholealmost fully covered with rice. Fresh hippo	6	107	1	depression in stone	1	2	1	0	0	0	2	0	1	1	1	1	0	0	1	0	84	3		Inside ILUMA WMA	36	2022	0	36	31	K	4	Bwawa la Nandete	35	Inside ILUMA WMA	-9.59	MiomboWoodland
1064	3	Dry	30/08/2022	51	L	87	4	Bwawa la Nandete	K	81	8.3486	36.89737	Large waterholesurrounded by forest. Highly encroached. waterholealmost fully covered with rice. Fresh hippo	7	108	1	depression in stone	2	5	1	0	0	0	2	1	0	0	0	0	1	1	1	0				Inside ILUMA WMA	36	2022	0	36	31	K	4	Bwawa la Nandete	35	Inside ILUMA WMA	-9.59	MiomboWoodland
1065	3	Dry	30/08/2022	51	L	87	4	Bwawa la Nandete	K	81	8.3486	36.89737	Large waterholesurrounded by forest. Highly encroached. waterholealmost fully covered with rice. Fresh hippo	8	109	1	depression in stone	2	3	1	0	0	0	2	0	1	1	1	0	1	0	1	0	84	3		Inside ILUMA WMA	36	2022	0	36	31	K	4	Bwawa la Nandete	35	Inside ILUMA WMA	-9.59	MiomboWoodland
1066	3	Dry	30/08/2022	51	L	87	4	Bwawa la Nandete	K	81	8.3486	36.89737	Large waterholesurrounded by forest. Highly encroached. waterholealmost fully covered with rice. Fresh hippo	9	110	1	depression in stone	2	5	1	0	0	0	2	0	1	0	0	0	1	1	1	0	84	3		Inside ILUMA WMA	36	2022	0	36	31	K	4	Bwawa la Nandete	35	Inside ILUMA WMA	-9.59	MiomboWoodland
1067	3	Dry	30/08/2022	51	L	87	4	Bwawa la Nandete	K	81	8.3486	36.89737	Large waterholesurrounded by forest. Highly encroached. waterholealmost fully covered with rice. Fresh hippo	10	111	1	depression in stone	2	3	1	0	0	0	3	0	1	0	1	1	0	0	1	0	84	3		Inside ILUMA WMA	36	2022	0	36	31	K	4	Bwawa la Nandete	35	Inside ILUMA WMA	-9.59	MiomboWoodland
1068	3	Dry	30/08/2022	51	L	87	4	Bwawa la Nandete	K	81	8.3486	36.89737	Large waterholesurrounded by forest. Highly encroached. waterholealmost fully covered with rice. Fresh hippo	11	112	1	depression in stone	2	3	1	0	0	0	1	1	0	0	0	0	1	1	1	0				Inside ILUMA WMA	36	2022	0	36	31	K	4	Bwawa la Nandete	35	Inside ILUMA WMA	-9.59	MiomboWoodland
1069	3	Dry	30/08/2022	51	L	87	4	Bwawa la Nandete	K	81	8.3486	36.89737	Large waterholesurrounded by forest. Highly encroached. waterholealmost fully covered with rice. Fresh hippo	12	113	1	depression in stone	2	2	1	0	0	0	1	1	0	0	0	0	1	1	1	0				Inside ILUMA WMA	36	2022	0	36	31	K	4	Bwawa la Nandete	35	Inside ILUMA WMA	-9.59	MiomboWoodland
1070	3	Dry	30/08/2022	51	L	87	4	Bwawa la Nandete	K	81	8.3486	36.89737	Large waterholesurrounded by forest. Highly encroached. waterholealmost fully covered with rice. Fresh hippo	13	114	1	depression in stone	2	2	1	0	0	0	2	0	1	1	0	0	0	1	1	0	84	3		Inside ILUMA WMA	36	2022	0	36	31	K	4	Bwawa la Nandete	35	Inside ILUMA WMA	-9.59	MiomboWoodland
1071	3	Dry	30/08/2022	51	L	87	4	Bwawa la Nandete	K	81	8.3486	36.89737	Large waterholesurrounded by forest. Highly encroached. waterholealmost fully covered with rice. Fresh hippo	14	115	1	depression in stone	2	4	1	0	0	0	1	0	1	1	1	1	0	0	0	1	84	3		Inside ILUMA WMA	36	2022	0	36	31	K	4	Bwawa la Nandete	35	Inside ILUMA WMA	-9.59	MiomboWoodland
907	2	Wet	21/05/2022	46	L	78	4	Bwawa la Nandete	K	565	8.34873	36.89744	Large waterholesurrounded by forest. Highly encroached. waterholealmost fully covered with rice. Fresh hippo	6	571	9	rice paddy	3	4	0	0	1	0	1	0	1	1	1	1	0	0	1	0	77	3		Inside ILUMA WMA	21	2022	0	21	16	K	4	Bwawa la Nandete	35	Inside ILUMA WMA	-9.59	MiomboWoodland
908	2	Wet	21/05/2022	46	L	78	4	Bwawa la Nandete	K	565	8.34873	36.89744	Large waterholesurrounded by forest. Highly encroached. waterholealmost fully covered with rice. Fresh hippo	7	572	5	waterhole	4	10	1	0	0	0	2	0	1	0	0	1	0	0	1	0	77	3		Inside ILUMA WMA	21	2022	0	21	16	K	4	Bwawa la Nandete	35	Inside ILUMA WMA	-9.59	MiomboWoodland
909	2	Wet	21/05/2022	46	L	78	4	Bwawa la Nandete	K	565	8.34873	36.89744	Large waterholesurrounded by forest. Highly encroached. waterholealmost fully covered with rice. Fresh hippo	8	573	1	puddle in rice paddy	2	5	1	0	0	0	1	0	1	1	1	1	0	0	1	0	77	3		Inside ILUMA WMA	21	2022	0	21	16	K	4	Bwawa la Nandete	35	Inside ILUMA WMA	-9.59	MiomboWoodland
910	2	Wet	21/05/2022	46	L	78	4	Bwawa la Nandete	K	565	8.34873	36.89744	Large waterholesurrounded by forest. Highly encroached. waterholealmost fully covered with rice. Fresh hippo	9	574	1	depression	2	2	1	0	0	0	1	0	1	1	1	1	0	0	1	0	78	3		Inside ILUMA WMA	21	2022	0	21	16	K	4	Bwawa la Nandete	35	Inside ILUMA WMA	-9.59	MiomboWoodland
911	2	Wet	21/05/2022	46	L	78	4	Bwawa la Nandete	K	565	8.34873	36.89744	Large waterholesurrounded by forest. Highly encroached. waterholealmost fully covered with rice. Fresh hippo	10	575	1	depression	3	3	1	0	0	0	1	0	1	0	1	1	0	0	1	0	78	3		Inside ILUMA WMA	21	2022	0	21	16	K	4	Bwawa la Nandete	35	Inside ILUMA WMA	-9.59	MiomboWoodland
912	2	Wet	21/05/2022	46	L	78	4	Bwawa la Nandete	K	565	8.34873	36.89744	Large waterholesurrounded by forest. Highly encroached. waterholealmost fully covered with rice. Fresh hippo	11	576	1	depression	2	5	0	0	0	1	1	0	1	1	1	1	0	0	1	0	78	3		Inside ILUMA WMA	21	2022	0	21	16	K	4	Bwawa la Nandete	35	Inside ILUMA WMA	-9.59	MiomboWoodland
913	2	Wet	21/05/2022	46	L	78	4	Bwawa la Nandete	K	565	8.34873	36.89744	Large waterholesurrounded by forest. Highly encroached. waterholealmost fully covered with rice. Fresh hippo	12	577	1	depression	3	4	0	0	0	1	2	0	1	1	1	1	0	0	1	0	78	3		Inside ILUMA WMA	21	2022	0	21	16	K	4	Bwawa la Nandete	35	Inside ILUMA WMA	-9.59	MiomboWoodland
914	2	Wet	21/05/2022	46	L	78	4	Bwawa la Nandete	K	565	8.34873	36.89744	Large waterholesurrounded by forest. Highly encroached. waterholealmost fully covered with rice. Fresh hippo	13	578	1	depression	2	5	0	0	0	1	3	0	1	0	0	1	0	0	1	0	78	3		Inside ILUMA WMA	21	2022	0	21	16	K	4	Bwawa la Nandete	35	Inside ILUMA WMA	-9.59	MiomboWoodland
915	2	Wet	21/05/2022	46	L	78	4	Bwawa la Nandete	K	565	8.34873	36.89744	Large waterholesurrounded by forest. Highly encroached. waterholealmost fully covered with rice. Fresh hippo	14	579	1	depression	2	5	0	0	1	1	1	0	1	1	1	1	0	0	1	0	78	3		Inside ILUMA WMA	21	2022	0	21	16	K	4	Bwawa la Nandete	35	Inside ILUMA WMA	-9.59	MiomboWoodland
916	2	Wet	21/05/2022	46	L	78	4	Bwawa la Nandete	K	565	8.34873	36.89744	Large waterholesurrounded by forest. Highly encroached. waterholealmost fully covered with rice. Fresh hippo	15	580	1	depression	2	5	1	0	0	0	2	0	1	1	0	0	1	1	1	0	78	3		Inside ILUMA WMA	21	2022	0	21	16	K	4	Bwawa la Nandete	35	Inside ILUMA WMA	-9.59	MiomboWoodland
917	2	Wet	21/05/2022	46	L	78	4	Bwawa la Nandete	K	565	8.34873	36.89744	Large waterholesurrounded by forest. Highly encroached. waterholealmost fully covered with rice. Fresh hippo	16	581	1	depression	2	5	1	0	0	0	1	0	1	1	0	1	0	0	1	0	78	3		Inside ILUMA WMA	21	2022	0	21	16	K	4	Bwawa la Nandete	35	Inside ILUMA WMA	-9.59	MiomboWoodland
918	2	Wet	21/05/2022	46	L	78	4	Bwawa la Nandete	K	565	8.34873	36.89744	Large waterholesurrounded by forest. Highly encroached. waterholealmost fully covered with rice. Fresh hippo	17	582	1	depression	2	5	0	1	0	0	2	0	1	1	0	1	0	0	1	0	78	3		Inside ILUMA WMA	21	2022	0	21	16	K	4	Bwawa la Nandete	35	Inside ILUMA WMA	-9.59	MiomboWoodland
919	2	Wet	21/05/2022	46	L	78	4	Bwawa la Nandete	K	565	8.34873	36.89744	Large waterholesurrounded by forest. Highly encroached. waterholealmost fully covered with rice. Fresh hippo	18	583	1	depression	2	5	1	0	0	0	1	0	1	1	1	1	0	0	1	0	78	3		Inside ILUMA WMA	21	2022	0	21	16	K	4	Bwawa la Nandete	35	Inside ILUMA WMA	-9.59	MiomboWoodland
920	2	Wet	21/05/2022	46	L	78	4	Bwawa la Nandete	K	565	8.34873	36.89744	Large waterholesurrounded by forest. Highly encroached. waterholealmost fully covered with rice. Fresh hippo	19	584	1	depression	2	5	1	0	0	0	1	0	1	0	0	1	0	0	1	0	78	3		Inside ILUMA WMA	21	2022	0	21	16	K	4	Bwawa la Nandete	35	Inside ILUMA WMA	-9.59	MiomboWoodland
921	2	Wet	21/05/2022	46	L	78	4	Bwawa la Nandete	K	565	8.34873	36.89744	Large waterholesurrounded by forest. Highly encroached. waterholealmost fully covered with rice. Fresh hippo	20	585	1	depression	2	5	1	0	0	0	2	0	1	0	0	1	0	0	1	0	78	3		Inside ILUMA WMA	21	2022	0	21	16	K	4	Bwawa la Nandete	35	Inside ILUMA WMA	-9.59	MiomboWoodland
922	2	Wet	21/05/2022	46	L	79	4	Bwawa la Nandete	K	565	8.34873	36.89744	Large waterholesurrounded by forest. Highly encroached. waterholealmost fully covered with rice. Fresh hippo	1	586	1	depression	2	5	1	0	0	0	2	0	1	1	1	1	0	0	0	1	78	3		Inside ILUMA WMA	21	2022	0	21	16	K	4	Bwawa la Nandete	35	Inside ILUMA WMA	-9.59	MiomboWoodland
923	2	Wet	21/05/2022	46	L	79	4	Bwawa la Nandete	K	565	8.34873	36.89744	Large waterholesurrounded by forest. Highly encroached. waterholealmost fully covered with rice. Fresh hippo	2	587	1	depression	3	6	0	1	0	1	2	0	1	1	0	1	0	0	1	0	78	3		Inside ILUMA WMA	21	2022	0	21	16	K	4	Bwawa la Nandete	35	Inside ILUMA WMA	-9.59	MiomboWoodland
924	2	Wet	21/05/2022	46	L	79	4	Bwawa la Nandete	K	565	8.34873	36.89744	Large waterholesurrounded by forest. Highly encroached. waterholealmost fully covered with rice. Fresh hippo	3	588	1	depression	3	7	0	1	0	0	2	0	0	1	0	1	0	0	1	0	78	3		Inside ILUMA WMA	21	2022	0	21	16	K	4	Bwawa la Nandete	35	Inside ILUMA WMA	-9.59	MiomboWoodland
925	2	Wet	21/05/2022	46	L	79	4	Bwawa la Nandete	K	565	8.34873	36.89744	Large waterholesurrounded by forest. Highly encroached. waterholealmost fully covered with rice. Fresh hippo	4	589	1	depression	2	5	1	0	0	0	2	0	0	1	0	1	0	0	1	0	78	3		Inside ILUMA WMA	21	2022	0	21	16	K	4	Bwawa la Nandete	35	Inside ILUMA WMA	-9.59	MiomboWoodland
926	2	Wet	21/05/2022	46	L	79	4	Bwawa la Nandete	K	565	8.34873	36.89744	Large waterholesurrounded by forest. Highly encroached. waterholealmost fully covered with rice. Fresh hippo	5	590	1	depression	2	5	1	0	0	0	2	0	1	0	1	0	1	0	1	0	78	3		Inside ILUMA WMA	21	2022	0	21	16	K	4	Bwawa la Nandete	35	Inside ILUMA WMA	-9.59	MiomboWoodland
927	2	Wet	21/05/2022	46	L	79	4	Bwawa la Nandete	K	565	8.34873	36.89744	Large waterholesurrounded by forest. Highly encroached. waterholealmost fully covered with rice. Fresh hippo	6	591	1	depression	2	5	0	1	1	0	2	0	0	1	0	0	1	0	1	0	78	3		Inside ILUMA WMA	21	2022	0	21	16	K	4	Bwawa la Nandete	35	Inside ILUMA WMA	-9.59	MiomboWoodland
928	2	Wet	21/05/2022	46	L	79	4	Bwawa la Nandete	K	565	8.34873	36.89744	Large waterholesurrounded by forest. Highly encroached. waterholealmost fully covered with rice. Fresh hippo	7	592	1	puddle in rice paddy	2	5	1	0	0	0	1	0	1	1	1	1	0	0	1	0	78	3		Inside ILUMA WMA	21	2022	0	21	16	K	4	Bwawa la Nandete	35	Inside ILUMA WMA	-9.59	MiomboWoodland
929	2	Wet	21/05/2022	46	L	79	4	Bwawa la Nandete	K	565	8.34873	36.89744	Large waterholesurrounded by forest. Highly encroached. waterholealmost fully covered with rice. Fresh hippo	8	593	1	puddle in rice paddy	2	5	0	1	0	0	2	1	0	0	0	1	0	0	1	0				Inside ILUMA WMA	21	2022	0	21	16	K	4	Bwawa la Nandete	35	Inside ILUMA WMA	-9.59	MiomboWoodland
930	2	Wet	23/05/2022	47	L	80	5	Korongo la Bundu	K	594	8.37787	36.90155	Large river, encroached (mainly rice fields)	1	595	1	depression	2	5	0	0	0	1	2	1	0	0	0	1	0	0	1	0				Inside ILUMA WMA	22	2022	0	22	17	K	5	Korongo la Bundu	30	Inside ILUMA WMA	-1.753	MiomboWoodland
931	2	Wet	23/05/2022	47	L	80	5	Korongo la Bundu	K	594	8.37787	36.90155	Large river, encroached (mainly rice fields)	2	596	1	depression	3	4	0	0	0	1	2	0	1	0	0	1	0	0	1	0	77	3		Inside ILUMA WMA	22	2022	0	22	17	K	5	Korongo la Bundu	30	Inside ILUMA WMA	-1.753	MiomboWoodland
932	2	Wet	23/05/2022	47	L	80	5	Korongo la Bundu	K	594	8.37787	36.90155	Large river, encroached (mainly rice fields)	3	597	1	pool in streambed	2	5	0	1	0	0	1	0	1	1	0	1	0	0	1	0	77	3		Inside ILUMA WMA	22	2022	0	22	17	K	5	Korongo la Bundu	30	Inside ILUMA WMA	-1.753	MiomboWoodland
933	2	Wet	23/05/2022	47	L	80	5	Korongo la Bundu	K	594	8.37787	36.90155	Large river, encroached (mainly rice fields)	4	598	1	pool in streambed	2	5	1	0	0	0	2	0	1	1	0	0	1	1	1	0	77	3		Inside ILUMA WMA	22	2022	0	22	17	K	5	Korongo la Bundu	30	Inside ILUMA WMA	-1.753	MiomboWoodland
934	2	Wet	23/05/2022	47	L	80	5	Korongo la Bundu	K	594	8.37787	36.90155	Large river, encroached (mainly rice fields)	5	599	1	pool in streambed	2	5	1	0	0	0	1	0	1	0	1	0	1	0	1	0	77	3		Inside ILUMA WMA	22	2022	0	22	17	K	5	Korongo la Bundu	30	Inside ILUMA WMA	-1.753	MiomboWoodland
935	2	Wet	23/05/2022	47	L	80	5	Korongo la Bundu	K	594	8.37787	36.90155	Large river, encroached (mainly rice fields)	6	600	1	pool in streambed	2	5	1	0	0	0	2	0	1	0	1	1	0	0	1	0	77	3		Inside ILUMA WMA	22	2022	0	22	17	K	5	Korongo la Bundu	30	Inside ILUMA WMA	-1.753	MiomboWoodland
936	2	Wet	23/05/2022	47	L	80	5	Korongo la Bundu	K	594	8.37787	36.90155	Large river, encroached (mainly rice fields)	7	601	1	pool in streambed	3	3	1	0	0	0	2	0	1	0	1	1	0	0	1	0	77	3		Inside ILUMA WMA	22	2022	0	22	17	K	5	Korongo la Bundu	30	Inside ILUMA WMA	-1.753	MiomboWoodland
937	2	Wet	23/05/2022	47	L	80	5	Korongo la Bundu	K	594	8.37787	36.90155	Large river, encroached (mainly rice fields)	8	602	1	pool in streambed	2	5	1	0	0	0	1	0	1	1	0	1	0	0	1	0	77	3		Inside ILUMA WMA	22	2022	0	22	17	K	5	Korongo la Bundu	30	Inside ILUMA WMA	-1.753	MiomboWoodland
938	2	Wet	23/05/2022	47	L	80	5	Korongo la Bundu	K	594	8.37787	36.90155	Large river, encroached (mainly rice fields)	9	603	1	pool in streambed	1	1	1	0	0	0	1	0	1	1	0	1	0	0	0	1	77	3		Inside ILUMA WMA	22	2022	0	22	17	K	5	Korongo la Bundu	30	Inside ILUMA WMA	-1.753	MiomboWoodland
939	2	Wet	23/05/2022	47	L	80	5	Korongo la Bundu	K	594	8.37787	36.90155	Large river, encroached (mainly rice fields)	10	604	1	pool in streambed	2	5	1	0	0	0	2	0	1	1	1	1	0	0	1	0	77	3		Inside ILUMA WMA	22	2022	0	22	17	K	5	Korongo la Bundu	30	Inside ILUMA WMA	-1.753	MiomboWoodland
940	2	Wet	23/05/2022	47	L	80	5	Korongo la Bundu	K	594	8.37787	36.90155	Large river, encroached (mainly rice fields)	11	605	1	pool in streambed	2	5	1	0	0	0	2	0	1	0	0	0	1	0	1	0	77	3		Inside ILUMA WMA	22	2022	0	22	17	K	5	Korongo la Bundu	30	Inside ILUMA WMA	-1.753	MiomboWoodland
941	2	Wet	23/05/2022	47	L	80	5	Korongo la Bundu	K	594	8.37787	36.90155	Large river, encroached (mainly rice fields)	12	606	1	pool in streambed	2	5	1	0	0	0	2	0	1	0	1	0	1	0	1	0	77	3		Inside ILUMA WMA	22	2022	0	22	17	K	5	Korongo la Bundu	30	Inside ILUMA WMA	-1.753	MiomboWoodland
942	2	Wet	23/05/2022	47	L	80	5	Korongo la Bundu	K	594	8.37787	36.90155	Large river, encroached (mainly rice fields)	13	607	1	pool in streambed	2	5	1	0	0	0	2	1	0	0	0	0	1	1	1	0	77	3		Inside ILUMA WMA	22	2022	0	22	17	K	5	Korongo la Bundu	30	Inside ILUMA WMA	-1.753	MiomboWoodland
943	2	Wet	23/05/2022	47	L	80	5	Korongo la Bundu	K	594	8.37787	36.90155	Large river, encroached (mainly rice fields)	14	608	1	pool in streambed	2	5	1	0	0	0	2	0	1	0	1	0	0	1	1	0	77	3		Inside ILUMA WMA	22	2022	0	22	17	K	5	Korongo la Bundu	30	Inside ILUMA WMA	-1.753	MiomboWoodland
944	2	Wet	23/05/2022	47	L	80	5	Korongo la Bundu	K	594	8.37787	36.90155	Large river, encroached (mainly rice fields)	15	609	1	pool in streambed	2	5	1	0	0	0	1	1	0	0	0	1	0	0	1	0				Inside ILUMA WMA	22	2022	0	22	17	K	5	Korongo la Bundu	30	Inside ILUMA WMA	-1.753	MiomboWoodland
945	2	Wet	23/05/2022	47	L	80	5	Korongo la Bundu	K	594	8.37787	36.90155	Large river, encroached (mainly rice fields)	16	610	3	flowing stream	3	4	1	0	0	0	2	0	1	0	1	0	1	1	1	0	77	3		Inside ILUMA WMA	22	2022	0	22	17	K	5	Korongo la Bundu	30	Inside ILUMA WMA	-1.753	MiomboWoodland
946	2	Wet	23/05/2022	47	L	80	5	Korongo la Bundu	K	594	8.37787	36.90155	Large river, encroached (mainly rice fields)	17	611	3	flowing river	4	10	1	0	0	0	1	0	1	1	1	0	1	1	1	0	77	3		Inside ILUMA WMA	22	2022	0	22	17	K	5	Korongo la Bundu	30	Inside ILUMA WMA	-1.753	MiomboWoodland
947	2	Wet	23/05/2022	47	L	80	5	Korongo la Bundu	K	594	8.37787	36.90155	Large river, encroached (mainly rice fields)	18	612	1	puddle outside streambed	2	5	1	0	0	0	1	0	0	1	0	0	1	1	1	0	77	3		Inside ILUMA WMA	22	2022	0	22	17	K	5	Korongo la Bundu	30	Inside ILUMA WMA	-1.753	MiomboWoodland
948	2	Wet	25/05/2022	48	L	81	1	Msakamba	K	626	8.25992	36.85911	Main camp	1	614	5	waterhole	3	5	0	0	1	1	2	0	1	1	1	0	1	0	1	0	78	3		Inside ILUMA WMA	22	2022	0	22	17	K	1	Msakamba	70	Inside ILUMA WMA	-3.692	MiomboWoodland
949	2	Wet	25/05/2022	48	L	81	1	Msakamba	K	626	8.25992	36.85911	Main camp	2	615	5	pond	2	5	0	0	1	1	2	0	1	1	1	0	1	0	1	0	78	3		Inside ILUMA WMA	22	2022	0	22	17	K	1	Msakamba	70	Inside ILUMA WMA	-3.692	MiomboWoodland
950	2	Wet	25/05/2022	48	L	81	1	Msakamba	K	626	8.25992	36.85911	Main camp	3	616	5	waterhole	3	6	0	1	0	1	2	1	0	0	0	1	0	0	1	0				Inside ILUMA WMA	22	2022	0	22	17	K	1	Msakamba	70	Inside ILUMA WMA	-3.692	MiomboWoodland
951	2	Wet	25/05/2022	48	L	81	1	Msakamba	K	626	8.25992	36.85911	Main camp	4	617	7	human-dug hole	1	1	1	0	0	0	1	1	0	0	0	1	0	0	1	0				Inside ILUMA WMA	22	2022	0	22	17	K	1	Msakamba	70	Inside ILUMA WMA	-3.692	MiomboWoodland
952	2	Wet	25/05/2022	48	L	81	1	Msakamba	K	626	8.25992	36.85911	Main camp	5	618	5	waterhole	3	8	0	0	1	1	2	1	0	0	0	0	1	1	1	0				Inside ILUMA WMA	22	2022	0	22	17	K	1	Msakamba	70	Inside ILUMA WMA	-3.692	MiomboWoodland
953	2	Wet	25/05/2022	48	L	81	1	Msakamba	K	626	8.25992	36.85911	Main camp	6	619	5	pond	2	5	0	1	0	1	2	1	0	0	0	1	0	0	1	0				Inside ILUMA WMA	22	2022	0	22	17	K	1	Msakamba	70	Inside ILUMA WMA	-3.692	MiomboWoodland
954	2	Wet	25/05/2022	48	L	81	1	Msakamba	K	626	8.25992	36.85911	Main camp	7	620	5	pond	3	6	0	1	0	1	2	0	1	1	0	1	0	0	1	0	78	3		Inside ILUMA WMA	22	2022	0	22	17	K	1	Msakamba	70	Inside ILUMA WMA	-3.692	MiomboWoodland
955	2	Wet	25/05/2022	48	L	81	1	Msakamba	K	626	8.25992	36.85911	Main camp	8	621	1	elephant prints	2	3	1	0	0	0	1	0	1	1	0	1	0	0	1	0	78	3		Inside ILUMA WMA	22	2022	0	22	17	K	1	Msakamba	70	Inside ILUMA WMA	-3.692	MiomboWoodland
956	2	Wet	25/05/2022	48	L	81	1	Msakamba	K	626	8.25992	36.85911	Main camp	9	622	5	pond	2	3	0	0	0	1	2	0	1	1	0	1	0	0	1	0	78	3		Inside ILUMA WMA	22	2022	0	22	17	K	1	Msakamba	70	Inside ILUMA WMA	-3.692	MiomboWoodland
957	2	Wet	25/05/2022	48	L	81	1	Msakamba	K	626	8.25992	36.85911	Main camp	10	623	5	pond	3	5	0	0	1	1	2	0	1	1	1	0	0	1	1	0	78	3		Inside ILUMA WMA	22	2022	0	22	17	K	1	Msakamba	70	Inside ILUMA WMA	-3.692	MiomboWoodland
958	2	Wet	25/05/2022	48	L	81	1	Msakamba	K	626	8.25992	36.85911	Main camp	11	624	3	flowing river	4	10	1	0	0	0	2	0	0	1	0	1	0	0	1	0	78	3		Inside ILUMA WMA	22	2022	0	22	17	K	1	Msakamba	70	Inside ILUMA WMA	-3.692	MiomboWoodland
959	2	Wet	25/05/2022	48	L	81	1	Msakamba	K	626	8.25992	36.85911	Main camp	12	625	1	elephant prints	1	2	1	0	0	0	1	1	0	0	0	1	0	0	1	0				Inside ILUMA WMA	22	2022	0	22	17	K	1	Msakamba	70	Inside ILUMA WMA	-3.692	MiomboWoodland
960	3	Dry	26/08/2022	49	L	82	2	Bwawa la Msiba wa Deo	K	1	8.25831	36.88734	Very pristine camp, miombo woodland and valley	1	2	3	flowing stream	3	4	1	0	0	0	1	0	1	1	1	1	0	0	1	0	79	3		Inside ILUMA WMA	35	2022	0	35	30	K	2	Bwawa la Msiba wa Deo	84	Inside ILUMA WMA	-0.92	MiomboWoodland
961	3	Dry	26/08/2022	49	L	82	2	Bwawa la Msiba wa Deo	K	1	8.25831	36.88734	Very pristine camp, miombo woodland and valley	2	3	1	pool in streambed	2	2	1	0	0	0	1	0	0	1	0	1	0	0	1	0	79	3		Inside ILUMA WMA	35	2022	0	35	30	K	2	Bwawa la Msiba wa Deo	84	Inside ILUMA WMA	-0.92	MiomboWoodland
962	3	Dry	26/08/2022	49	L	82	2	Bwawa la Msiba wa Deo	K	1	8.25831	36.88734	Very pristine camp, miombo woodland and valley	3	4	1	pool in streambed	1	1	1	0	0	0	1	1	0	0	0	0	1	1	0	1				Inside ILUMA WMA	35	2022	0	35	30	K	2	Bwawa la Msiba wa Deo	84	Inside ILUMA WMA	-0.92	MiomboWoodland
963	3	Dry	26/08/2022	49	L	82	2	Bwawa la Msiba wa Deo	K	1	8.25831	36.88734	Very pristine camp, miombo woodland and valley	4	5	5	waterhole	3	7	0	1	0	0	1	0	1	1	1	0	1	1	1	0	79	3		Inside ILUMA WMA	35	2022	0	35	30	K	2	Bwawa la Msiba wa Deo	84	Inside ILUMA WMA	-0.92	MiomboWoodland
964	3	Dry	26/08/2022	49	L	82	2	Bwawa la Msiba wa Deo	K	1	8.25831	36.88734	Very pristine camp, miombo woodland and valley	5	6	1	pool in streambed	2	3	0	1	0	0	1	1	0	0	0	1	0	0	1	0				Inside ILUMA WMA	35	2022	0	35	30	K	2	Bwawa la Msiba wa Deo	84	Inside ILUMA WMA	-0.92	MiomboWoodland
965	3	Dry	26/08/2022	49	L	82	2	Bwawa la Msiba wa Deo	K	1	8.25831	36.88734	Very pristine camp, miombo woodland and valley	6	7	1	pool in streambed	2	4	1	0	0	0	1	1	0	0	0	1	0	0	1	0				Inside ILUMA WMA	35	2022	0	35	30	K	2	Bwawa la Msiba wa Deo	84	Inside ILUMA WMA	-0.92	MiomboWoodland
966	3	Dry	26/08/2022	49	L	82	2	Bwawa la Msiba wa Deo	K	1	8.25831	36.88734	Very pristine camp, miombo woodland and valley	7	8	1	pool in streambed	2	4	1	0	0	0	1	0	0	1	0	1	0	0	1	0	79	3		Inside ILUMA WMA	35	2022	0	35	30	K	2	Bwawa la Msiba wa Deo	84	Inside ILUMA WMA	-0.92	MiomboWoodland
967	3	Dry	26/08/2022	49	L	82	2	Bwawa la Msiba wa Deo	K	1	8.25831	36.88734	Very pristine camp, miombo woodland and valley	8	9	5	pond	3	5	0	0	0	1	2	1	0	0	0	1	0	0	1	0				Inside ILUMA WMA	35	2022	0	35	30	K	2	Bwawa la Msiba wa Deo	84	Inside ILUMA WMA	-0.92	MiomboWoodland
968	3	Dry	26/08/2022	49	L	82	2	Bwawa la Msiba wa Deo	K	1	8.25831	36.88734	Very pristine camp, miombo woodland and valley	9	10	1	pool in streambed	2	5	0	1	0	0	1	0	0	1	0	0	0	1	1	0	79	3		Inside ILUMA WMA	35	2022	0	35	30	K	2	Bwawa la Msiba wa Deo	84	Inside ILUMA WMA	-0.92	MiomboWoodland
969	3	Dry	26/08/2022	49	L	82	2	Bwawa la Msiba wa Deo	K	1	8.25831	36.88734	Very pristine camp, miombo woodland and valley	10	11	1	pool in streambed	1	1	0	1	0	0	1	1	0	0	0	1	0	0	1	0				Inside ILUMA WMA	35	2022	0	35	30	K	2	Bwawa la Msiba wa Deo	84	Inside ILUMA WMA	-0.92	MiomboWoodland
970	3	Dry	26/08/2022	49	L	82	2	Bwawa la Msiba wa Deo	K	1	8.25831	36.88734	Very pristine camp, miombo woodland and valley	11	12	1	pool in streambed	1	1	0	1	0	0	1	1	0	0	0	1	0	0	1	0				Inside ILUMA WMA	35	2022	0	35	30	K	2	Bwawa la Msiba wa Deo	84	Inside ILUMA WMA	-0.92	MiomboWoodland
971	3	Dry	26/08/2022	49	L	82	2	Bwawa la Msiba wa Deo	K	1	8.25831	36.88734	Very pristine camp, miombo woodland and valley	12	13	1	pool in streambed	2	5	0	0	0	1	2	1	0	0	0	1	0	0	1	0				Inside ILUMA WMA	35	2022	0	35	30	K	2	Bwawa la Msiba wa Deo	84	Inside ILUMA WMA	-0.92	MiomboWoodland
972	3	Dry	26/08/2022	49	L	82	2	Bwawa la Msiba wa Deo	K	1	8.25831	36.88734	Very pristine camp, miombo woodland and valley	13	14	1	pool in streambed	2	3	0	0	0	1	2	1	0	0	0	0	1	1	1	0				Inside ILUMA WMA	35	2022	0	35	30	K	2	Bwawa la Msiba wa Deo	84	Inside ILUMA WMA	-0.92	MiomboWoodland
973	3	Dry	26/08/2022	49	L	82	2	Bwawa la Msiba wa Deo	K	1	8.25831	36.88734	Very pristine camp, miombo woodland and valley	14	15	1	pool in streambed	2	4	0	1	0	0	2	1	0	0	0	1	0	0	1	0				Inside ILUMA WMA	35	2022	0	35	30	K	2	Bwawa la Msiba wa Deo	84	Inside ILUMA WMA	-0.92	MiomboWoodland
974	3	Dry	26/08/2022	49	L	82	2	Bwawa la Msiba wa Deo	K	1	8.25831	36.88734	Very pristine camp, miombo woodland and valley	15	16	1	pool in streambed	2	2	0	1	0	0	2	1	0	0	0	1	0	0	1	0				Inside ILUMA WMA	35	2022	0	35	30	K	2	Bwawa la Msiba wa Deo	84	Inside ILUMA WMA	-0.92	MiomboWoodland
975	3	Dry	26/08/2022	49	L	82	2	Bwawa la Msiba wa Deo	K	1	8.25831	36.88734	Very pristine camp, miombo woodland and valley	16	17	1	pool in streambed	2	4	0	1	0	0	2	0	1	0	1	1	0	0	1	0	79	3		Inside ILUMA WMA	35	2022	0	35	30	K	2	Bwawa la Msiba wa Deo	84	Inside ILUMA WMA	-0.92	MiomboWoodland
976	3	Dry	26/08/2022	49	L	82	2	Bwawa la Msiba wa Deo	K	1	8.25831	36.88734	Very pristine camp, miombo woodland and valley	17	18	1	pool in streambed	2	4	0	0	0	1	2	1	0	0	0	1	0	0	1	0				Inside ILUMA WMA	35	2022	0	35	30	K	2	Bwawa la Msiba wa Deo	84	Inside ILUMA WMA	-0.92	MiomboWoodland
977	3	Dry	26/08/2022	49	L	82	2	Bwawa la Msiba wa Deo	K	1	8.25831	36.88734	Very pristine camp, miombo woodland and valley	18	19	1	pool in streambed	2	4	1	0	0	0	1	1	0	0	0	1	0	0	1	0				Inside ILUMA WMA	35	2022	0	35	30	K	2	Bwawa la Msiba wa Deo	84	Inside ILUMA WMA	-0.92	MiomboWoodland
978	3	Dry	26/08/2022	49	L	83	2	Bwawa la Msiba wa Deo	K	1	8.25831	36.88734	Very pristine camp, miombo woodland and valley	19	20	1	pool in streambed	2	4	1	0	0	0	1	1	0	0	0	1	0	0	1	0				Inside ILUMA WMA	35	2022	0	35	30	K	2	Bwawa la Msiba wa Deo	84	Inside ILUMA WMA	-0.92	MiomboWoodland
979	3	Dry	26/08/2022	49	L	83	2	Bwawa la Msiba wa Deo	K	1	8.25831	36.88734	Very pristine camp, miombo woodland and valley	20	21	1	pool in streambed	1	4	1	0	0	0	1	1	0	0	0	1	0	0	1	0				Inside ILUMA WMA	35	2022	0	35	30	K	2	Bwawa la Msiba wa Deo	84	Inside ILUMA WMA	-0.92	MiomboWoodland
980	3	Dry	26/08/2022	49	L	83	2	Bwawa la Msiba wa Deo	K	1	8.25831	36.88734	Very pristine camp, miombo woodland and valley	1	22	1	pool in streambed	2	5	1	0	0	0	1	0	1	0	1	1	0	0	1	0	79	3		Inside ILUMA WMA	35	2022	0	35	30	K	2	Bwawa la Msiba wa Deo	84	Inside ILUMA WMA	-0.92	MiomboWoodland
981	3	Dry	26/08/2022	49	L	83	2	Bwawa la Msiba wa Deo	K	1	8.25831	36.88734	Very pristine camp, miombo woodland and valley	2	23	1	pool in streambed	1	1	1	0	0	0	1	1	0	0	0	1	0	0	1	0				Inside ILUMA WMA	35	2022	0	35	30	K	2	Bwawa la Msiba wa Deo	84	Inside ILUMA WMA	-0.92	MiomboWoodland
982	3	Dry	26/08/2022	49	L	83	2	Bwawa la Msiba wa Deo	K	1	8.25831	36.88734	Very pristine camp, miombo woodland and valley	3	24	1	pool in streambed	2	3	1	0	0	0	1	0	1	0	0	0	1	0	1	0	79	3		Inside ILUMA WMA	35	2022	0	35	30	K	2	Bwawa la Msiba wa Deo	84	Inside ILUMA WMA	-0.92	MiomboWoodland
983	3	Dry	26/08/2022	49	L	83	2	Bwawa la Msiba wa Deo	K	1	8.25831	36.88734	Very pristine camp, miombo woodland and valley	4	25	1	pool in streambed	3	3	1	0	0	0	2	1	0	0	0	1	0	0	1	0				Inside ILUMA WMA	35	2022	0	35	30	K	2	Bwawa la Msiba wa Deo	84	Inside ILUMA WMA	-0.92	MiomboWoodland
984	3	Dry	26/08/2022	49	L	83	2	Bwawa la Msiba wa Deo	K	1	8.25831	36.88734	Very pristine camp, miombo woodland and valley	5	26	1	pool in streambed	2	4	1	0	0	0	2	0	1	1	0	1	0	0	1	0	79	3		Inside ILUMA WMA	35	2022	0	35	30	K	2	Bwawa la Msiba wa Deo	84	Inside ILUMA WMA	-0.92	MiomboWoodland
985	3	Dry	26/08/2022	49	L	83	2	Bwawa la Msiba wa Deo	K	1	8.25831	36.88734	Very pristine camp, miombo woodland and valley	6	27	1	pool in streambed	1	2	1	0	0	0	1	0	1	0	0	1	0	0	1	0	79	3		Inside ILUMA WMA	35	2022	0	35	30	K	2	Bwawa la Msiba wa Deo	84	Inside ILUMA WMA	-0.92	MiomboWoodland
986	3	Dry	26/08/2022	49	L	83	2	Bwawa la Msiba wa Deo	K	1	8.25831	36.88734	Very pristine camp, miombo woodland and valley	7	28	1	pool in streambed	2	4	1	0	0	0	2	1	0	0	0	1	0	0	1	0				Inside ILUMA WMA	35	2022	0	35	30	K	2	Bwawa la Msiba wa Deo	84	Inside ILUMA WMA	-0.92	MiomboWoodland
987	3	Dry	26/08/2022	49	L	83	2	Bwawa la Msiba wa Deo	K	1	8.25831	36.88734	Very pristine camp, miombo woodland and valley	8	29	1	pool in streambed	2	4	1	0	0	0	1	1	0	0	0	1	0	0	1	0				Inside ILUMA WMA	35	2022	0	35	30	K	2	Bwawa la Msiba wa Deo	84	Inside ILUMA WMA	-0.92	MiomboWoodland
988	3	Dry	26/08/2022	49	L	83	2	Bwawa la Msiba wa Deo	K	1	8.25831	36.88734	Very pristine camp, miombo woodland and valley	9	30	1	pool in streambed	2	5	1	0	0	0	2	0	0	1	0	1	0	0	1	0	79	3		Inside ILUMA WMA	35	2022	0	35	30	K	2	Bwawa la Msiba wa Deo	84	Inside ILUMA WMA	-0.92	MiomboWoodland
989	3	Dry	26/08/2022	49	L	83	2	Bwawa la Msiba wa Deo	K	1	8.25831	36.88734	Very pristine camp, miombo woodland and valley	10	31	1	pool in streambed	2	3	0	0	0	1	2	0	1	0	0	0	1	1	0	1	79	3		Inside ILUMA WMA	35	2022	0	35	30	K	2	Bwawa la Msiba wa Deo	84	Inside ILUMA WMA	-0.92	MiomboWoodland
990	3	Dry	26/08/2022	49	L	83	2	Bwawa la Msiba wa Deo	K	1	8.25831	36.88734	Very pristine camp, miombo woodland and valley	11	32	1	pool in streambed	3	3	1	0	0	0	2	0	0	1	0	0	1	0	1	0	79	3		Inside ILUMA WMA	35	2022	0	35	30	K	2	Bwawa la Msiba wa Deo	84	Inside ILUMA WMA	-0.92	MiomboWoodland
991	3	Dry	26/08/2022	49	L	83	2	Bwawa la Msiba wa Deo	K	1	8.25831	36.88734	Very pristine camp, miombo woodland and valley	12	33	1	pool in streambed	2	4	1	0	0	0	2	1	0	0	0	1	0	0	1	0				Inside ILUMA WMA	35	2022	0	35	30	K	2	Bwawa la Msiba wa Deo	84	Inside ILUMA WMA	-0.92	MiomboWoodland
992	3	Dry	26/08/2022	49	L	83	2	Bwawa la Msiba wa Deo	K	1	8.25831	36.88734	Very pristine camp, miombo woodland and valley	13	34	1	pool in streambed	2	3	0	0	0	1	1	1	0	0	0	0	0	1	1	0				Inside ILUMA WMA	35	2022	0	35	30	K	2	Bwawa la Msiba wa Deo	84	Inside ILUMA WMA	-0.92	MiomboWoodland
993	3	Dry	26/08/2022	49	L	83	2	Bwawa la Msiba wa Deo	K	1	8.25831	36.88734	Very pristine camp, miombo woodland and valley	14	35	1	pool in streambed	2	4	0	0	0	1	2	1	0	0	0	1	0	0	1	0				Inside ILUMA WMA	35	2022	0	35	30	K	2	Bwawa la Msiba wa Deo	84	Inside ILUMA WMA	-0.92	MiomboWoodland
994	3	Dry	26/08/2022	49	L	83	2	Bwawa la Msiba wa Deo	K	1	8.25831	36.88734	Very pristine camp, miombo woodland and valley	15	36	1	pool in streambed	2	4	1	0	0	0	2	1	0	0	0	1	0	0	1	0				Inside ILUMA WMA	35	2022	0	35	30	K	2	Bwawa la Msiba wa Deo	84	Inside ILUMA WMA	-0.92	MiomboWoodland
995	3	Dry	26/08/2022	49	L	83	2	Bwawa la Msiba wa Deo	K	1	8.25831	36.88734	Very pristine camp, miombo woodland and valley	16	37	1	pool in streambed	2	5	0	0	0	1	2	1	0	0	0	0	1	0	1	0				Inside ILUMA WMA	35	2022	0	35	30	K	2	Bwawa la Msiba wa Deo	84	Inside ILUMA WMA	-0.92	MiomboWoodland
996	3	Dry	26/08/2022	49	L	83	2	Bwawa la Msiba wa Deo	K	1	8.25831	36.88734	Very pristine camp, miombo woodland and valley	17	38	1	pool in streambed	2	5	0	1	0	0	1	0	0	1	0	0	1	1	1	0	79	3		Inside ILUMA WMA	35	2022	0	35	30	K	2	Bwawa la Msiba wa Deo	84	Inside ILUMA WMA	-0.92	MiomboWoodland
997	3	Dry	26/08/2022	49	L	83	2	Bwawa la Msiba wa Deo	K	1	8.25831	36.88734	Very pristine camp, miombo woodland and valley	18	39	1	pool in streambed	2	5	1	0	0	0	2	0	1	0	0	0	1	0	1	0	79	3		Inside ILUMA WMA	35	2022	0	35	30	K	2	Bwawa la Msiba wa Deo	84	Inside ILUMA WMA	-0.92	MiomboWoodland
998	3	Dry	26/08/2022	49	L	83	2	Bwawa la Msiba wa Deo	K	1	8.25831	36.88734	Very pristine camp, miombo woodland and valley	19	40	1	pool in streambed	2	4	0	1	0	1	2	1	0	0	0	0	1	0	1	0				Inside ILUMA WMA	35	2022	0	35	30	K	2	Bwawa la Msiba wa Deo	84	Inside ILUMA WMA	-0.92	MiomboWoodland
999	3	Dry	26/08/2022	49	L	83	2	Bwawa la Msiba wa Deo	K	1	8.25831	36.88734	Very pristine camp, miombo woodland and valley	20	41	1	pool in streambed	1	2	0	1	0	0	1	1	0	0	0	0	1	1	1	0				Inside ILUMA WMA	35	2022	0	35	30	K	2	Bwawa la Msiba wa Deo	84	Inside ILUMA WMA	-0.92	MiomboWoodland
1000	3	Dry	26/08/2022	49	L	84	2	Bwawa la Msiba wa Deo	K	1	8.25831	36.88734	Very pristine camp, miombo woodland and valley	1	42	1	pool in streambed	2	5	0	1	0	1	2	1	0	0	0	1	0	0	1	0				Inside ILUMA WMA	35	2022	0	35	30	K	2	Bwawa la Msiba wa Deo	84	Inside ILUMA WMA	-0.92	MiomboWoodland
1001	3	Dry	26/08/2022	49	L	84	2	Bwawa la Msiba wa Deo	K	1	8.25831	36.88734	Very pristine camp, miombo woodland and valley	2	43	1	pool in streambed	2	5	0	1	0	1	2	0	1	0	1	1	0	0	1	0	79	3		Inside ILUMA WMA	35	2022	0	35	30	K	2	Bwawa la Msiba wa Deo	84	Inside ILUMA WMA	-0.92	MiomboWoodland
1002	3	Dry	26/08/2022	49	L	84	2	Bwawa la Msiba wa Deo	K	1	8.25831	36.88734	Very pristine camp, miombo woodland and valley	3	44	1	pool in streambed	2	5	0	1	0	0	2	1	0	0	0	1	0	0	1	0				Inside ILUMA WMA	35	2022	0	35	30	K	2	Bwawa la Msiba wa Deo	84	Inside ILUMA WMA	-0.92	MiomboWoodland
1003	3	Dry	26/08/2022	49	L	84	2	Bwawa la Msiba wa Deo	K	1	8.25831	36.88734	Very pristine camp, miombo woodland and valley	4	45	1	pool in streambed	2	5	1	0	0	0	1	1	0	0	0	1	0	0	1	0				Inside ILUMA WMA	35	2022	0	35	30	K	2	Bwawa la Msiba wa Deo	84	Inside ILUMA WMA	-0.92	MiomboWoodland
1004	3	Dry	26/08/2022	49	L	84	2	Bwawa la Msiba wa Deo	K	1	8.25831	36.88734	Very pristine camp, miombo woodland and valley	5	46	1	pool in streambed	1	2	1	0	0	0	1	1	0	0	0	1	0	0	1	0				Inside ILUMA WMA	35	2022	0	35	30	K	2	Bwawa la Msiba wa Deo	84	Inside ILUMA WMA	-0.92	MiomboWoodland
1005	3	Dry	26/08/2022	49	L	84	2	Bwawa la Msiba wa Deo	K	1	8.25831	36.88734	Very pristine camp, miombo woodland and valley	6	47	1	pool in streambed	2	4	0	1	0	1	1	1	0	0	0	1	0	0	1	0				Inside ILUMA WMA	35	2022	0	35	30	K	2	Bwawa la Msiba wa Deo	84	Inside ILUMA WMA	-0.92	MiomboWoodland
1006	3	Dry	26/08/2022	49	L	84	2	Bwawa la Msiba wa Deo	K	1	8.25831	36.88734	Very pristine camp, miombo woodland and valley	7	48	1	pool in streambed	2	5	0	0	0	1	2	0	1	0	0	1	0	0	1	0	79	3		Inside ILUMA WMA	35	2022	0	35	30	K	2	Bwawa la Msiba wa Deo	84	Inside ILUMA WMA	-0.92	MiomboWoodland
1007	3	Dry	26/08/2022	49	L	84	2	Bwawa la Msiba wa Deo	K	1	8.25831	36.88734	Very pristine camp, miombo woodland and valley	8	49	5	pond	2	5	0	0	0	1	2	1	0	0	0	1	0	0	1	0				Inside ILUMA WMA	35	2022	0	35	30	K	2	Bwawa la Msiba wa Deo	84	Inside ILUMA WMA	-0.92	MiomboWoodland
1008	3	Dry	26/08/2022	49	L	84	2	Bwawa la Msiba wa Deo	K	1	8.25831	36.88734	Very pristine camp, miombo woodland and valley	9	50	1	pool in streambed	2	5	1	0	0	0	2	1	0	0	0	1	0	0	1	0				Inside ILUMA WMA	35	2022	0	35	30	K	2	Bwawa la Msiba wa Deo	84	Inside ILUMA WMA	-0.92	MiomboWoodland
1009	3	Dry	26/08/2022	49	L	84	2	Bwawa la Msiba wa Deo	K	1	8.25831	36.88734	Very pristine camp, miombo woodland and valley	10	51	1	pool in streambed	2	5	0	0	0	1	1	1	0	0	0	1	0	0	1	0				Inside ILUMA WMA	35	2022	0	35	30	K	2	Bwawa la Msiba wa Deo	84	Inside ILUMA WMA	-0.92	MiomboWoodland
1010	3	Dry	26/08/2022	49	L	84	2	Bwawa la Msiba wa Deo	K	1	8.25831	36.88734	Very pristine camp, miombo woodland and valley	11	52	1	depression in streambed	2	5	0	0	0	1	2	1	0	0	0	1	0	0	1	0				Inside ILUMA WMA	35	2022	0	35	30	K	2	Bwawa la Msiba wa Deo	84	Inside ILUMA WMA	-0.92	MiomboWoodland
1011	3	Dry	26/08/2022	49	L	84	2	Bwawa la Msiba wa Deo	K	1	8.25831	36.88734	Very pristine camp, miombo woodland and valley	12	53	1	pool in streambed	2	5	0	0	0	1	2	1	0	0	0	1	0	0	1	0				Inside ILUMA WMA	35	2022	0	35	30	K	2	Bwawa la Msiba wa Deo	84	Inside ILUMA WMA	-0.92	MiomboWoodland
1012	3	Dry	26/08/2022	49	L	84	2	Bwawa la Msiba wa Deo	K	1	8.25831	36.88734	Very pristine camp, miombo woodland and valley	13	54	1	pool in streambed	2	5	1	0	0	0	2	1	0	0	0	1	0	0	1	0				Inside ILUMA WMA	35	2022	0	35	30	K	2	Bwawa la Msiba wa Deo	84	Inside ILUMA WMA	-0.92	MiomboWoodland
1013	3	Dry	26/08/2022	49	L	84	2	Bwawa la Msiba wa Deo	K	1	8.25831	36.88734	Very pristine camp, miombo woodland and valley	14	55	1	pool in streambed	2	5	0	1	0	0	2	1	0	0	0	0	1	0	1	0				Inside ILUMA WMA	35	2022	0	35	30	K	2	Bwawa la Msiba wa Deo	84	Inside ILUMA WMA	-0.92	MiomboWoodland
1014	3	Dry	26/08/2022	49	L	84	2	Bwawa la Msiba wa Deo	K	1	8.25831	36.88734	Very pristine camp, miombo woodland and valley	15	56	1	pool in streambed	2	5	1	0	0	0	2	1	0	0	0	1	0	0	1	0				Inside ILUMA WMA	35	2022	0	35	30	K	2	Bwawa la Msiba wa Deo	84	Inside ILUMA WMA	-0.92	MiomboWoodland
1015	3	Dry	26/08/2022	49	L	84	2	Bwawa la Msiba wa Deo	K	1	8.25831	36.88734	Very pristine camp, miombo woodland and valley	16	57	1	pool in streambed	2	5	0	1	0	0	1	1	0	0	0	1	0	0	1	0				Inside ILUMA WMA	35	2022	0	35	30	K	2	Bwawa la Msiba wa Deo	84	Inside ILUMA WMA	-0.92	MiomboWoodland
1016	3	Dry	26/08/2022	49	L	84	2	Bwawa la Msiba wa Deo	K	1	8.25831	36.88734	Very pristine camp, miombo woodland and valley	17	58	1	pool in streambed	2	5	1	0	0	0	2	1	0	0	0	1	0	0	1	0				Inside ILUMA WMA	35	2022	0	35	30	K	2	Bwawa la Msiba wa Deo	84	Inside ILUMA WMA	-0.92	MiomboWoodland
1017	3	Dry	26/08/2022	49	L	84	2	Bwawa la Msiba wa Deo	K	1	8.25831	36.88734	Very pristine camp, miombo woodland and valley	18	59	1	pool in streambed	2	5	1	0	0	0	2	1	0	0	0	1	0	0	1	0				Inside ILUMA WMA	35	2022	0	35	30	K	2	Bwawa la Msiba wa Deo	84	Inside ILUMA WMA	-0.92	MiomboWoodland
1018	3	Dry	26/08/2022	49	L	84	2	Bwawa la Msiba wa Deo	K	1	8.25831	36.88734	Very pristine camp, miombo woodland and valley	19	60	1	pool in streambed	3	4	1	0	0	0	2	0	0	1	0	0	0	1	1	0	79	3		Inside ILUMA WMA	35	2022	0	35	30	K	2	Bwawa la Msiba wa Deo	84	Inside ILUMA WMA	-0.92	MiomboWoodland
1019	3	Dry	26/08/2022	49	L	84	2	Bwawa la Msiba wa Deo	K	1	8.25831	36.88734	Very pristine camp, miombo woodland and valley	20	61	1	pool in streambed	2	5	1	0	0	0	1	1	0	0	0	1	0	0	1	0				Inside ILUMA WMA	35	2022	0	35	30	K	2	Bwawa la Msiba wa Deo	84	Inside ILUMA WMA	-0.92	MiomboWoodland
1020	3	Dry	28/08/2022	50	L	85	3	Bwawa la Nyati	K	62	8.29585	36.88726	Large waterhole, almost pristine. Two sakuma settlements close by. Caught meat poachers at camp	1	63	5	waterhole	3	10	0	1	1	0	2	0	1	1	0	0	1	1	1	0	80	2		Inside ILUMA WMA	36	2022	0	36	31	K	3	Bwawa la Nyati	85	Inside ILUMA WMA	-0.255	MiomboWoodland
1021	3	Dry	28/08/2022	50	L	85	3	Bwawa la Nyati	K	62	8.29585	36.88726	Large waterhole, almost pristine. Two sakuma settlements close by. Caught meat poachers at camp	2	64	5	waterhole	2	5	1	0	0	0	1	0	1	1	1	1	0	0	1	0	81	2		Inside ILUMA WMA	36	2022	0	36	31	K	3	Bwawa la Nyati	85	Inside ILUMA WMA	-0.255	MiomboWoodland
1022	3	Dry	28/08/2022	50	L	85	3	Bwawa la Nyati	K	62	8.29585	36.88726	Large waterhole, almost pristine. Two sakuma settlements close by. Caught meat poachers at camp	3	65	1	pool in streambed	2	5	1	0	0	0	1	1	0	0	0	1	0	0	1	0				Inside ILUMA WMA	36	2022	0	36	31	K	3	Bwawa la Nyati	85	Inside ILUMA WMA	-0.255	MiomboWoodland
1023	3	Dry	28/08/2022	50	L	85	3	Bwawa la Nyati	K	62	8.29585	36.88726	Large waterhole, almost pristine. Two sakuma settlements close by. Caught meat poachers at camp	4	66	1	pool in streambed	1	1	1	0	0	0	1	1	0	0	0	1	0	0	1	0				Inside ILUMA WMA	36	2022	0	36	31	K	3	Bwawa la Nyati	85	Inside ILUMA WMA	-0.255	MiomboWoodland
1024	3	Dry	28/08/2022	50	L	85	3	Bwawa la Nyati	K	62	8.29585	36.88726	Large waterhole, almost pristine. Two sakuma settlements close by. Caught meat poachers at camp	5	67	1	pool in streambed	2	5	1	0	0	0	2	0	0	1	0	0	1	0	1	0	82	3		Inside ILUMA WMA	36	2022	0	36	31	K	3	Bwawa la Nyati	85	Inside ILUMA WMA	-0.255	MiomboWoodland
1025	3	Dry	28/08/2022	50	L	85	3	Bwawa la Nyati	K	62	8.29585	36.88726	Large waterhole, almost pristine. Two sakuma settlements close by. Caught meat poachers at camp	6	68	1	pool in streambed	3	4	1	0	0	0	1	1	0	0	0	1	0	0	1	0				Inside ILUMA WMA	36	2022	0	36	31	K	3	Bwawa la Nyati	85	Inside ILUMA WMA	-0.255	MiomboWoodland
1026	3	Dry	28/08/2022	50	L	85	3	Bwawa la Nyati	K	62	8.29585	36.88726	Large waterhole, almost pristine. Two sakuma settlements close by. Caught meat poachers at camp	7	69	1	pool in streambed	2	5	1	0	0	0	2	1	0	0	0	1	0	0	1	0				Inside ILUMA WMA	36	2022	0	36	31	K	3	Bwawa la Nyati	85	Inside ILUMA WMA	-0.255	MiomboWoodland
1027	3	Dry	28/08/2022	50	L	85	3	Bwawa la Nyati	K	62	8.29585	36.88726	Large waterhole, almost pristine. Two sakuma settlements close by. Caught meat poachers at camp	8	70	1	pool in streambed	2	4	1	0	0	0	2	0	1	0	1	1	0	0	1	0	82	3		Inside ILUMA WMA	36	2022	0	36	31	K	3	Bwawa la Nyati	85	Inside ILUMA WMA	-0.255	MiomboWoodland
1028	3	Dry	28/08/2022	50	L	85	3	Bwawa la Nyati	K	62	8.29585	36.88726	Large waterhole, almost pristine. Two sakuma settlements close by. Caught meat poachers at camp	9	71	1	pool in streambed	2	5	1	0	0	0	2	1	0	0	0	1	0	0	1	0				Inside ILUMA WMA	36	2022	0	36	31	K	3	Bwawa la Nyati	85	Inside ILUMA WMA	-0.255	MiomboWoodland
1029	3	Dry	28/08/2022	50	L	85	3	Bwawa la Nyati	K	62	8.29585	36.88726	Large waterhole, almost pristine. Two sakuma settlements close by. Caught meat poachers at camp	10	72	1	pool in streambed	2	5	1	0	0	0	2	1	0	0	0	0	0	1	1	0				Inside ILUMA WMA	36	2022	0	36	31	K	3	Bwawa la Nyati	85	Inside ILUMA WMA	-0.255	MiomboWoodland
1030	3	Dry	28/08/2022	50	L	85	3	Bwawa la Nyati	K	62	8.29585	36.88726	Large waterhole, almost pristine. Two sakuma settlements close by. Caught meat poachers at camp	11	73	1	pool in streambed	2	5	1	0	0	0	2	0	1	0	1	1	0	0	1	0	82	3		Inside ILUMA WMA	36	2022	0	36	31	K	3	Bwawa la Nyati	85	Inside ILUMA WMA	-0.255	MiomboWoodland
1031	3	Dry	28/08/2022	50	L	85	3	Bwawa la Nyati	K	62	8.29585	36.88726	Large waterhole, almost pristine. Two sakuma settlements close by. Caught meat poachers at camp	12	74	1	pool in streambed	2	5	1	0	0	0	2	1	0	0	0	1	0	0	1	0				Inside ILUMA WMA	36	2022	0	36	31	K	3	Bwawa la Nyati	85	Inside ILUMA WMA	-0.255	MiomboWoodland
1032	3	Dry	28/08/2022	50	L	85	3	Bwawa la Nyati	K	62	8.29585	36.88726	Large waterhole, almost pristine. Two sakuma settlements close by. Caught meat poachers at camp	13	75	1	pool in streambed	2	4	1	0	0	0	2	1	0	0	0	1	0	0	1	0				Inside ILUMA WMA	36	2022	0	36	31	K	3	Bwawa la Nyati	85	Inside ILUMA WMA	-0.255	MiomboWoodland
1033	3	Dry	28/08/2022	50	L	85	3	Bwawa la Nyati	K	62	8.29585	36.88726	Large waterhole, almost pristine. Two sakuma settlements close by. Caught meat poachers at camp	14	76	5	waterhole	4	8	0	1	1	0	1	0	1	1	0	0	1	0	1	0	82	3		Inside ILUMA WMA	36	2022	0	36	31	K	3	Bwawa la Nyati	85	Inside ILUMA WMA	-0.255	MiomboWoodland
1034	3	Dry	28/08/2022	50	L	85	3	Bwawa la Nyati	K	62	8.29585	36.88726	Large waterhole, almost pristine. Two sakuma settlements close by. Caught meat poachers at camp	15	77	1	depression in streambed	2	3	1	0	0	0	2	0	1	1	0	1	0	0	1	0	82	3		Inside ILUMA WMA	36	2022	0	36	31	K	3	Bwawa la Nyati	85	Inside ILUMA WMA	-0.255	MiomboWoodland
1035	3	Dry	28/08/2022	50	L	85	3	Bwawa la Nyati	K	62	8.29585	36.88726	Large waterhole, almost pristine. Two sakuma settlements close by. Caught meat poachers at camp	16	78	1	depression in streambed	2	1	1	0	0	0	2	1	0	0	0	1	0	0	1	0				Inside ILUMA WMA	36	2022	0	36	31	K	3	Bwawa la Nyati	85	Inside ILUMA WMA	-0.255	MiomboWoodland
1036	3	Dry	28/08/2022	50	L	85	3	Bwawa la Nyati	K	62	8.29585	36.88726	Large waterhole, almost pristine. Two sakuma settlements close by. Caught meat poachers at camp	17	79	1	depression in streambed	2	1	1	0	0	0	2	1	0	0	0	1	0	0	1	0				Inside ILUMA WMA	36	2022	0	36	31	K	3	Bwawa la Nyati	85	Inside ILUMA WMA	-0.255	MiomboWoodland
1072	3	Dry	30/08/2022	51	L	87	4	Bwawa la Nandete	K	81	8.3486	36.89737	Large waterholesurrounded by forest. Highly encroached. waterholealmost fully covered with rice. Fresh hippo	15	116	1	depression in stone	2	4	1	0	0	0	1	1	0	0	0	0	1	1	1	0				Inside ILUMA WMA	36	2022	0	36	31	K	4	Bwawa la Nandete	35	Inside ILUMA WMA	-9.59	MiomboWoodland
1073	3	Dry	30/08/2022	51	L	87	4	Bwawa la Nandete	K	81	8.3486	36.89737	Large waterholesurrounded by forest. Highly encroached. waterholealmost fully covered with rice. Fresh hippo	16	117	1	depression in stone	2	4	1	0	0	0	1	0	1	0	0	1	0	0	1	0	84	3		Inside ILUMA WMA	36	2022	0	36	31	K	4	Bwawa la Nandete	35	Inside ILUMA WMA	-9.59	MiomboWoodland
1074	3	Dry	30/08/2022	51	L	87	4	Bwawa la Nandete	K	81	8.3486	36.89737	Large waterholesurrounded by forest. Highly encroached. waterholealmost fully covered with rice. Fresh hippo	17	118	1	depression in stone	1	2	1	0	0	0	1	0	1	0	0	1	0	0	1	0	84	3		Inside ILUMA WMA	36	2022	0	36	31	K	4	Bwawa la Nandete	35	Inside ILUMA WMA	-9.59	MiomboWoodland
1075	3	Dry	30/08/2022	51	L	87	4	Bwawa la Nandete	K	81	8.3486	36.89737	Large waterholesurrounded by forest. Highly encroached. waterholealmost fully covered with rice. Fresh hippo	18	119	1	depression in stone	2	3	1	0	0	0	1	1	0	0	0	1	0	0	1	0				Inside ILUMA WMA	36	2022	0	36	31	K	4	Bwawa la Nandete	35	Inside ILUMA WMA	-9.59	MiomboWoodland
1076	3	Dry	30/08/2022	51	L	87	4	Bwawa la Nandete	K	81	8.3486	36.89737	Large waterholesurrounded by forest. Highly encroached. waterholealmost fully covered with rice. Fresh hippo	19	120	1	depression in stone	1	1	1	0	0	0	1	1	0	0	0	1	0	0	1	0				Inside ILUMA WMA	36	2022	0	36	31	K	4	Bwawa la Nandete	35	Inside ILUMA WMA	-9.59	MiomboWoodland
1077	3	Dry	30/08/2022	51	L	88	4	Bwawa la Nandete	K	81	8.3486	36.89737	Large waterholesurrounded by forest. Highly encroached. waterholealmost fully covered with rice. Fresh hippo	20	121	1	pool in streambed	1	1	1	0	0	0	1	1	0	0	0	1	0	0	1	0				Inside ILUMA WMA	36	2022	0	36	31	K	4	Bwawa la Nandete	35	Inside ILUMA WMA	-9.59	MiomboWoodland
1078	3	Dry	30/08/2022	51	L	88	4	Bwawa la Nandete	K	81	8.3486	36.89737	Large waterholesurrounded by forest. Highly encroached. waterholealmost fully covered with rice. Fresh hippo	1	122	1	pool in streambed	2	5	1	0	0	0	2	0	0	1	0	0	1	1	1	0	84	3		Inside ILUMA WMA	36	2022	0	36	31	K	4	Bwawa la Nandete	35	Inside ILUMA WMA	-9.59	MiomboWoodland
1079	3	Dry	30/08/2022	51	L	88	4	Bwawa la Nandete	K	81	8.3486	36.89737	Large waterholesurrounded by forest. Highly encroached. waterholealmost fully covered with rice. Fresh hippo	2	123	1	pool in streambed	1	1	1	0	0	0	1	1	0	0	0	1	0	0	1	0				Inside ILUMA WMA	36	2022	0	36	31	K	4	Bwawa la Nandete	35	Inside ILUMA WMA	-9.59	MiomboWoodland
1080	3	Dry	30/08/2022	51	L	88	4	Bwawa la Nandete	K	81	8.3486	36.89737	Large waterholesurrounded by forest. Highly encroached. waterholealmost fully covered with rice. Fresh hippo	3	124	1	pool in streambed	2	5	1	0	0	0	1	0	1	1	1	1	0	0	1	0	84	3		Inside ILUMA WMA	36	2022	0	36	31	K	4	Bwawa la Nandete	35	Inside ILUMA WMA	-9.59	MiomboWoodland
1081	3	Dry	30/08/2022	51	L	88	4	Bwawa la Nandete	K	81	8.3486	36.89737	Large waterholesurrounded by forest. Highly encroached. waterholealmost fully covered with rice. Fresh hippo	4	125	1	pool in streambed	2	5	1	0	0	0	2	1	0	0	0	1	0	0	1	0				Inside ILUMA WMA	36	2022	0	36	31	K	4	Bwawa la Nandete	35	Inside ILUMA WMA	-9.59	MiomboWoodland
1082	3	Dry	01/09/2022	52	L	89	5	Korongo la Bundu	K	126	8.37761	36.90129	Large river, encroached (mainly rice fields)	1	127	5	waterhole	3	5	1	0	0	0	1	0	1	1	1	0	1	0	1	0	85	3		Inside ILUMA WMA	36	2022	0	36	31	K	5	Korongo la Bundu	30	Inside ILUMA WMA	-1.753	MiomboWoodland
1083	3	Dry	01/09/2022	52	L	89	5	Korongo la Bundu	K	126	8.37761	36.90129	Large river, encroached (mainly rice fields)	2	128	5	waterhole	2	5	0	0	0	1	1	0	1	1	1	0	1	1	1	0	85	3		Inside ILUMA WMA	36	2022	0	36	31	K	5	Korongo la Bundu	30	Inside ILUMA WMA	-1.753	MiomboWoodland
1084	3	Dry	01/09/2022	52	L	89	5	Korongo la Bundu	K	126	8.37761	36.90129	Large river, encroached (mainly rice fields)	3	129	1	pool in streambed	1	2	1	0	0	0	1	1	0	0	0	0	1	1	1	0				Inside ILUMA WMA	36	2022	0	36	31	K	5	Korongo la Bundu	30	Inside ILUMA WMA	-1.753	MiomboWoodland
1085	3	Dry	01/09/2022	52	L	89	5	Korongo la Bundu	K	126	8.37761	36.90129	Large river, encroached (mainly rice fields)	4	130	1	pool in streambed	1	2	1	0	0	0	1	0	0	1	0	1	0	0	1	0	86	3		Inside ILUMA WMA	36	2022	0	36	31	K	5	Korongo la Bundu	30	Inside ILUMA WMA	-1.753	MiomboWoodland
1086	3	Dry	01/09/2022	52	L	89	5	Korongo la Bundu	K	126	8.37761	36.90129	Large river, encroached (mainly rice fields)	5	131	1	pool in streambed	2	4	1	0	0	0	1	0	1	0	0	0	1	1	1	0	86	3		Inside ILUMA WMA	36	2022	0	36	31	K	5	Korongo la Bundu	30	Inside ILUMA WMA	-1.753	MiomboWoodland
1087	3	Dry	01/09/2022	52	L	89	5	Korongo la Bundu	K	126	8.37761	36.90129	Large river, encroached (mainly rice fields)	6	132	1	pool in streambed	2	4	1	0	0	0	1	1	0	0	0	1	0	0	1	0				Inside ILUMA WMA	36	2022	0	36	31	K	5	Korongo la Bundu	30	Inside ILUMA WMA	-1.753	MiomboWoodland
1088	3	Dry	01/09/2022	52	L	89	5	Korongo la Bundu	K	126	8.37761	36.90129	Large river, encroached (mainly rice fields)	7	133	1	pool in streambed	2	5	1	0	0	0	1	1	0	0	0	1	0	0	1	0				Inside ILUMA WMA	36	2022	0	36	31	K	5	Korongo la Bundu	30	Inside ILUMA WMA	-1.753	MiomboWoodland
1089	3	Dry	03/09/2022	53	L	90	6	Bwawa la Namamba	K	134	8.34917	36.81664	Located in hilly area. Surrounded by dense forest. Encroached and lots of poaching activity	1	135	2	swampy area	3	5	1	0	0	0	1	1	0	0	0	0	1	1	0	1	87	3		Inside ILUMA WMA	36	2022	0	36	31	K	6	Bwawa la Namamba	40	Inside ILUMA WMA	-10.287	MiomboWoodland
1090	3	Dry	03/09/2022	53	L	90	6	Bwawa la Namamba	K	134	8.34917	36.81664	Located in hilly area. Surrounded by dense forest. Encroached and lots of poaching activity	2	136	7	well	1	2	1	0	0	0	2	1	0	0	0	1	0	0	1	0				Inside ILUMA WMA	36	2022	0	36	31	K	6	Bwawa la Namamba	40	Inside ILUMA WMA	-10.287	MiomboWoodland
1091	3	Dry	03/09/2022	53	L	90	6	Bwawa la Namamba	K	134	8.34917	36.81664	Located in hilly area. Surrounded by dense forest. Encroached and lots of poaching activity	3	137	5	waterhole	4	1	0	0	1	1	1	0	1	1	1	1	0	0	1	0	88	3		Inside ILUMA WMA	36	2022	0	36	31	K	6	Bwawa la Namamba	40	Inside ILUMA WMA	-10.287	MiomboWoodland
1092	3	Dry	03/09/2022	53	L	90	6	Bwawa la Namamba	K	134	8.34917	36.81664	Located in hilly area. Surrounded by dense forest. Encroached and lots of poaching activity	4	138	1	depression outside streambed	2	3	0	1	0	0	1	1	0	0	0	0	1	1	1	0				Inside ILUMA WMA	36	2022	0	36	31	K	6	Bwawa la Namamba	40	Inside ILUMA WMA	-10.287	MiomboWoodland
1093	3	Dry	03/09/2022	53	L	90	6	Bwawa la Namamba	K	134	8.34917	36.81664	Located in hilly area. Surrounded by dense forest. Encroached and lots of poaching activity	5	139	1	depression in streambed	2	5	1	0	0	0	2	0	1	0	0	0	1	0	1	0	88	3		Inside ILUMA WMA	36	2022	0	36	31	K	6	Bwawa la Namamba	40	Inside ILUMA WMA	-10.287	MiomboWoodland
1094	3	Dry	03/09/2022	53	L	90	6	Bwawa la Namamba	K	134	8.34917	36.81664	Located in hilly area. Surrounded by dense forest. Encroached and lots of poaching activity	6	140	1	depression in streambed	3	3	1	0	0	0	3	1	0	0	0	1	0	0	1	0				Inside ILUMA WMA	36	2022	0	36	31	K	6	Bwawa la Namamba	40	Inside ILUMA WMA	-10.287	MiomboWoodland
1095	3	Dry	03/09/2022	53	L	90	6	Bwawa la Namamba	K	134	8.34917	36.81664	Located in hilly area. Surrounded by dense forest. Encroached and lots of poaching activity	7	141	3	flowing stream	3	7	1	0	0	0	2	0	1	0	0	0	1	1	1	0	88	3		Inside ILUMA WMA	36	2022	0	36	31	K	6	Bwawa la Namamba	40	Inside ILUMA WMA	-10.287	MiomboWoodland
1096	3	Dry	03/09/2022	53	L	90	6	Bwawa la Namamba	K	134	8.34917	36.81664	Located in hilly area. Surrounded by dense forest. Encroached and lots of poaching activity	8	142	1	depression	2	5	1	0	0	0	2	0	1	1	0	0	1	1	1	0	88	3		Inside ILUMA WMA	36	2022	0	36	31	K	6	Bwawa la Namamba	40	Inside ILUMA WMA	-10.287	MiomboWoodland
1097	3	Dry	03/09/2022	53	L	90	6	Bwawa la Namamba	K	134	8.34917	36.81664	Located in hilly area. Surrounded by dense forest. Encroached and lots of poaching activity	9	143	1	depression	2	5	1	0	0	0	3	1	0	0	0	0	1	0	1	0				Inside ILUMA WMA	36	2022	0	36	31	K	6	Bwawa la Namamba	40	Inside ILUMA WMA	-10.287	MiomboWoodland
1098	3	Dry	03/09/2022	53	L	90	6	Bwawa la Namamba	K	134	8.34917	36.81664	Located in hilly area. Surrounded by dense forest. Encroached and lots of poaching activity	10	144	1	depression	2	5	1	0	0	0	2	1	0	0	0	0	1	0	1	0				Inside ILUMA WMA	36	2022	0	36	31	K	6	Bwawa la Namamba	40	Inside ILUMA WMA	-10.287	MiomboWoodland
1099	3	Dry	03/09/2022	53	L	90	6	Bwawa la Namamba	K	134	8.34917	36.81664	Located in hilly area. Surrounded by dense forest. Encroached and lots of poaching activity	11	145	1	depression	2	5	1	0	0	0	2	1	0	0	0	0	1	0	1	0				Inside ILUMA WMA	36	2022	0	36	31	K	6	Bwawa la Namamba	40	Inside ILUMA WMA	-10.287	MiomboWoodland
1100	3	Dry	03/09/2022	53	L	90	6	Bwawa la Namamba	K	134	8.34917	36.81664	Located in hilly area. Surrounded by dense forest. Encroached and lots of poaching activity	12	146	1	depression	2	5	1	0	0	0	2	0	0	1	0	0	1	0	1	0	88	3		Inside ILUMA WMA	36	2022	0	36	31	K	6	Bwawa la Namamba	40	Inside ILUMA WMA	-10.287	MiomboWoodland
1101	3	Dry	03/09/2022	53	L	90	6	Bwawa la Namamba	K	134	8.34917	36.81664	Located in hilly area. Surrounded by dense forest. Encroached and lots of poaching activity	13	147	1	depression	2	5	1	0	0	0	2	1	0	0	0	0	1	0	1	0				Inside ILUMA WMA	36	2022	0	36	31	K	6	Bwawa la Namamba	40	Inside ILUMA WMA	-10.287	MiomboWoodland
1102	3	Dry	03/09/2022	53	L	90	6	Bwawa la Namamba	K	134	8.34917	36.81664	Located in hilly area. Surrounded by dense forest. Encroached and lots of poaching activity	14	148	1	depression in streambed	2	5	1	0	0	0	2	1	0	0	0	1	0	0	1	0				Inside ILUMA WMA	36	2022	0	36	31	K	6	Bwawa la Namamba	40	Inside ILUMA WMA	-10.287	MiomboWoodland
1103	3	Dry	03/09/2022	53	L	90	6	Bwawa la Namamba	K	134	8.34917	36.81664	Located in hilly area. Surrounded by dense forest. Encroached and lots of poaching activity	15	149	1	depression	1	2	1	0	0	0	1	1	0	0	0	1	0	0	1	0				Inside ILUMA WMA	36	2022	0	36	31	K	6	Bwawa la Namamba	40	Inside ILUMA WMA	-10.287	MiomboWoodland
1104	3	Dry	03/09/2022	53	L	90	6	Bwawa la Namamba	K	134	8.34917	36.81664	Located in hilly area. Surrounded by dense forest. Encroached and lots of poaching activity	16	150	1	depression	1	2	1	0	0	0	1	1	0	0	0	1	0	0	1	0				Inside ILUMA WMA	36	2022	0	36	31	K	6	Bwawa la Namamba	40	Inside ILUMA WMA	-10.287	MiomboWoodland
1105	3	Dry	03/09/2022	53	L	90	6	Bwawa la Namamba	K	134	8.34917	36.81664	Located in hilly area. Surrounded by dense forest. Encroached and lots of poaching activity	17	151	1	depression in stone	2	3	1	0	0	0	2	1	0	0	0	1	0	0	1	0				Inside ILUMA WMA	36	2022	0	36	31	K	6	Bwawa la Namamba	40	Inside ILUMA WMA	-10.287	MiomboWoodland
1106	3	Dry	03/09/2022	53	L	90	6	Bwawa la Namamba	K	134	8.34917	36.81664	Located in hilly area. Surrounded by dense forest. Encroached and lots of poaching activity	18	152	1	depression	1	2	1	0	0	0	1	1	0	0	0	0	0	1	1	0				Inside ILUMA WMA	36	2022	0	36	31	K	6	Bwawa la Namamba	40	Inside ILUMA WMA	-10.287	MiomboWoodland
1107	3	Dry	03/09/2022	53	L	90	6	Bwawa la Namamba	K	134	8.34917	36.81664	Located in hilly area. Surrounded by dense forest. Encroached and lots of poaching activity	19	153	1	depression	1	2	1	0	0	0	1	1	0	0	0	1	0	0	1	0				Inside ILUMA WMA	36	2022	0	36	31	K	6	Bwawa la Namamba	40	Inside ILUMA WMA	-10.287	MiomboWoodland
1108	3	Dry	03/09/2022	53	L	90	6	Bwawa la Namamba	K	134	8.34917	36.81664	Located in hilly area. Surrounded by dense forest. Encroached and lots of poaching activity	20	154	1	depression	2	5	1	0	0	0	2	0	1	0	0	1	0	0	1	0	88	3		Inside ILUMA WMA	36	2022	0	36	31	K	6	Bwawa la Namamba	40	Inside ILUMA WMA	-10.287	MiomboWoodland
1109	3	Dry	05/09/2022	54	L	91	7	Bwawa la Chakacheni	K	156	8.31631	36.81469	Highly encroached camp by Sakuma. Extremely dry land	1	157	5	waterhole	3	7	1	0	0	0	2	0	1	1	1	0	1	1	1	0	89	2		Inside ILUMA WMA	37	2022	0	37	32	K	7	Bwawa la Chakacheni	15	Inside ILUMA WMA	-8.324	MiomboWoodland
1110	3	Dry	05/09/2022	54	L	91	7	Bwawa la Chakacheni	K	156	8.31631	36.81469	Highly encroached camp by Sakuma. Extremely dry land	2	158	1	depression	3	2	1	0	0	0	2	0	1	1	1	1	0	0	1	0	90	3		Inside ILUMA WMA	37	2022	0	37	32	K	7	Bwawa la Chakacheni	15	Inside ILUMA WMA	-8.324	MiomboWoodland
1111	3	Dry	05/09/2022	54	L	91	7	Bwawa la Chakacheni	K	156	8.31631	36.81469	Highly encroached camp by Sakuma. Extremely dry land	3	159	1	pool in streambed	1	2	1	0	0	0	1	0	1	1	0	1	0	0	1	0	90	3		Inside ILUMA WMA	37	2022	0	37	32	K	7	Bwawa la Chakacheni	15	Inside ILUMA WMA	-8.324	MiomboWoodland
1112	3	Dry	05/09/2022	54	L	91	7	Bwawa la Chakacheni	K	156	8.31631	36.81469	Highly encroached camp by Sakuma. Extremely dry land	4	160	1	pool in streambed	2	5	1	0	0	0	2	1	0	0	0	1	0	0	1	0				Inside ILUMA WMA	37	2022	0	37	32	K	7	Bwawa la Chakacheni	15	Inside ILUMA WMA	-8.324	MiomboWoodland
1113	3	Dry	05/09/2022	54	L	91	7	Bwawa la Chakacheni	K	156	8.31631	36.81469	Highly encroached camp by Sakuma. Extremely dry land	5	161	1	pool in streambed	2	5	1	0	0	0	2	1	0	0	0	1	0	0	1	0				Inside ILUMA WMA	37	2022	0	37	32	K	7	Bwawa la Chakacheni	15	Inside ILUMA WMA	-8.324	MiomboWoodland
1114	3	Dry	05/09/2022	54	L	91	7	Bwawa la Chakacheni	K	156	8.31631	36.81469	Highly encroached camp by Sakuma. Extremely dry land	6	162	1	pool in streambed	1	1	1	0	0	0	1	1	0	0	0	1	0	0	1	0				Inside ILUMA WMA	37	2022	0	37	32	K	7	Bwawa la Chakacheni	15	Inside ILUMA WMA	-8.324	MiomboWoodland
1115	3	Dry	05/09/2022	54	L	91	7	Bwawa la Chakacheni	K	156	8.31631	36.81469	Highly encroached camp by Sakuma. Extremely dry land	7	163	1	pool in streambed	2	3	1	0	0	0	2	1	0	0	0	0	0	1	1	0				Inside ILUMA WMA	37	2022	0	37	32	K	7	Bwawa la Chakacheni	15	Inside ILUMA WMA	-8.324	MiomboWoodland
1116	3	Dry	05/09/2022	54	L	91	7	Bwawa la Chakacheni	K	156	8.31631	36.81469	Highly encroached camp by Sakuma. Extremely dry land	8	164	1	pool in streambed	2	5	1	0	0	0	2	1	0	0	0	1	0	0	1	0				Inside ILUMA WMA	37	2022	0	37	32	K	7	Bwawa la Chakacheni	15	Inside ILUMA WMA	-8.324	MiomboWoodland
1117	3	Dry	05/09/2022	54	L	91	7	Bwawa la Chakacheni	K	156	8.31631	36.81469	Highly encroached camp by Sakuma. Extremely dry land	9	165	1	pool in streambed	2	5	1	0	0	0	1	1	0	0	0	1	0	0	1	0				Inside ILUMA WMA	37	2022	0	37	32	K	7	Bwawa la Chakacheni	15	Inside ILUMA WMA	-8.324	MiomboWoodland
1118	3	Dry	05/09/2022	54	L	91	7	Bwawa la Chakacheni	K	156	8.31631	36.81469	Highly encroached camp by Sakuma. Extremely dry land	10	166	1	pool in streambed	2	5	1	0	0	0	1	1	0	0	0	1	0	0	1	0				Inside ILUMA WMA	37	2022	0	37	32	K	7	Bwawa la Chakacheni	15	Inside ILUMA WMA	-8.324	MiomboWoodland
1119	3	Dry	05/09/2022	54	L	91	7	Bwawa la Chakacheni	K	156	8.31631	36.81469	Highly encroached camp by Sakuma. Extremely dry land	11	167	1	pool in streambed	2	3	1	0	0	0	2	1	0	0	0	1	0	0	1	0				Inside ILUMA WMA	37	2022	0	37	32	K	7	Bwawa la Chakacheni	15	Inside ILUMA WMA	-8.324	MiomboWoodland
1120	3	Dry	05/09/2022	54	L	91	7	Bwawa la Chakacheni	K	156	8.31631	36.81469	Highly encroached camp by Sakuma. Extremely dry land	12	168	1	pool in streambed	2	2	1	0	0	0	2	0	0	1	0	1	0	0	1	0	90	3		Inside ILUMA WMA	37	2022	0	37	32	K	7	Bwawa la Chakacheni	15	Inside ILUMA WMA	-8.324	MiomboWoodland
1121	3	Dry	05/09/2022	54	L	91	7	Bwawa la Chakacheni	K	156	8.31631	36.81469	Highly encroached camp by Sakuma. Extremely dry land	13	169	1	pool in streambed	3	3	1	0	0	0	2	1	0	0	0	1	0	0	1	0				Inside ILUMA WMA	37	2022	0	37	32	K	7	Bwawa la Chakacheni	15	Inside ILUMA WMA	-8.324	MiomboWoodland
1122	3	Dry	05/09/2022	54	L	91	7	Bwawa la Chakacheni	K	156	8.31631	36.81469	Highly encroached camp by Sakuma. Extremely dry land	14	170	1	pool in streambed	2	4	1	0	0	0	1	0	1	0	0	1	0	0	1	0	90	3		Inside ILUMA WMA	37	2022	0	37	32	K	7	Bwawa la Chakacheni	15	Inside ILUMA WMA	-8.324	MiomboWoodland
1123	3	Dry	05/09/2022	54	L	91	7	Bwawa la Chakacheni	K	156	8.31631	36.81469	Highly encroached camp by Sakuma. Extremely dry land	15	171	1	pool in streambed	2	4	1	0	0	0	1	0	1	0	1	1	0	0	1	0	90	3		Inside ILUMA WMA	37	2022	0	37	32	K	7	Bwawa la Chakacheni	15	Inside ILUMA WMA	-8.324	MiomboWoodland
1124	3	Dry	05/09/2022	54	L	91	7	Bwawa la Chakacheni	K	156	8.31631	36.81469	Highly encroached camp by Sakuma. Extremely dry land	16	172	1	pool in streambed	2	2	1	0	0	0	1	1	0	0	0	1	0	0	1	0				Inside ILUMA WMA	37	2022	0	37	32	K	7	Bwawa la Chakacheni	15	Inside ILUMA WMA	-8.324	MiomboWoodland
1125	3	Dry	05/09/2022	54	L	91	7	Bwawa la Chakacheni	K	156	8.31631	36.81469	Highly encroached camp by Sakuma. Extremely dry land	17	173	1	pool in streambed	1	1	1	0	0	0	1	1	0	0	0	1	0	0	1	0				Inside ILUMA WMA	37	2022	0	37	32	K	7	Bwawa la Chakacheni	15	Inside ILUMA WMA	-8.324	MiomboWoodland
1126	3	Dry	05/09/2022	54	L	91	7	Bwawa la Chakacheni	K	156	8.31631	36.81469	Highly encroached camp by Sakuma. Extremely dry land	18	174	1	pool in streambed	1	2	1	0	0	0	1	1	0	0	0	1	0	0	1	0				Inside ILUMA WMA	37	2022	0	37	32	K	7	Bwawa la Chakacheni	15	Inside ILUMA WMA	-8.324	MiomboWoodland
1127	3	Dry	05/09/2022	54	L	91	7	Bwawa la Chakacheni	K	156	8.31631	36.81469	Highly encroached camp by Sakuma. Extremely dry land	19	175	1	pool in streambed	1	2	1	0	0	0	1	0	0	1	1	1	0	0	1	0	90	3		Inside ILUMA WMA	37	2022	0	37	32	K	7	Bwawa la Chakacheni	15	Inside ILUMA WMA	-8.324	MiomboWoodland
1128	3	Dry	05/09/2022	54	L	91	7	Bwawa la Chakacheni	K	156	8.31631	36.81469	Highly encroached camp by Sakuma. Extremely dry land	20	176	1	pool in streambed	2	5	1	0	0	0	1	1	0	0	0	1	0	0	1	0				Inside ILUMA WMA	37	2022	0	37	32	K	7	Bwawa la Chakacheni	15	Inside ILUMA WMA	-8.324	MiomboWoodland
1129	3	Dry	05/09/2022	54	L	92	7	Bwawa la Chakacheni	K	156	8.31631	36.81469	Highly encroached camp by Sakuma. Extremely dry land	1	177	1	pool in streambed	2	3	1	0	0	0	1	1	0	0	0	1	0	0	1	0				Inside ILUMA WMA	37	2022	0	37	32	K	7	Bwawa la Chakacheni	15	Inside ILUMA WMA	-8.324	MiomboWoodland
1130	3	Dry	05/09/2022	54	L	92	7	Bwawa la Chakacheni	K	156	8.31631	36.81469	Highly encroached camp by Sakuma. Extremely dry land	2	178	1	pool in streambed	2	5	1	0	0	0	2	1	0	0	0	1	0	0	1	0				Inside ILUMA WMA	37	2022	0	37	32	K	7	Bwawa la Chakacheni	15	Inside ILUMA WMA	-8.324	MiomboWoodland
1131	3	Dry	05/09/2022	54	L	92	7	Bwawa la Chakacheni	K	156	8.31631	36.81469	Highly encroached camp by Sakuma. Extremely dry land	3	179	1	pool in streambed	2	5	1	0	0	0	1	1	0	0	0	1	0	0	1	0				Inside ILUMA WMA	37	2022	0	37	32	K	7	Bwawa la Chakacheni	15	Inside ILUMA WMA	-8.324	MiomboWoodland
1132	3	Dry	05/09/2022	54	L	92	7	Bwawa la Chakacheni	K	156	8.31631	36.81469	Highly encroached camp by Sakuma. Extremely dry land	4	180	1	pool in streambed	2	4	1	0	0	0	2	1	0	0	0	1	0	0	1	0				Inside ILUMA WMA	37	2022	0	37	32	K	7	Bwawa la Chakacheni	15	Inside ILUMA WMA	-8.324	MiomboWoodland
1133	3	Dry	05/09/2022	54	L	92	7	Bwawa la Chakacheni	K	156	8.31631	36.81469	Highly encroached camp by Sakuma. Extremely dry land	5	181	1	pool in streambed	2	3	1	0	0	0	2	1	0	0	0	1	0	0	1	0				Inside ILUMA WMA	37	2022	0	37	32	K	7	Bwawa la Chakacheni	15	Inside ILUMA WMA	-8.324	MiomboWoodland
1134	3	Dry	05/09/2022	54	L	92	7	Bwawa la Chakacheni	K	156	8.31631	36.81469	Highly encroached camp by Sakuma. Extremely dry land	6	182	1	pool in streambed	2	5	1	0	0	0	1	1	0	0	0	1	0	0	1	0				Inside ILUMA WMA	37	2022	0	37	32	K	7	Bwawa la Chakacheni	15	Inside ILUMA WMA	-8.324	MiomboWoodland
1135	3	Dry	05/09/2022	54	L	92	7	Bwawa la Chakacheni	K	156	8.31631	36.81469	Highly encroached camp by Sakuma. Extremely dry land	7	183	1	pool in streambed	3	4	1	0	0	0	2	1	0	0	0	1	0	0	1	0				Inside ILUMA WMA	37	2022	0	37	32	K	7	Bwawa la Chakacheni	15	Inside ILUMA WMA	-8.324	MiomboWoodland
1136	3	Dry	05/09/2022	54	L	92	7	Bwawa la Chakacheni	K	156	8.31631	36.81469	Highly encroached camp by Sakuma. Extremely dry land	8	184	1	pool in streambed	2	5	1	0	0	0	1	0	0	1	0	1	0	0	1	0	90	3		Inside ILUMA WMA	37	2022	0	37	32	K	7	Bwawa la Chakacheni	15	Inside ILUMA WMA	-8.324	MiomboWoodland
1137	3	Dry	05/09/2022	54	L	92	7	Bwawa la Chakacheni	K	156	8.31631	36.81469	Highly encroached camp by Sakuma. Extremely dry land	9	186	1	pool in streambed	3	3	1	0	0	0	1	0	1	1	1	1	0	0	1	0	90	3		Inside ILUMA WMA	37	2022	0	37	32	K	7	Bwawa la Chakacheni	15	Inside ILUMA WMA	-8.324	MiomboWoodland
1138	3	Dry	05/09/2022	54	L	92	7	Bwawa la Chakacheni	K	156	8.31631	36.81469	Highly encroached camp by Sakuma. Extremely dry land	10	187	1	depression outside streambed	2	5	1	0	0	0	2	1	0	0	0	0	0	1	1	0				Inside ILUMA WMA	37	2022	0	37	32	K	7	Bwawa la Chakacheni	15	Inside ILUMA WMA	-8.324	MiomboWoodland
1139	3	Dry	05/09/2022	54	L	92	7	Bwawa la Chakacheni	K	156	8.31631	36.81469	Highly encroached camp by Sakuma. Extremely dry land	11	188	1	pool outside streambed	1	2	1	0	0	0	1	1	0	0	0	0	1	1	1	0				Inside ILUMA WMA	37	2022	0	37	32	K	7	Bwawa la Chakacheni	15	Inside ILUMA WMA	-8.324	MiomboWoodland
1140	3	Dry	05/09/2022	54	L	92	7	Bwawa la Chakacheni	K	156	8.31631	36.81469	Highly encroached camp by Sakuma. Extremely dry land	12	189	1	pool outside streambed	2	3	1	0	0	0	1	1	0	0	0	1	0	0	1	0				Inside ILUMA WMA	37	2022	0	37	32	K	7	Bwawa la Chakacheni	15	Inside ILUMA WMA	-8.324	MiomboWoodland
1141	3	Dry	07/09/2022	55	L	93	1	Msakamba	K	224	8.25993	36.85925	Main Camp	1	190	1	pool in streambed	2	4	1	0	0	0	2	0	1	1	0	0	1	1	1	0	91	3		Inside ILUMA WMA	37	2022	0	37	32	K	1	Msakamba	70	Inside ILUMA WMA	-3.692	MiomboWoodland
1142	3	Dry	07/09/2022	55	L	93	1	Msakamba	K	224	8.25993	36.85925	Main Camp	2	191	1	pool in streambed	2	5	1	0	0	0	2	0	1	1	1	1	0	0	1	0	91	3		Inside ILUMA WMA	37	2022	0	37	32	K	1	Msakamba	70	Inside ILUMA WMA	-3.692	MiomboWoodland
1143	3	Dry	07/09/2022	55	L	93	1	Msakamba	K	224	8.25993	36.85925	Main Camp	3	192	1	pool in streambed	3	3	1	0	0	0	2	0	1	0	0	0	1	0	1	0	91	3		Inside ILUMA WMA	37	2022	0	37	32	K	1	Msakamba	70	Inside ILUMA WMA	-3.692	MiomboWoodland
1144	3	Dry	07/09/2022	55	L	93	1	Msakamba	K	224	8.25993	36.85925	Main Camp	4	193	1	pool in streambed	2	5	1	0	0	0	3	0	1	0	1	0	1	0	1	0	91	3		Inside ILUMA WMA	37	2022	0	37	32	K	1	Msakamba	70	Inside ILUMA WMA	-3.692	MiomboWoodland
1145	3	Dry	07/09/2022	55	L	93	1	Msakamba	K	224	8.25993	36.85925	Main Camp	5	194	1	pool in streambed	3	4	1	0	0	0	2	0	1	1	0	0	1	0	1	0	91	3		Inside ILUMA WMA	37	2022	0	37	32	K	1	Msakamba	70	Inside ILUMA WMA	-3.692	MiomboWoodland
1146	3	Dry	07/09/2022	55	L	93	1	Msakamba	K	224	8.25993	36.85925	Main Camp	6	195	1	pool in streambed	3	2	1	0	0	0	2	1	0	0	0	1	0	0	1	0				Inside ILUMA WMA	37	2022	0	37	32	K	1	Msakamba	70	Inside ILUMA WMA	-3.692	MiomboWoodland
1147	3	Dry	07/09/2022	55	L	93	1	Msakamba	K	224	8.25993	36.85925	Main Camp	7	196	1	pool in streambed	2	5	1	0	0	0	2	0	0	1	1	1	0	0	1	0	91	3		Inside ILUMA WMA	37	2022	0	37	32	K	1	Msakamba	70	Inside ILUMA WMA	-3.692	MiomboWoodland
1148	3	Dry	07/09/2022	55	L	93	1	Msakamba	K	224	8.25993	36.85925	Main Camp	8	197	5	waterhole	3	5	0	0	1	1	2	0	1	1	1	0	1	0	1	0	91	3		Inside ILUMA WMA	37	2022	0	37	32	K	1	Msakamba	70	Inside ILUMA WMA	-3.692	MiomboWoodland
1149	3	Dry	07/09/2022	55	L	93	1	Msakamba	K	224	8.25993	36.85925	Main Camp	9	198	5	waterhole	3	10	0	1	1	1	2	0	1	1	1	0	1	0	1	0	91	3		Inside ILUMA WMA	37	2022	0	37	32	K	1	Msakamba	70	Inside ILUMA WMA	-3.692	MiomboWoodland
1150	3	Dry	07/09/2022	55	L	93	1	Msakamba	K	224	8.25993	36.85925	Main Camp	10	199	5	waterhole	2	5	1	0	0	0	2	0	1	1	1	0	1	0	1	0	91	3		Inside ILUMA WMA	37	2022	0	37	32	K	1	Msakamba	70	Inside ILUMA WMA	-3.692	MiomboWoodland
1151	3	Dry	07/09/2022	55	L	93	1	Msakamba	K	224	8.25993	36.85925	Main Camp	11	200	1	pool in streambed	2	5	1	0	0	0	2	1	0	0	0	1	0	0	1	0				Inside ILUMA WMA	37	2022	0	37	32	K	1	Msakamba	70	Inside ILUMA WMA	-3.692	MiomboWoodland
1152	3	Dry	07/09/2022	55	L	93	1	Msakamba	K	224	8.25993	36.85925	Main Camp	12	201	1	pool in streambed	2	5	1	0	0	0	2	0	0	1	0	1	0	0	1	0	91	3		Inside ILUMA WMA	37	2022	0	37	32	K	1	Msakamba	70	Inside ILUMA WMA	-3.692	MiomboWoodland
1153	3	Dry	07/09/2022	55	L	93	1	Msakamba	K	224	8.25993	36.85925	Main Camp	13	202	1	pool in streambed	2	5	1	0	0	0	2	0	1	1	0	1	0	0	1	0	91	3		Inside ILUMA WMA	37	2022	0	37	32	K	1	Msakamba	70	Inside ILUMA WMA	-3.692	MiomboWoodland
1154	3	Dry	07/09/2022	55	L	93	1	Msakamba	K	224	8.25993	36.85925	Main Camp	14	203	5	waterhole	3	6	0	0	0	1	1	0	1	1	1	0	1	1	0	1	91	3		Inside ILUMA WMA	37	2022	0	37	32	K	1	Msakamba	70	Inside ILUMA WMA	-3.692	MiomboWoodland
1155	3	Dry	07/09/2022	55	L	93	1	Msakamba	K	224	8.25993	36.85925	Main Camp	15	204	1	pool in streambed	1	2	1	0	0	0	1	0	1	0	0	1	0	0	1	0	91	3		Inside ILUMA WMA	37	2022	0	37	32	K	1	Msakamba	70	Inside ILUMA WMA	-3.692	MiomboWoodland
1156	3	Dry	07/09/2022	55	L	93	1	Msakamba	K	224	8.25993	36.85925	Main Camp	16	205	1	pool in streambed	1	2	1	0	0	0	1	1	0	0	0	1	0	0	1	0				Inside ILUMA WMA	37	2022	0	37	32	K	1	Msakamba	70	Inside ILUMA WMA	-3.692	MiomboWoodland
1157	3	Dry	07/09/2022	55	L	93	1	Msakamba	K	224	8.25993	36.85925	Main Camp	17	206	1	pool in streambed	1	3	1	0	0	0	2	1	0	0	0	0	1	0	1	0				Inside ILUMA WMA	37	2022	0	37	32	K	1	Msakamba	70	Inside ILUMA WMA	-3.692	MiomboWoodland
1158	3	Dry	07/09/2022	55	L	93	1	Msakamba	K	224	8.25993	36.85925	Main Camp	18	207	1	pool in streambed	2	4	1	0	0	0	1	1	0	0	0	0	0	1	1	0				Inside ILUMA WMA	37	2022	0	37	32	K	1	Msakamba	70	Inside ILUMA WMA	-3.692	MiomboWoodland
1159	3	Dry	07/09/2022	55	L	93	1	Msakamba	K	224	8.25993	36.85925	Main Camp	19	208	1	pool in streambed	1	1	1	0	0	0	1	1	0	0	0	0	1	1	1	0				Inside ILUMA WMA	37	2022	0	37	32	K	1	Msakamba	70	Inside ILUMA WMA	-3.692	MiomboWoodland
1160	3	Dry	07/09/2022	55	L	93	1	Msakamba	K	224	8.25993	36.85925	Main Camp	20	209	1	pool in streambed	2	3	1	0	0	0	1	0	1	0	0	1	0	0	1	0	91	3		Inside ILUMA WMA	37	2022	0	37	32	K	1	Msakamba	70	Inside ILUMA WMA	-3.692	MiomboWoodland
1161	3	Dry	07/09/2022	55	L	94	1	Msakamba	K	224	8.25993	36.85925	Main Camp	1	210	1	pool in streambed	2	4	1	0	0	0	1	0	0	1	0	1	0	0	1	0	91	3		Inside ILUMA WMA	37	2022	0	37	32	K	1	Msakamba	70	Inside ILUMA WMA	-3.692	MiomboWoodland
1162	3	Dry	07/09/2022	55	L	94	1	Msakamba	K	224	8.25993	36.85925	Main Camp	2	211	1	pool in streambed	1	2	1	0	0	0	1	1	0	0	0	0	1	1	1	0				Inside ILUMA WMA	37	2022	0	37	32	K	1	Msakamba	70	Inside ILUMA WMA	-3.692	MiomboWoodland
1163	3	Dry	07/09/2022	55	L	94	1	Msakamba	K	224	8.25993	36.85925	Main Camp	3	212	1	pool in streambed	1	2	1	0	0	0	1	1	0	0	0	1	0	0	1	0				Inside ILUMA WMA	37	2022	0	37	32	K	1	Msakamba	70	Inside ILUMA WMA	-3.692	MiomboWoodland
1164	3	Dry	07/09/2022	55	L	94	1	Msakamba	K	224	8.25993	36.85925	Main Camp	4	213	1	pool in streambed	1	2	1	0	0	0	2	1	0	0	0	0	1	1	1	0				Inside ILUMA WMA	37	2022	0	37	32	K	1	Msakamba	70	Inside ILUMA WMA	-3.692	MiomboWoodland
1165	3	Dry	07/09/2022	55	L	94	1	Msakamba	K	224	8.25993	36.85925	Main Camp	5	214	1	pool in streambed	1	2	1	0	0	0	1	1	0	0	0	0	0	1	1	0				Inside ILUMA WMA	37	2022	0	37	32	K	1	Msakamba	70	Inside ILUMA WMA	-3.692	MiomboWoodland
1166	3	Dry	07/09/2022	55	L	94	1	Msakamba	K	224	8.25993	36.85925	Main Camp	6	215	1	pool in streambed	2	5	1	0	0	0	1	0	0	1	0	1	0	0	1	0	91	3		Inside ILUMA WMA	37	2022	0	37	32	K	1	Msakamba	70	Inside ILUMA WMA	-3.692	MiomboWoodland
1167	3	Dry	07/09/2022	55	L	94	1	Msakamba	K	224	8.25993	36.85925	Main Camp	7	216	1	pool in streambed	1	2	1	0	0	0	1	1	0	0	0	1	0	0	1	0				Inside ILUMA WMA	37	2022	0	37	32	K	1	Msakamba	70	Inside ILUMA WMA	-3.692	MiomboWoodland
1168	3	Dry	07/09/2022	55	L	94	1	Msakamba	K	224	8.25993	36.85925	Main Camp	8	217	1	pool in streambed	1	2	1	0	0	0	1	1	0	0	0	0	1	1	1	0				Inside ILUMA WMA	37	2022	0	37	32	K	1	Msakamba	70	Inside ILUMA WMA	-3.692	MiomboWoodland
1169	3	Dry	07/09/2022	55	L	94	1	Msakamba	K	224	8.25993	36.85925	Main Camp	9	218	1	pool in streambed	2	3	1	0	0	0	1	1	0	0	0	1	0	0	1	0				Inside ILUMA WMA	37	2022	0	37	32	K	1	Msakamba	70	Inside ILUMA WMA	-3.692	MiomboWoodland
1170	3	Dry	07/09/2022	55	L	94	1	Msakamba	K	224	8.25993	36.85925	Main Camp	10	219	1	pool in streambed	2	4	1	0	0	0	2	1	0	0	0	1	0	0	1	0				Inside ILUMA WMA	37	2022	0	37	32	K	1	Msakamba	70	Inside ILUMA WMA	-3.692	MiomboWoodland
1171	3	Dry	07/09/2022	55	L	94	1	Msakamba	K	224	8.25993	36.85925	Main Camp	11	220	12	aardvark hole	1	2	1	0	0	0	1	1	0	0	0	1	0	0	1	0				Inside ILUMA WMA	37	2022	0	37	32	K	1	Msakamba	70	Inside ILUMA WMA	-3.692	MiomboWoodland
1172	3	Dry	07/09/2022	55	L	94	1	Msakamba	K	224	8.25993	36.85925	Main Camp	12	221	1	pool in streambed	3	4	1	0	0	0	2	0	0	1	0	0	0	1	0	1	91	3		Inside ILUMA WMA	37	2022	0	37	32	K	1	Msakamba	70	Inside ILUMA WMA	-3.692	MiomboWoodland
1173	3	Dry	07/09/2022	55	L	94	1	Msakamba	K	224	8.25993	36.85925	Main Camp	13	222	1	pool in streambed	2	4	1	0	0	0	2	0	1	0	0	0	0	1	0	1	91	3		Inside ILUMA WMA	37	2022	0	37	32	K	1	Msakamba	70	Inside ILUMA WMA	-3.692	MiomboWoodland
1174	3	Dry	07/09/2022	55	L	94	1	Msakamba	K	224	8.25993	36.85925	Main Camp	14	223	1	pool in streambed	3	3	1	0	0	0	2	1	0	0	0	1	0	0	1	0				Inside ILUMA WMA	37	2022	0	37	32	K	1	Msakamba	70	Inside ILUMA WMA	-3.692	MiomboWoodland
1175	3	Dry	16/09/2022	56	L	95	21	Bwawa la Mpunga	K	225	8.25994	36.85925	Encroached camp based at rice fields and sakuma with cows present	1	226	2	swampy area	1	2	0	1	0	0	1	0	1	1	1	1	0	0	1	0	92	3		Inside ILUMA WMA	38	2022	0	38	33	K	21	Bwawa la Mpunga	55	Inside ILUMA WMA	-7.549	MiomboWoodland
1176	3	Dry	16/09/2022	56	L	95	21	Bwawa la Mpunga	K	225	8.25994	36.85925	Encroached camp based at rice fields and sakuma with cows present	2	227	5	pond	3	8	0	1	0	1	2	0	1	0	0	0	1	1	1	0	92	3		Inside ILUMA WMA	38	2022	0	38	33	K	21	Bwawa la Mpunga	55	Inside ILUMA WMA	-7.549	MiomboWoodland
1177	3	Dry	16/09/2022	56	L	95	21	Bwawa la Mpunga	K	225	8.25994	36.85925	Encroached camp based at rice fields and sakuma with cows present	3	228	1	pool in streambed	3	3	1	0	0	0	2	1	0	0	0	1	0	0	1	0				Inside ILUMA WMA	38	2022	0	38	33	K	21	Bwawa la Mpunga	55	Inside ILUMA WMA	-7.549	MiomboWoodland
1178	3	Dry	16/09/2022	56	L	95	21	Bwawa la Mpunga	K	225	8.25994	36.85925	Encroached camp based at rice fields and sakuma with cows present	4	229	1	pool in streambed	1	2	1	0	0	0	1	1	0	0	0	1	0	0	1	0				Inside ILUMA WMA	38	2022	0	38	33	K	21	Bwawa la Mpunga	55	Inside ILUMA WMA	-7.549	MiomboWoodland
1179	3	Dry	16/09/2022	56	L	95	21	Bwawa la Mpunga	K	225	8.25994	36.85925	Encroached camp based at rice fields and sakuma with cows present	5	230	1	pool in streambed	3	2	1	0	0	0	3	1	0	0	0	0	1	0	1	0				Inside ILUMA WMA	38	2022	0	38	33	K	21	Bwawa la Mpunga	55	Inside ILUMA WMA	-7.549	MiomboWoodland
1180	3	Dry	16/09/2022	56	L	95	21	Bwawa la Mpunga	K	225	8.25994	36.85925	Encroached camp based at rice fields and sakuma with cows present	6	231	1	pool in streambed	2	3	1	0	0	0	2	1	0	0	0	0	1	1	1	0				Inside ILUMA WMA	38	2022	0	38	33	K	21	Bwawa la Mpunga	55	Inside ILUMA WMA	-7.549	MiomboWoodland
1181	3	Dry	16/09/2022	56	L	95	21	Bwawa la Mpunga	K	225	8.25994	36.85925	Encroached camp based at rice fields and sakuma with cows present	7	232	1	pool in streambed	2	3	1	0	0	0	1	0	1	0	0	0	1	1	1	0	93	3		Inside ILUMA WMA	38	2022	0	38	33	K	21	Bwawa la Mpunga	55	Inside ILUMA WMA	-7.549	MiomboWoodland
1182	3	Dry	16/09/2022	56	L	95	21	Bwawa la Mpunga	K	225	8.25994	36.85925	Encroached camp based at rice fields and sakuma with cows present	8	233	1	pool in streambed	1	2	1	0	0	0	1	1	0	0	0	1	0	0	1	0				Inside ILUMA WMA	38	2022	0	38	33	K	21	Bwawa la Mpunga	55	Inside ILUMA WMA	-7.549	MiomboWoodland
1183	3	Dry	16/09/2022	56	L	95	21	Bwawa la Mpunga	K	225	8.25994	36.85925	Encroached camp based at rice fields and sakuma with cows present	9	234	1	pool in streambed	2	3	1	0	0	0	1	1	0	0	0	0	1	1	1	0				Inside ILUMA WMA	38	2022	0	38	33	K	21	Bwawa la Mpunga	55	Inside ILUMA WMA	-7.549	MiomboWoodland
1184	3	Dry	16/09/2022	56	L	95	21	Bwawa la Mpunga	K	225	8.25994	36.85925	Encroached camp based at rice fields and sakuma with cows present	10	235	1	pool in streambed	3	3	1	0	0	0	2	1	0	0	0	0	1	1	1	0				Inside ILUMA WMA	38	2022	0	38	33	K	21	Bwawa la Mpunga	55	Inside ILUMA WMA	-7.549	MiomboWoodland
1185	3	Dry	16/09/2022	56	L	95	21	Bwawa la Mpunga	K	225	8.25994	36.85925	Encroached camp based at rice fields and sakuma with cows present	11	236	1	pool in streambed	2	4	1	0	0	0	2	0	0	1	0	0	1	0	1	0	93	3		Inside ILUMA WMA	38	2022	0	38	33	K	21	Bwawa la Mpunga	55	Inside ILUMA WMA	-7.549	MiomboWoodland
1186	3	Dry	16/09/2022	56	L	95	21	Bwawa la Mpunga	K	225	8.25994	36.85925	Encroached camp based at rice fields and sakuma with cows present	12	237	1	pool in streambed	2	3	1	0	0	0	2	0	1	0	0	0	0	1	1	0	93	3		Inside ILUMA WMA	38	2022	0	38	33	K	21	Bwawa la Mpunga	55	Inside ILUMA WMA	-7.549	MiomboWoodland
1187	3	Dry	16/09/2022	56	L	95	21	Bwawa la Mpunga	K	225	8.25994	36.85925	Encroached camp based at rice fields and sakuma with cows present	13	238	1	pool in streambed	1	2	1	0	0	0	1	0	0	1	0	1	0	0	1	0	93	3		Inside ILUMA WMA	38	2022	0	38	33	K	21	Bwawa la Mpunga	55	Inside ILUMA WMA	-7.549	MiomboWoodland
1188	3	Dry	16/09/2022	56	L	95	21	Bwawa la Mpunga	K	225	8.25994	36.85925	Encroached camp based at rice fields and sakuma with cows present	14	239	1	pool in streambed	2	5	1	0	0	0	1	1	0	0	0	1	0	0	1	0				Inside ILUMA WMA	38	2022	0	38	33	K	21	Bwawa la Mpunga	55	Inside ILUMA WMA	-7.549	MiomboWoodland
1189	3	Dry	16/09/2022	56	L	95	21	Bwawa la Mpunga	K	225	8.25994	36.85925	Encroached camp based at rice fields and sakuma with cows present	15	240	1	pool in streambed	3	3	1	0	0	0	2	1	0	0	0	0	1	0	1	0				Inside ILUMA WMA	38	2022	0	38	33	K	21	Bwawa la Mpunga	55	Inside ILUMA WMA	-7.549	MiomboWoodland
1190	3	Dry	16/09/2022	56	L	95	21	Bwawa la Mpunga	K	225	8.25994	36.85925	Encroached camp based at rice fields and sakuma with cows present	16	241	1	pool in streambed	2	5	1	0	0	0	1	0	1	0	0	0	1	1	1	0	93	3		Inside ILUMA WMA	38	2022	0	38	33	K	21	Bwawa la Mpunga	55	Inside ILUMA WMA	-7.549	MiomboWoodland
1191	3	Dry	16/09/2022	56	L	95	21	Bwawa la Mpunga	K	225	8.25994	36.85925	Encroached camp based at rice fields and sakuma with cows present	17	242	1	pool in streambed	2	5	1	0	0	0	2	1	0	0	0	0	0	1	1	0				Inside ILUMA WMA	38	2022	0	38	33	K	21	Bwawa la Mpunga	55	Inside ILUMA WMA	-7.549	MiomboWoodland
1192	3	Dry	16/09/2022	56	L	95	21	Bwawa la Mpunga	K	225	8.25994	36.85925	Encroached camp based at rice fields and sakuma with cows present	18	243	1	pool in streambed	3	2	1	0	0	0	2	1	0	0	0	0	1	0	1	0				Inside ILUMA WMA	38	2022	0	38	33	K	21	Bwawa la Mpunga	55	Inside ILUMA WMA	-7.549	MiomboWoodland
1193	3	Dry	16/09/2022	56	L	95	21	Bwawa la Mpunga	K	225	8.25994	36.85925	Encroached camp based at rice fields and sakuma with cows present	19	244	1	pool in streambed	3	4	1	0	0	0	2	1	0	0	0	0	1	0	1	0	93	3		Inside ILUMA WMA	38	2022	0	38	33	K	21	Bwawa la Mpunga	55	Inside ILUMA WMA	-7.549	MiomboWoodland
1194	3	Dry	16/09/2022	56	L	95	21	Bwawa la Mpunga	K	225	8.25994	36.85925	Encroached camp based at rice fields and sakuma with cows present	20	245	1	pool in streambed	3	3	1	0	0	0	2	1	0	0	0	0	1	0	1	0				Inside ILUMA WMA	38	2022	0	38	33	K	21	Bwawa la Mpunga	55	Inside ILUMA WMA	-7.549	MiomboWoodland
1195	3	Dry	16/09/2022	56	L	96	21	Bwawa la Mpunga	K	225	8.25994	36.85925	Encroached camp based at rice fields and sakuma with cows present	1	246	1	pool in streambed	3	9	1	0	0	0	2	0	1	1	0	0	1	1	1	0	93	3		Inside ILUMA WMA	38	2022	0	38	33	K	21	Bwawa la Mpunga	55	Inside ILUMA WMA	-7.549	MiomboWoodland
1196	3	Dry	18/09/2022	57	L	97	20	Makingi	K	247	8.2776	36.75065	Outside ILUMA, camp is next to the village and a river	1	248	1	pool in streambed	2	5	1	0	0	0	2	0	1	1	1	1	0	0	1	0	94	2		Outside ILUMA WMA	39	2022	0	39	34	K	20	Makingi	0	Outside ILUMA WMA	-15.551	MiomboWoodland
1197	3	Dry	18/09/2022	57	L	97	20	Makingi	K	247	8.2776	36.75065	Outside ILUMA, camp is next to the village and a river	2	251	2	swampy area	2	5	0	1	0	0	1	0	1	1	1	0	1	1	1	0	95	3		Outside ILUMA WMA	39	2022	0	39	34	K	20	Makingi	0	Outside ILUMA WMA	-15.551	MiomboWoodland
1198	3	Dry	18/09/2022	57	L	97	20	Makingi	K	247	8.2776	36.75065	Outside ILUMA, camp is next to the village and a river	3	252	1	pool in streambed	2	3	1	0	0	0	2	0	1	1	1	0	0	1	1	0	95	3		Outside ILUMA WMA	39	2022	0	39	34	K	20	Makingi	0	Outside ILUMA WMA	-15.551	MiomboWoodland
1199	3	Dry	18/09/2022	57	L	97	20	Makingi	K	247	8.2776	36.75065	Outside ILUMA, camp is next to the village and a river	4	253	2	swampy area	3	10	0	1	0	0	1	0	1	1	1	0	1	1	1	0	95	3		Outside ILUMA WMA	39	2022	0	39	34	K	20	Makingi	0	Outside ILUMA WMA	-15.551	MiomboWoodland
1200	3	Dry	18/09/2022	57	L	97	20	Makingi	K	247	8.2776	36.75065	Outside ILUMA, camp is next to the village and a river	5	254	1	pool in streambed	2	5	1	0	0	0	3	0	1	1	1	1	0	0	1	0	95	3		Outside ILUMA WMA	39	2022	0	39	34	K	20	Makingi	0	Outside ILUMA WMA	-15.551	MiomboWoodland
1201	3	Dry	18/09/2022	57	L	97	20	Makingi	K	247	8.2776	36.75065	Outside ILUMA, camp is next to the village and a river	6	255	3	flowing stream	3	10	1	0	0	0	2	0	1	1	1	0	1	1	1	0	95	3		Outside ILUMA WMA	39	2022	0	39	34	K	20	Makingi	0	Outside ILUMA WMA	-15.551	MiomboWoodland
1202	3	Dry	18/09/2022	57	L	97	20	Makingi	K	247	8.2776	36.75065	Outside ILUMA, camp is next to the village and a river	7	257	1	puddle on road	2	5	1	0	0	0	1	0	1	0	1	1	0	0	1	0	95	3		Outside ILUMA WMA	39	2022	0	39	34	K	20	Makingi	0	Outside ILUMA WMA	-15.551	MiomboWoodland
1203	3	Dry	18/09/2022	57	L	97	20	Makingi	K	247	8.2776	36.75065	Outside ILUMA, camp is next to the village and a river	8	278	1	puddle on road	1	1	1	0	0	0	1	1	0	0	0	1	0	0	1	0				Outside ILUMA WMA	39	2022	0	39	34	K	20	Makingi	0	Outside ILUMA WMA	-15.551	MiomboWoodland
1204	3	Dry	18/09/2022	57	L	97	20	Makingi	K	247	8.2776	36.75065	Outside ILUMA, camp is next to the village and a river	9	259	1	puddle on road	2	3	1	0	0	0	1	1	0	0	0	1	0	0	1	0				Outside ILUMA WMA	39	2022	0	39	34	K	20	Makingi	0	Outside ILUMA WMA	-15.551	MiomboWoodland
1205	3	Dry	18/09/2022	57	L	97	20	Makingi	K	247	8.2776	36.75065	Outside ILUMA, camp is next to the village and a river	10	260	2	swampy area	2	5	0	1	0	0	1	0	1	1	1	0	1	1	1	0	95	3		Outside ILUMA WMA	39	2022	0	39	34	K	20	Makingi	0	Outside ILUMA WMA	-15.551	MiomboWoodland
1206	3	Dry	18/09/2022	57	L	97	20	Makingi	K	247	8.2776	36.75065	Outside ILUMA, camp is next to the village and a river	11	261	2	swampy area	2	3	0	1	0	0	1	0	1	0	1	1	0	0	1	0	95	3		Outside ILUMA WMA	39	2022	0	39	34	K	20	Makingi	0	Outside ILUMA WMA	-15.551	MiomboWoodland
1207	3	Dry	18/09/2022	57	L	97	20	Makingi	K	247	8.2776	36.75065	Outside ILUMA, camp is next to the village and a river	12	262	2	swampy area	4	10	0	1	0	0	2	0	1	1	1	0	1	1	1	0	95	3		Outside ILUMA WMA	39	2022	0	39	34	K	20	Makingi	0	Outside ILUMA WMA	-15.551	MiomboWoodland
1208	3	Dry	18/09/2022	57	L	97	20	Makingi	K	247	8.2776	36.75065	Outside ILUMA, camp is next to the village and a river	13	263	1	pool outside streambed	2	3	0	1	0	0	1	0	1	0	1	1	0	0	1	0	95	3		Outside ILUMA WMA	39	2022	0	39	34	K	20	Makingi	0	Outside ILUMA WMA	-15.551	MiomboWoodland
1209	3	Dry	18/09/2022	57	L	97	20	Makingi	K	247	8.2776	36.75065	Outside ILUMA, camp is next to the village and a river	14	264	11	irrigation pond	2	5	0	1	0	0	2	1	0	0	0	1	0	0	1	0				Outside ILUMA WMA	39	2022	0	39	34	K	20	Makingi	0	Outside ILUMA WMA	-15.551	MiomboWoodland
1210	3	Dry	18/09/2022	57	L	97	20	Makingi	K	247	8.2776	36.75065	Outside ILUMA, camp is next to the village and a river	15	265	3	flowing stream	4	8	0	1	0	0	2	0	1	1	1	0	1	1	1	0	95	3		Outside ILUMA WMA	39	2022	0	39	34	K	20	Makingi	0	Outside ILUMA WMA	-15.551	MiomboWoodland
1211	3	Dry	20/09/2022	58	L	98	19	Bwawa la Selesusi	K	269	8.33173	36.77005	Camp located next to a valley. Encroached with rice and potato fields. Inside the ILUMA border	1	270	5	waterhole	4	9	0	0	1	0	2	0	1	1	1	0	0	1	1	0	96	2		Inside ILUMA WMA	39	2022	0	39	34	K	19	Bwawa la Selesusi	25	Inside ILUMA WMA	-13.673	MiomboWoodland
1212	3	Dry	20/09/2022	58	L	98	19	Bwawa la Selesusi	K	269	8.33173	36.77005	Camp located next to a valley. Encroached with rice and potato fields. Inside the ILUMA border	2	271	1	depression in streambed	2	5	1	0	0	0	2	0	1	1	1	1	0	0	1	0	97	3		Inside ILUMA WMA	39	2022	0	39	34	K	19	Bwawa la Selesusi	25	Inside ILUMA WMA	-13.673	MiomboWoodland
1213	3	Dry	20/09/2022	58	L	98	19	Bwawa la Selesusi	K	269	8.33173	36.77005	Camp located next to a valley. Encroached with rice and potato fields. Inside the ILUMA border	3	273	1	depression in streambed	2	5	1	0	0	0	2	1	0	0	0	1	0	0	1	0	97	3		Inside ILUMA WMA	39	2022	0	39	34	K	19	Bwawa la Selesusi	25	Inside ILUMA WMA	-13.673	MiomboWoodland
1214	3	Dry	20/09/2022	58	L	98	19	Bwawa la Selesusi	K	269	8.33173	36.77005	Camp located next to a valley. Encroached with rice and potato fields. Inside the ILUMA border	4	274	1	depression in streambed	2	4	1	0	0	0	2	0	1	1	1	0	1	0	1	0	97	3		Inside ILUMA WMA	39	2022	0	39	34	K	19	Bwawa la Selesusi	25	Inside ILUMA WMA	-13.673	MiomboWoodland
1215	3	Dry	20/09/2022	58	L	98	19	Bwawa la Selesusi	K	269	8.33173	36.77005	Camp located next to a valley. Encroached with rice and potato fields. Inside the ILUMA border	5	275	1	depression in streambed	2	5	1	0	0	0	2	0	1	1	1	1	0	0	1	0	97	3		Inside ILUMA WMA	39	2022	0	39	34	K	19	Bwawa la Selesusi	25	Inside ILUMA WMA	-13.673	MiomboWoodland
1216	3	Dry	20/09/2022	58	L	98	19	Bwawa la Selesusi	K	269	8.33173	36.77005	Camp located next to a valley. Encroached with rice and potato fields. Inside the ILUMA border	6	276	2	spring	3	10	0	1	0	0	2	0	1	1	1	0	1	0	0	1	97	3		Inside ILUMA WMA	39	2022	0	39	34	K	19	Bwawa la Selesusi	25	Inside ILUMA WMA	-13.673	MiomboWoodland
1217	3	Dry	20/09/2022	58	L	98	19	Bwawa la Selesusi	K	269	8.33173	36.77005	Camp located next to a valley. Encroached with rice and potato fields. Inside the ILUMA border	7	277	1	pool in streambed	2	4	1	0	0	0	2	1	0	0	0	0	1	1	1	0				Inside ILUMA WMA	39	2022	0	39	34	K	19	Bwawa la Selesusi	25	Inside ILUMA WMA	-13.673	MiomboWoodland
1218	3	Dry	20/09/2022	58	L	98	19	Bwawa la Selesusi	K	269	8.33173	36.77005	Camp located next to a valley. Encroached with rice and potato fields. Inside the ILUMA border	8	279	1	pool in streambed	2	3	1	0	0	0	1	1	0	0	0	1	0	0	1	0				Inside ILUMA WMA	39	2022	0	39	34	K	19	Bwawa la Selesusi	25	Inside ILUMA WMA	-13.673	MiomboWoodland
1219	3	Dry	20/09/2022	58	L	98	19	Bwawa la Selesusi	K	269	8.33173	36.77005	Camp located next to a valley. Encroached with rice and potato fields. Inside the ILUMA border	9	280	1	pool in streambed	2	4	1	0	0	0	1	1	0	0	0	1	0	0	1	0				Inside ILUMA WMA	39	2022	0	39	34	K	19	Bwawa la Selesusi	25	Inside ILUMA WMA	-13.673	MiomboWoodland
1220	3	Dry	20/09/2022	58	L	98	19	Bwawa la Selesusi	K	269	8.33173	36.77005	Camp located next to a valley. Encroached with rice and potato fields. Inside the ILUMA border	10	281	1	pool in streambed	2	4	1	0	0	0	1	1	0	0	0	1	0	0	1	0				Inside ILUMA WMA	39	2022	0	39	34	K	19	Bwawa la Selesusi	25	Inside ILUMA WMA	-13.673	MiomboWoodland
1221	3	Dry	22/09/2022	59	L	99	18	Mavimba Pori	K	282	8.34307	36.75299	Camp at ILUMA border by the Myuamachi river	1	283	7	well	1	1	1	0	0	0	2	1	0	0	0	1	0	0	1	0				Outside ILUMA WMA	39	2022	0	39	34	K	18	Mavimba Pori	10	Outside ILUMA WMA	-16.25	MiomboWoodland
1222	3	Dry	22/09/2022	59	L	99	18	Mavimba Pori	K	282	8.34307	36.75299	Camp at ILUMA border by the Myuamachi river	2	284	2	swampy area	2	5	0	1	0	0	1	0	1	1	1	0	1	1	1	0	98	3		Outside ILUMA WMA	39	2022	0	39	34	K	18	Mavimba Pori	10	Outside ILUMA WMA	-16.25	MiomboWoodland
1223	3	Dry	22/09/2022	59	L	99	18	Mavimba Pori	K	282	8.34307	36.75299	Camp at ILUMA border by the Myuamachi river	3	285	5	waterhole	3	8	0	1	0	1	2	1	0	0	0	0	1	1	1	0				Outside ILUMA WMA	39	2022	0	39	34	K	18	Mavimba Pori	10	Outside ILUMA WMA	-16.25	MiomboWoodland
1224	3	Dry	22/09/2022	59	L	99	18	Mavimba Pori	K	282	8.34307	36.75299	Camp at ILUMA border by the Myuamachi river	4	286	1	livestock and human footprints	2	3	1	0	0	0	1	0	1	1	1	1	0	0	1	0	98	3		Outside ILUMA WMA	39	2022	0	39	34	K	18	Mavimba Pori	10	Outside ILUMA WMA	-16.25	MiomboWoodland
1225	3	Dry	22/09/2022	59	L	99	18	Mavimba Pori	K	282	8.34307	36.75299	Camp at ILUMA border by the Myuamachi river	5	287	1	pool in riverbed	4	3	1	0	0	0	2	0	0	1	0	0	1	0	1	0	99	3		Outside ILUMA WMA	39	2022	0	39	34	K	18	Mavimba Pori	10	Outside ILUMA WMA	-16.25	MiomboWoodland
1226	3	Dry	22/09/2022	59	L	99	18	Mavimba Pori	K	282	8.34307	36.75299	Camp at ILUMA border by the Myuamachi river	6	288	2	spring	2	5	1	0	0	0	1	1	0	0	0	1	0	0	1	0				Outside ILUMA WMA	39	2022	0	39	34	K	18	Mavimba Pori	10	Outside ILUMA WMA	-16.25	MiomboWoodland
1227	3	Dry	22/09/2022	59	L	99	18	Mavimba Pori	K	282	8.34307	36.75299	Camp at ILUMA border by the Myuamachi river	7	289	1	pool in riverbed	2	3	1	0	0	0	2	1	0	0	0	1	0	0	1	0				Outside ILUMA WMA	39	2022	0	39	34	K	18	Mavimba Pori	10	Outside ILUMA WMA	-16.25	MiomboWoodland
1228	3	Dry	22/09/2022	59	L	99	18	Mavimba Pori	K	282	8.34307	36.75299	Camp at ILUMA border by the Myuamachi river	8	290	1	pool in riverbed	2	4	1	0	0	0	2	0	1	0	0	0	1	1	1	0	99	3		Outside ILUMA WMA	39	2022	0	39	34	K	18	Mavimba Pori	10	Outside ILUMA WMA	-16.25	MiomboWoodland
1229	3	Dry	22/09/2022	59	L	99	18	Mavimba Pori	K	282	8.34307	36.75299	Camp at ILUMA border by the Myuamachi river	9	291	1	pool in riverbed	2	3	1	0	0	0	2	1	0	0	0	0	1	0	1	0				Outside ILUMA WMA	39	2022	0	39	34	K	18	Mavimba Pori	10	Outside ILUMA WMA	-16.25	MiomboWoodland
1230	3	Dry	22/09/2022	59	L	99	18	Mavimba Pori	K	282	8.34307	36.75299	Camp at ILUMA border by the Myuamachi river	10	292	1	pool in riverbed	2	3	1	0	0	0	1	0	1	0	1	0	1	1	0	1	99	3		Outside ILUMA WMA	39	2022	0	39	34	K	18	Mavimba Pori	10	Outside ILUMA WMA	-16.25	MiomboWoodland
1231	3	Dry	22/09/2022	59	L	99	18	Mavimba Pori	K	282	8.34307	36.75299	Camp at ILUMA border by the Myuamachi river	11	293	1	pool in riverbed	2	1	1	0	0	0	2	1	0	0	0	1	0	0	1	0				Outside ILUMA WMA	39	2022	0	39	34	K	18	Mavimba Pori	10	Outside ILUMA WMA	-16.25	MiomboWoodland
1232	3	Dry	22/09/2022	59	L	99	18	Mavimba Pori	K	282	8.34307	36.75299	Camp at ILUMA border by the Myuamachi river	12	294	1	pool in riverbed	2	3	1	0	0	0	2	1	0	0	0	0	0	1	1	0				Outside ILUMA WMA	39	2022	0	39	34	K	18	Mavimba Pori	10	Outside ILUMA WMA	-16.25	MiomboWoodland
1233	3	Dry	22/09/2022	59	L	99	18	Mavimba Pori	K	282	8.34307	36.75299	Camp at ILUMA border by the Myuamachi river	13	296	1	pool in riverbed	2	3	1	0	0	0	1	1	0	0	0	0	1	1	1	0				Outside ILUMA WMA	39	2022	0	39	34	K	18	Mavimba Pori	10	Outside ILUMA WMA	-16.25	MiomboWoodland
1234	3	Dry	22/09/2022	59	L	99	18	Mavimba Pori	K	282	8.34307	36.75299	Camp at ILUMA border by the Myuamachi river	14	298	1	pool in riverbed	2	5	1	0	0	0	2	0	1	0	1	1	0	0	1	0	99	3		Outside ILUMA WMA	39	2022	0	39	34	K	18	Mavimba Pori	10	Outside ILUMA WMA	-16.25	MiomboWoodland
1235	3	Dry	22/09/2022	59	L	99	18	Mavimba Pori	K	282	8.34307	36.75299	Camp at ILUMA border by the Myuamachi river	15	299	1	pool in riverbed	2	5	1	0	0	0	2	1	0	0	0	1	0	0	1	0				Outside ILUMA WMA	39	2022	0	39	34	K	18	Mavimba Pori	10	Outside ILUMA WMA	-16.25	MiomboWoodland
1236	3	Dry	22/09/2022	59	L	99	18	Mavimba Pori	K	282	8.34307	36.75299	Camp at ILUMA border by the Myuamachi river	16	300	1	pool in riverbed	2	4	1	0	0	0	1	1	0	0	0	0	1	1	1	0				Outside ILUMA WMA	39	2022	0	39	34	K	18	Mavimba Pori	10	Outside ILUMA WMA	-16.25	MiomboWoodland
1237	3	Dry	22/09/2022	59	L	99	18	Mavimba Pori	K	282	8.34307	36.75299	Camp at ILUMA border by the Myuamachi river	17	301	1	pool in riverbed	2	4	1	0	0	0	2	1	0	0	0	0	1	1	1	0				Outside ILUMA WMA	39	2022	0	39	34	K	18	Mavimba Pori	10	Outside ILUMA WMA	-16.25	MiomboWoodland
1238	3	Dry	22/09/2022	59	L	99	18	Mavimba Pori	K	282	8.34307	36.75299	Camp at ILUMA border by the Myuamachi river	18	302	1	pool in riverbed	2	2	1	0	0	0	1	0	0	1	0	1	0	0	1	0	99	3		Outside ILUMA WMA	39	2022	0	39	34	K	18	Mavimba Pori	10	Outside ILUMA WMA	-16.25	MiomboWoodland
1239	3	Dry	22/09/2022	59	L	99	18	Mavimba Pori	K	282	8.34307	36.75299	Camp at ILUMA border by the Myuamachi river	19	303	1	pool in riverbed	2	4	0	1	0	0	2	1	0	0	0	1	0	0	1	0				Outside ILUMA WMA	39	2022	0	39	34	K	18	Mavimba Pori	10	Outside ILUMA WMA	-16.25	MiomboWoodland
1240	3	Dry	22/09/2022	59	L	99	18	Mavimba Pori	K	282	8.34307	36.75299	Camp at ILUMA border by the Myuamachi river	20	304	1	pool in riverbed	2	2	1	0	0	0	1	1	0	0	0	1	0	0	1	0				Outside ILUMA WMA	39	2022	0	39	34	K	18	Mavimba Pori	10	Outside ILUMA WMA	-16.25	MiomboWoodland
1241	3	Dry	22/09/2022	59	L	100	18	Mavimba Pori	K	282	8.34307	36.75299	Camp at ILUMA border by the Myuamachi river	1	305	1	pool in riverbed	2	3	1	0	0	0	1	1	0	0	0	1	0	0	1	0				Outside ILUMA WMA	39	2022	0	39	34	K	18	Mavimba Pori	10	Outside ILUMA WMA	-16.25	MiomboWoodland
1242	3	Dry	22/09/2022	59	L	100	18	Mavimba Pori	K	282	8.34307	36.75299	Camp at ILUMA border by the Myuamachi river	2	306	1	pool in streambed	2	5	1	0	0	0	1	1	0	0	0	1	0	0	1	0				Outside ILUMA WMA	39	2022	0	39	34	K	18	Mavimba Pori	10	Outside ILUMA WMA	-16.25	MiomboWoodland
1243	3	Dry	22/09/2022	59	L	100	18	Mavimba Pori	K	282	8.34307	36.75299	Camp at ILUMA border by the Myuamachi river	3	307	1	pool in streambed	2	4	1	0	0	0	1	0	1	1	1	1	0	0	1	0	99	3		Outside ILUMA WMA	39	2022	0	39	34	K	18	Mavimba Pori	10	Outside ILUMA WMA	-16.25	MiomboWoodland
1244	3	Dry	22/09/2022	59	L	100	18	Mavimba Pori	K	282	8.34307	36.75299	Camp at ILUMA border by the Myuamachi river	4	308	1	pool in streambed	2	3	1	0	0	0	1	0	1	1	1	0	0	1	1	0	99	3		Outside ILUMA WMA	39	2022	0	39	34	K	18	Mavimba Pori	10	Outside ILUMA WMA	-16.25	MiomboWoodland
1245	3	Dry	22/09/2022	59	L	100	18	Mavimba Pori	K	282	8.34307	36.75299	Camp at ILUMA border by the Myuamachi river	5	309	1	pool in streambed	2	4	1	0	0	0	1	0	1	0	1	1	0	0	1	0	99	3		Outside ILUMA WMA	39	2022	0	39	34	K	18	Mavimba Pori	10	Outside ILUMA WMA	-16.25	MiomboWoodland
1246	3	Dry	22/09/2022	59	L	100	18	Mavimba Pori	K	282	8.34307	36.75299	Camp at ILUMA border by the Myuamachi river	6	310	1	pool in streambed	3	3	1	0	0	0	2	0	1	1	1	1	0	0	1	0	99	3		Outside ILUMA WMA	39	2022	0	39	34	K	18	Mavimba Pori	10	Outside ILUMA WMA	-16.25	MiomboWoodland
1247	3	Dry	22/09/2022	59	L	100	18	Mavimba Pori	K	282	8.34307	36.75299	Camp at ILUMA border by the Myuamachi river	7	311	1	pool in streambed	2	3	1	0	0	0	1	0	1	0	0	1	0	0	1	0	99	3		Outside ILUMA WMA	39	2022	0	39	34	K	18	Mavimba Pori	10	Outside ILUMA WMA	-16.25	MiomboWoodland
1248	3	Dry	22/09/2022	59	L	100	18	Mavimba Pori	K	282	8.34307	36.75299	Camp at ILUMA border by the Myuamachi river	8	312	1	pool in streambed	2	4	1	0	0	0	2	0	1	0	0	1	0	0	1	0	99	3		Outside ILUMA WMA	39	2022	0	39	34	K	18	Mavimba Pori	10	Outside ILUMA WMA	-16.25	MiomboWoodland
1249	3	Dry	22/09/2022	59	L	100	18	Mavimba Pori	K	282	8.34307	36.75299	Camp at ILUMA border by the Myuamachi river	9	313	1	pool in streambed	2	3	1	0	0	0	2	1	0	0	0	1	0	0	1	0				Outside ILUMA WMA	39	2022	0	39	34	K	18	Mavimba Pori	10	Outside ILUMA WMA	-16.25	MiomboWoodland
1250	3	Dry	22/09/2022	59	L	100	18	Mavimba Pori	K	282	8.34307	36.75299	Camp at ILUMA border by the Myuamachi river	10	314	1	pool in streambed	2	1	1	0	0	0	2	1	0	0	0	1	0	0	1	0				Outside ILUMA WMA	39	2022	0	39	34	K	18	Mavimba Pori	10	Outside ILUMA WMA	-16.25	MiomboWoodland
1251	3	Dry	24/09/2022	60	L	101	17	Tuliza Moyo	K	315	8.35964	36.74826	Camp is outside ILUMA, next to the Mnyuamachi river, rice and potato fields present	1	316	12	man-made pool from household waste water	2	3	1	0	0	0	1	1	0	0	0	1	0	0	1	0				Outside ILUMA WMA	39	2022	0	39	34	K	17	Tuliza Moyo	4	Outside ILUMA WMA	-16.695	MiomboWoodland
1252	3	Dry	24/09/2022	60	L	101	17	Tuliza Moyo	K	315	8.35964	36.74826	Camp is outside ILUMA, next to the Mnyuamachi river, rice and potato fields present	2	317	1	pool in streambed	3	3	1	0	0	0	1	0	1	1	1	1	0	0	1	0	100	3		Outside ILUMA WMA	39	2022	0	39	34	K	17	Tuliza Moyo	4	Outside ILUMA WMA	-16.695	MiomboWoodland
1253	3	Dry	24/09/2022	60	L	101	17	Tuliza Moyo	K	315	8.35964	36.74826	Camp is outside ILUMA, next to the Mnyuamachi river, rice and potato fields present	3	318	1	pool in streambed	1	2	1	0	0	0	1	1	0	0	0	1	0	0	1	0				Outside ILUMA WMA	39	2022	0	39	34	K	17	Tuliza Moyo	4	Outside ILUMA WMA	-16.695	MiomboWoodland
1254	3	Dry	24/09/2022	60	L	101	17	Tuliza Moyo	K	315	8.35964	36.74826	Camp is outside ILUMA, next to the Mnyuamachi river, rice and potato fields present	4	319	1	pool in streambed	1	1	1	0	0	0	1	1	0	0	0	1	0	0	1	0				Outside ILUMA WMA	39	2022	0	39	34	K	17	Tuliza Moyo	4	Outside ILUMA WMA	-16.695	MiomboWoodland
1255	3	Dry	24/09/2022	60	L	101	17	Tuliza Moyo	K	315	8.35964	36.74826	Camp is outside ILUMA, next to the Mnyuamachi river, rice and potato fields present	5	320	1	pool in streambed	1	1	1	0	0	0	1	1	0	0	0	1	0	0	1	0				Outside ILUMA WMA	39	2022	0	39	34	K	17	Tuliza Moyo	4	Outside ILUMA WMA	-16.695	MiomboWoodland
1256	3	Dry	24/09/2022	60	L	101	17	Tuliza Moyo	K	315	8.35964	36.74826	Camp is outside ILUMA, next to the Mnyuamachi river, rice and potato fields present	6	321	1	pool in streambed	2	3	1	0	0	0	1	1	0	0	0	1	0	0	1	0				Outside ILUMA WMA	39	2022	0	39	34	K	17	Tuliza Moyo	4	Outside ILUMA WMA	-16.695	MiomboWoodland
1257	3	Dry	24/09/2022	60	L	101	17	Tuliza Moyo	K	315	8.35964	36.74826	Camp is outside ILUMA, next to the Mnyuamachi river, rice and potato fields present	7	322	1	pool in streambed	2	3	1	0	0	0	1	1	0	0	0	1	0	0	1	0				Outside ILUMA WMA	39	2022	0	39	34	K	17	Tuliza Moyo	4	Outside ILUMA WMA	-16.695	MiomboWoodland
1258	3	Dry	24/09/2022	60	L	101	17	Tuliza Moyo	K	315	8.35964	36.74826	Camp is outside ILUMA, next to the Mnyuamachi river, rice and potato fields present	8	323	1	pool in streambed	2	3	1	0	0	0	1	1	0	0	0	1	0	0	1	0				Outside ILUMA WMA	39	2022	0	39	34	K	17	Tuliza Moyo	4	Outside ILUMA WMA	-16.695	MiomboWoodland
1259	3	Dry	24/09/2022	60	L	101	17	Tuliza Moyo	K	315	8.35964	36.74826	Camp is outside ILUMA, next to the Mnyuamachi river, rice and potato fields present	9	324	1	pool in streambed	2	5	1	0	0	0	1	1	0	0	0	1	0	0	0	1	100	3		Outside ILUMA WMA	39	2022	0	39	34	K	17	Tuliza Moyo	4	Outside ILUMA WMA	-16.695	MiomboWoodland
1260	3	Dry	24/09/2022	60	L	101	17	Tuliza Moyo	K	315	8.35964	36.74826	Camp is outside ILUMA, next to the Mnyuamachi river, rice and potato fields present	10	325	1	pool in streambed	2	3	1	0	0	0	1	0	0	1	1	1	0	0	1	0	100	3		Outside ILUMA WMA	39	2022	0	39	34	K	17	Tuliza Moyo	4	Outside ILUMA WMA	-16.695	MiomboWoodland
1261	3	Dry	24/09/2022	60	L	101	17	Tuliza Moyo	K	315	8.35964	36.74826	Camp is outside ILUMA, next to the Mnyuamachi river, rice and potato fields present	11	326	1	pool in streambed	2	4	1	0	0	0	1	0	1	1	1	1	0	0	1	0	100	3		Outside ILUMA WMA	39	2022	0	39	34	K	17	Tuliza Moyo	4	Outside ILUMA WMA	-16.695	MiomboWoodland
1262	3	Dry	24/09/2022	60	L	101	17	Tuliza Moyo	K	315	8.35964	36.74826	Camp is outside ILUMA, next to the Mnyuamachi river, rice and potato fields present	12	327	1	pool in streambed	1	2	1	0	0	0	1	0	1	1	1	0	0	1	1	0	100	3		Outside ILUMA WMA	39	2022	0	39	34	K	17	Tuliza Moyo	4	Outside ILUMA WMA	-16.695	MiomboWoodland
1263	3	Dry	24/09/2022	60	L	101	17	Tuliza Moyo	K	315	8.35964	36.74826	Camp is outside ILUMA, next to the Mnyuamachi river, rice and potato fields present	13	328	1	pool in streambed	2	5	1	0	0	0	2	0	1	1	1	0	1	1	1	0	100	3		Outside ILUMA WMA	39	2022	0	39	34	K	17	Tuliza Moyo	4	Outside ILUMA WMA	-16.695	MiomboWoodland
1264	3	Dry	24/09/2022	60	L	101	17	Tuliza Moyo	K	315	8.35964	36.74826	Camp is outside ILUMA, next to the Mnyuamachi river, rice and potato fields present	14	329	1	pool in streambed	2	3	1	0	0	0	1	0	1	1	1	1	0	0	1	0	100	3		Outside ILUMA WMA	39	2022	0	39	34	K	17	Tuliza Moyo	4	Outside ILUMA WMA	-16.695	MiomboWoodland
1265	3	Dry	24/09/2022	60	L	101	17	Tuliza Moyo	K	315	8.35964	36.74826	Camp is outside ILUMA, next to the Mnyuamachi river, rice and potato fields present	15	330	1	pool in streambed	2	5	1	0	0	0	2	0	1	1	1	1	0	0	1	0	100	3		Outside ILUMA WMA	39	2022	0	39	34	K	17	Tuliza Moyo	4	Outside ILUMA WMA	-16.695	MiomboWoodland
1266	3	Dry	24/09/2022	60	L	101	17	Tuliza Moyo	K	315	8.35964	36.74826	Camp is outside ILUMA, next to the Mnyuamachi river, rice and potato fields present	16	331	1	pool in streambed	3	2	1	0	0	0	2	0	1	1	0	0	1	0	1	0	100	3		Outside ILUMA WMA	39	2022	0	39	34	K	17	Tuliza Moyo	4	Outside ILUMA WMA	-16.695	MiomboWoodland
1267	3	Dry	24/09/2022	60	L	101	17	Tuliza Moyo	K	315	8.35964	36.74826	Camp is outside ILUMA, next to the Mnyuamachi river, rice and potato fields present	17	332	1	pool in riverbed	2	5	1	0	0	0	2	1	0	0	0	1	0	0	1	0				Outside ILUMA WMA	39	2022	0	39	34	K	17	Tuliza Moyo	4	Outside ILUMA WMA	-16.695	MiomboWoodland
1268	3	Dry	24/09/2022	60	L	101	17	Tuliza Moyo	K	315	8.35964	36.74826	Camp is outside ILUMA, next to the Mnyuamachi river, rice and potato fields present	18	333	1	pool in riverbed	2	3	1	0	0	0	1	0	0	1	0	0	1	0	1	0	100	3		Outside ILUMA WMA	39	2022	0	39	34	K	17	Tuliza Moyo	4	Outside ILUMA WMA	-16.695	MiomboWoodland
1269	3	Dry	24/09/2022	60	L	101	17	Tuliza Moyo	K	315	8.35964	36.74826	Camp is outside ILUMA, next to the Mnyuamachi river, rice and potato fields present	19	334	1	pool in riverbed	2	4	1	0	0	0	2	1	0	0	0	1	0	0	1	0				Outside ILUMA WMA	39	2022	0	39	34	K	17	Tuliza Moyo	4	Outside ILUMA WMA	-16.695	MiomboWoodland
1270	3	Dry	24/09/2022	60	L	101	17	Tuliza Moyo	K	315	8.35964	36.74826	Camp is outside ILUMA, next to the Mnyuamachi river, rice and potato fields present	20	335	1	pool in riverbed	2	4	1	0	0	0	2	1	0	0	0	0	0	1	1	0				Outside ILUMA WMA	39	2022	0	39	34	K	17	Tuliza Moyo	4	Outside ILUMA WMA	-16.695	MiomboWoodland
1271	3	Dry	24/09/2022	60	L	102	17	Tuliza Moyo	K	315	8.35964	36.74826	Camp is outside ILUMA, next to the Mnyuamachi river, rice and potato fields present	1	336	2	spring	1	2	1	0	0	0	1	0	1	0	1	1	0	0	1	0	100	3		Outside ILUMA WMA	39	2022	0	39	34	K	17	Tuliza Moyo	4	Outside ILUMA WMA	-16.695	MiomboWoodland
1272	3	Dry	24/09/2022	60	L	102	17	Tuliza Moyo	K	315	8.35964	36.74826	Camp is outside ILUMA, next to the Mnyuamachi river, rice and potato fields present	2	337	1	pool in riverbed	2	4	1	0	0	0	1	1	0	0	0	1	0	0	1	0				Outside ILUMA WMA	39	2022	0	39	34	K	17	Tuliza Moyo	4	Outside ILUMA WMA	-16.695	MiomboWoodland
1273	3	Dry	24/09/2022	60	L	102	17	Tuliza Moyo	K	315	8.35964	36.74826	Camp is outside ILUMA, next to the Mnyuamachi river, rice and potato fields present	3	338	1	pool in riverbed	3	3	1	0	0	0	1	1	0	0	0	1	0	0	1	0				Outside ILUMA WMA	39	2022	0	39	34	K	17	Tuliza Moyo	4	Outside ILUMA WMA	-16.695	MiomboWoodland
1274	3	Dry	24/09/2022	60	L	102	17	Tuliza Moyo	K	315	8.35964	36.74826	Camp is outside ILUMA, next to the Mnyuamachi river, rice and potato fields present	4	339	1	pool in riverbed	3	4	1	0	0	0	2	0	0	1	0	0	1	0	1	0	100	3		Outside ILUMA WMA	39	2022	0	39	34	K	17	Tuliza Moyo	4	Outside ILUMA WMA	-16.695	MiomboWoodland
1275	3	Dry	24/09/2022	60	L	102	17	Tuliza Moyo	K	315	8.35964	36.74826	Camp is outside ILUMA, next to the Mnyuamachi river, rice and potato fields present	5	340	1	pool in riverbed	2	5	1	0	0	0	2	0	1	0	1	0	1	1	1	0	100	3		Outside ILUMA WMA	39	2022	0	39	34	K	17	Tuliza Moyo	4	Outside ILUMA WMA	-16.695	MiomboWoodland
1276	3	Dry	24/09/2022	60	L	102	17	Tuliza Moyo	K	315	8.35964	36.74826	Camp is outside ILUMA, next to the Mnyuamachi river, rice and potato fields present	6	341	1	pool in riverbed	2	3	1	0	0	0	2	0	1	0	1	1	0	0	1	0	100	3		Outside ILUMA WMA	39	2022	0	39	34	K	17	Tuliza Moyo	4	Outside ILUMA WMA	-16.695	MiomboWoodland
1277	3	Dry	24/09/2022	60	L	102	17	Tuliza Moyo	K	315	8.35964	36.74826	Camp is outside ILUMA, next to the Mnyuamachi river, rice and potato fields present	7	342	1	pool in riverbed	1	2	1	0	0	0	1	1	0	0	0	1	0	0	1	0				Outside ILUMA WMA	39	2022	0	39	34	K	17	Tuliza Moyo	4	Outside ILUMA WMA	-16.695	MiomboWoodland
1278	3	Dry	24/09/2022	60	L	102	17	Tuliza Moyo	K	315	8.35964	36.74826	Camp is outside ILUMA, next to the Mnyuamachi river, rice and potato fields present	8	343	1	livestock and human footprints	1	2	1	0	0	0	1	1	0	0	0	1	0	0	1	0				Outside ILUMA WMA	39	2022	0	39	34	K	17	Tuliza Moyo	4	Outside ILUMA WMA	-16.695	MiomboWoodland
1279	3	Dry	24/09/2022	60	L	102	17	Tuliza Moyo	K	315	8.35964	36.74826	Camp is outside ILUMA, next to the Mnyuamachi river, rice and potato fields present	9	344	1	pool in streambed	2	4	1	0	0	0	2	0	0	1	0	0	1	0	1	0	100	3		Outside ILUMA WMA	39	2022	0	39	34	K	17	Tuliza Moyo	4	Outside ILUMA WMA	-16.695	MiomboWoodland
1280	3	Dry	24/09/2022	60	L	102	17	Tuliza Moyo	K	315	8.35964	36.74826	Camp is outside ILUMA, next to the Mnyuamachi river, rice and potato fields present	10	345	1	pool in streambed	2	3	1	0	0	0	1	1	0	0	0	1	0	0	1	0				Outside ILUMA WMA	39	2022	0	39	34	K	17	Tuliza Moyo	4	Outside ILUMA WMA	-16.695	MiomboWoodland
1281	3	Dry	24/09/2022	60	L	102	17	Tuliza Moyo	K	315	8.35964	36.74826	Camp is outside ILUMA, next to the Mnyuamachi river, rice and potato fields present	11	346	1	pool in streambed	3	2	1	0	0	0	2	1	0	0	0	1	0	0	1	0				Outside ILUMA WMA	39	2022	0	39	34	K	17	Tuliza Moyo	4	Outside ILUMA WMA	-16.695	MiomboWoodland
1282	3	Dry	24/09/2022	60	L	102	17	Tuliza Moyo	K	315	8.35964	36.74826	Camp is outside ILUMA, next to the Mnyuamachi river, rice and potato fields present	12	347	1	pool in streambed	2	3	1	0	0	0	1	1	0	0	0	1	0	0	1	0				Outside ILUMA WMA	39	2022	0	39	34	K	17	Tuliza Moyo	4	Outside ILUMA WMA	-16.695	MiomboWoodland
1283	3	Dry	24/09/2022	60	L	102	17	Tuliza Moyo	K	315	8.35964	36.74826	Camp is outside ILUMA, next to the Mnyuamachi river, rice and potato fields present	13	348	1	pool in streambed	3	2	1	0	0	0	1	0	0	1	0	0	1	1	1	0				Outside ILUMA WMA	39	2022	0	39	34	K	17	Tuliza Moyo	4	Outside ILUMA WMA	-16.695	MiomboWoodland
1284	3	Dry	24/09/2022	60	L	102	17	Tuliza Moyo	K	315	8.35964	36.74826	Camp is outside ILUMA, next to the Mnyuamachi river, rice and potato fields present	14	349	1	pool in streambed	3	9	1	0	0	0	1	0	1	1	0	1	0	0	1	0	100	3		Outside ILUMA WMA	39	2022	0	39	34	K	17	Tuliza Moyo	4	Outside ILUMA WMA	-16.695	MiomboWoodland
1285	3	Dry	24/09/2022	60	L	102	17	Tuliza Moyo	K	315	8.35964	36.74826	Camp is outside ILUMA, next to the Mnyuamachi river, rice and potato fields present	15	350	1	pool outside streambed	2	4	1	0	0	0	1	0	1	0	0	0	1	0	1	0	100	3		Outside ILUMA WMA	39	2022	0	39	34	K	17	Tuliza Moyo	4	Outside ILUMA WMA	-16.695	MiomboWoodland
1286	3	Dry	24/09/2022	60	L	102	17	Tuliza Moyo	K	315	8.35964	36.74826	Camp is outside ILUMA, next to the Mnyuamachi river, rice and potato fields present	16	351	1	pool in streambed	2	3	1	0	0	0	1	1	0	0	0	1	0	0	1	0				Outside ILUMA WMA	39	2022	0	39	34	K	17	Tuliza Moyo	4	Outside ILUMA WMA	-16.695	MiomboWoodland
1287	3	Dry	24/09/2022	60	L	102	17	Tuliza Moyo	K	315	8.35964	36.74826	Camp is outside ILUMA, next to the Mnyuamachi river, rice and potato fields present	17	352	2	spring	2	5	1	0	0	0	1	1	0	0	0	1	0	0	1	0				Outside ILUMA WMA	39	2022	0	39	34	K	17	Tuliza Moyo	4	Outside ILUMA WMA	-16.695	MiomboWoodland
1288	3	Dry	26/09/2022	61	L	103	16	Bwawa la Mnyuamachi	K	353	8.38788	36.74638	Camp is outside ILUMA and the village. Next to the Mnyuamachi river	1	354	5	pond	3	10	0	0	0	1	1	0	0	1	0	0	1	0	1	0	101	3		Outside ILUMA WMA	40	2022	0	40	35	K	16	Bwawa la Mnyuamachi	6	Outside ILUMA WMA	-18.921	MiomboWoodland
1289	3	Dry	26/09/2022	61	L	103	16	Bwawa la Mnyuamachi	K	353	8.38788	36.74638	Camp is outside ILUMA and the village. Next to the Mnyuamachi river	2	355	1	pool in streambed	2	4	0	0	0	1	1	1	0	0	0	1	0	0	1	0				Outside ILUMA WMA	40	2022	0	40	35	K	16	Bwawa la Mnyuamachi	6	Outside ILUMA WMA	-18.921	MiomboWoodland
1290	3	Dry	26/09/2022	61	L	103	16	Bwawa la Mnyuamachi	K	353	8.38788	36.74638	Camp is outside ILUMA and the village. Next to the Mnyuamachi river	3	356	1	pool in streambed	2	3	1	0	0	0	1	1	0	0	0	0	1	0	1	0				Outside ILUMA WMA	40	2022	0	40	35	K	16	Bwawa la Mnyuamachi	6	Outside ILUMA WMA	-18.921	MiomboWoodland
1291	3	Dry	26/09/2022	61	L	103	16	Bwawa la Mnyuamachi	K	353	8.38788	36.74638	Camp is outside ILUMA and the village. Next to the Mnyuamachi river	4	357	1	pool in streambed	3	10	1	0	0	0	2	0	1	1	1	0	1	1	1	0	101	3		Outside ILUMA WMA	40	2022	0	40	35	K	16	Bwawa la Mnyuamachi	6	Outside ILUMA WMA	-18.921	MiomboWoodland
1292	3	Dry	26/09/2022	61	L	103	16	Bwawa la Mnyuamachi	K	353	8.38788	36.74638	Camp is outside ILUMA and the village. Next to the Mnyuamachi river	5	358	5	pond	3	6	1	0	0	0	2	1	0	0	0	1	0	0	1	0				Outside ILUMA WMA	40	2022	0	40	35	K	16	Bwawa la Mnyuamachi	6	Outside ILUMA WMA	-18.921	MiomboWoodland
1293	3	Dry	26/09/2022	61	L	103	16	Bwawa la Mnyuamachi	K	353	8.38788	36.74638	Camp is outside ILUMA and the village. Next to the Mnyuamachi river	6	359	1	depression in streambed	2	5	1	0	0	0	2	1	0	0	0	1	0	0	1	0				Outside ILUMA WMA	40	2022	0	40	35	K	16	Bwawa la Mnyuamachi	6	Outside ILUMA WMA	-18.921	MiomboWoodland
1294	3	Dry	26/09/2022	61	L	103	16	Bwawa la Mnyuamachi	K	353	8.38788	36.74638	Camp is outside ILUMA and the village. Next to the Mnyuamachi river	7	360	1	pool in riverbed	3	9	0	1	0	0	2	1	0	0	0	0	1	1	1	0				Outside ILUMA WMA	40	2022	0	40	35	K	16	Bwawa la Mnyuamachi	6	Outside ILUMA WMA	-18.921	MiomboWoodland
1295	3	Dry	26/09/2022	61	L	103	16	Bwawa la Mnyuamachi	K	353	8.38788	36.74638	Camp is outside ILUMA and the village. Next to the Mnyuamachi river	8	361	1	pool in riverbed	2	3	1	0	0	0	1	1	0	0	0	0	1	1	1	0				Outside ILUMA WMA	40	2022	0	40	35	K	16	Bwawa la Mnyuamachi	6	Outside ILUMA WMA	-18.921	MiomboWoodland
1296	3	Dry	26/09/2022	61	L	103	16	Bwawa la Mnyuamachi	K	353	8.38788	36.74638	Camp is outside ILUMA and the village. Next to the Mnyuamachi river	9	362	1	pool in riverbed	2	4	1	0	0	0	1	0	0	1	0	0	1	0	1	0	101	3		Outside ILUMA WMA	40	2022	0	40	35	K	16	Bwawa la Mnyuamachi	6	Outside ILUMA WMA	-18.921	MiomboWoodland
1297	3	Dry	26/09/2022	61	L	103	16	Bwawa la Mnyuamachi	K	353	8.38788	36.74638	Camp is outside ILUMA and the village. Next to the Mnyuamachi river	10	363	1	pool in riverbed	1	1	1	0	0	0	1	1	0	0	0	1	0	0	1	0				Outside ILUMA WMA	40	2022	0	40	35	K	16	Bwawa la Mnyuamachi	6	Outside ILUMA WMA	-18.921	MiomboWoodland
1298	3	Dry	26/09/2022	61	L	103	16	Bwawa la Mnyuamachi	K	353	8.38788	36.74638	Camp is outside ILUMA and the village. Next to the Mnyuamachi river	11	364	1	pool in riverbed	1	1	1	0	0	0	1	1	0	0	0	1	0	0	1	0				Outside ILUMA WMA	40	2022	0	40	35	K	16	Bwawa la Mnyuamachi	6	Outside ILUMA WMA	-18.921	MiomboWoodland
1299	3	Dry	26/09/2022	61	L	103	16	Bwawa la Mnyuamachi	K	353	8.38788	36.74638	Camp is outside ILUMA and the village. Next to the Mnyuamachi river	12	365	1	pool in riverbed	2	2	1	0	0	0	1	1	0	0	0	1	0	0	1	0				Outside ILUMA WMA	40	2022	0	40	35	K	16	Bwawa la Mnyuamachi	6	Outside ILUMA WMA	-18.921	MiomboWoodland
1300	3	Dry	26/09/2022	61	L	103	16	Bwawa la Mnyuamachi	K	353	8.38788	36.74638	Camp is outside ILUMA and the village. Next to the Mnyuamachi river	13	366	1	pool in riverbed	2	4	1	0	0	0	2	1	0	0	0	1	0	0	1	0				Outside ILUMA WMA	40	2022	0	40	35	K	16	Bwawa la Mnyuamachi	6	Outside ILUMA WMA	-18.921	MiomboWoodland
1301	3	Dry	26/09/2022	61	L	103	16	Bwawa la Mnyuamachi	K	353	8.38788	36.74638	Camp is outside ILUMA and the village. Next to the Mnyuamachi river	14	367	1	pool in riverbed	2	3	1	0	0	0	2	0	0	1	0	0	1	1	1	0	101	3		Outside ILUMA WMA	40	2022	0	40	35	K	16	Bwawa la Mnyuamachi	6	Outside ILUMA WMA	-18.921	MiomboWoodland
1302	3	Dry	26/09/2022	61	L	103	16	Bwawa la Mnyuamachi	K	353	8.38788	36.74638	Camp is outside ILUMA and the village. Next to the Mnyuamachi river	15	368	1	pool in riverbed	2	2	1	0	0	0	1	1	0	0	0	1	0	0	1	0				Outside ILUMA WMA	40	2022	0	40	35	K	16	Bwawa la Mnyuamachi	6	Outside ILUMA WMA	-18.921	MiomboWoodland
1303	3	Dry	26/09/2022	61	L	103	16	Bwawa la Mnyuamachi	K	353	8.38788	36.74638	Camp is outside ILUMA and the village. Next to the Mnyuamachi river	16	369	1	pool in riverbed	2	5	1	0	0	0	2	1	0	0	0	1	0	0	1	0				Outside ILUMA WMA	40	2022	0	40	35	K	16	Bwawa la Mnyuamachi	6	Outside ILUMA WMA	-18.921	MiomboWoodland
1304	3	Dry	26/09/2022	61	L	103	16	Bwawa la Mnyuamachi	K	353	8.38788	36.74638	Camp is outside ILUMA and the village. Next to the Mnyuamachi river	17	370	1	pool in riverbed	2	4	1	0	0	0	2	1	0	0	0	1	0	0	1	0				Outside ILUMA WMA	40	2022	0	40	35	K	16	Bwawa la Mnyuamachi	6	Outside ILUMA WMA	-18.921	MiomboWoodland
1305	3	Dry	26/09/2022	61	L	103	16	Bwawa la Mnyuamachi	K	353	8.38788	36.74638	Camp is outside ILUMA and the village. Next to the Mnyuamachi river	18	371	1	pool in riverbed	2	3	1	0	0	0	2	1	0	0	0	0	1	1	1	0				Outside ILUMA WMA	40	2022	0	40	35	K	16	Bwawa la Mnyuamachi	6	Outside ILUMA WMA	-18.921	MiomboWoodland
1306	3	Dry	26/09/2022	61	L	103	16	Bwawa la Mnyuamachi	K	353	8.38788	36.74638	Camp is outside ILUMA and the village. Next to the Mnyuamachi river	19	372	1	pool in riverbed	2	3	1	0	0	0	2	1	0	0	0	0	1	1	1	0				Outside ILUMA WMA	40	2022	0	40	35	K	16	Bwawa la Mnyuamachi	6	Outside ILUMA WMA	-18.921	MiomboWoodland
1307	3	Dry	26/09/2022	61	L	103	16	Bwawa la Mnyuamachi	K	353	8.38788	36.74638	Camp is outside ILUMA and the village. Next to the Mnyuamachi river	20	373	1	pool in riverbed	2	3	1	0	0	0	2	1	0	0	0	1	0	0	1	0				Outside ILUMA WMA	40	2022	0	40	35	K	16	Bwawa la Mnyuamachi	6	Outside ILUMA WMA	-18.921	MiomboWoodland
1308	3	Dry	26/09/2022	61	L	104	16	Bwawa la Mnyuamachi	K	353	8.38788	36.74638	Camp is outside ILUMA and the village. Next to the Mnyuamachi river	1	374	1	pool in streambed	2	2	1	0	0	0	2	1	0	0	0	0	1	0	1	0				Outside ILUMA WMA	40	2022	0	40	35	K	16	Bwawa la Mnyuamachi	6	Outside ILUMA WMA	-18.921	MiomboWoodland
1309	3	Dry	26/09/2022	61	L	104	16	Bwawa la Mnyuamachi	K	353	8.38788	36.74638	Camp is outside ILUMA and the village. Next to the Mnyuamachi river	2	375	1	pool in streambed	2	5	1	0	0	0	2	1	0	0	0	1	0	0	1	0				Outside ILUMA WMA	40	2022	0	40	35	K	16	Bwawa la Mnyuamachi	6	Outside ILUMA WMA	-18.921	MiomboWoodland
1310	3	Dry	26/09/2022	61	L	104	16	Bwawa la Mnyuamachi	K	353	8.38788	36.74638	Camp is outside ILUMA and the village. Next to the Mnyuamachi river	3	376	1	pool in streambed	2	3	1	0	0	0	1	1	0	0	0	1	0	0	1	0				Outside ILUMA WMA	40	2022	0	40	35	K	16	Bwawa la Mnyuamachi	6	Outside ILUMA WMA	-18.921	MiomboWoodland
1311	3	Dry	26/09/2022	61	L	104	16	Bwawa la Mnyuamachi	K	353	8.38788	36.74638	Camp is outside ILUMA and the village. Next to the Mnyuamachi river	4	377	1	pool in streambed	2	4	1	0	0	0	3	1	0	0	0	1	0	0	1	0				Outside ILUMA WMA	40	2022	0	40	35	K	16	Bwawa la Mnyuamachi	6	Outside ILUMA WMA	-18.921	MiomboWoodland
1312	3	Dry	26/09/2022	61	L	104	16	Bwawa la Mnyuamachi	K	353	8.38788	36.74638	Camp is outside ILUMA and the village. Next to the Mnyuamachi river	5	378	1	pool in streambed	1	1	1	0	0	0	1	1	0	0	0	1	0	0	1	0				Outside ILUMA WMA	40	2022	0	40	35	K	16	Bwawa la Mnyuamachi	6	Outside ILUMA WMA	-18.921	MiomboWoodland
1313	3	Dry	26/09/2022	61	L	104	16	Bwawa la Mnyuamachi	K	353	8.38788	36.74638	Camp is outside ILUMA and the village. Next to the Mnyuamachi river	6	379	1	pool in streambed	2	3	1	0	0	0	2	1	0	0	0	1	0	0	1	0				Outside ILUMA WMA	40	2022	0	40	35	K	16	Bwawa la Mnyuamachi	6	Outside ILUMA WMA	-18.921	MiomboWoodland
1314	3	Dry	26/09/2022	61	L	104	16	Bwawa la Mnyuamachi	K	353	8.38788	36.74638	Camp is outside ILUMA and the village. Next to the Mnyuamachi river	7	380	1	pool in streambed	2	4	1	0	0	0	1	1	0	0	0	1	0	0	1	0				Outside ILUMA WMA	40	2022	0	40	35	K	16	Bwawa la Mnyuamachi	6	Outside ILUMA WMA	-18.921	MiomboWoodland
1315	3	Dry	26/09/2022	61	L	104	16	Bwawa la Mnyuamachi	K	353	8.38788	36.74638	Camp is outside ILUMA and the village. Next to the Mnyuamachi river	8	381	1	pool in streambed	2	3	1	0	0	0	1	1	0	0	0	0	1	0	1	0				Outside ILUMA WMA	40	2022	0	40	35	K	16	Bwawa la Mnyuamachi	6	Outside ILUMA WMA	-18.921	MiomboWoodland
1316	3	Dry	26/09/2022	61	L	104	16	Bwawa la Mnyuamachi	K	353	8.38788	36.74638	Camp is outside ILUMA and the village. Next to the Mnyuamachi river	9	382	1	pool in streambed	2	5	1	0	0	0	2	1	0	0	0	1	0	0	1	0				Outside ILUMA WMA	40	2022	0	40	35	K	16	Bwawa la Mnyuamachi	6	Outside ILUMA WMA	-18.921	MiomboWoodland
1317	3	Dry	26/09/2022	61	L	104	16	Bwawa la Mnyuamachi	K	353	8.38788	36.74638	Camp is outside ILUMA and the village. Next to the Mnyuamachi river	10	383	1	pool in streambed	2	4	1	0	0	0	2	1	0	0	0	0	1	1	0	1	101	3		Outside ILUMA WMA	40	2022	0	40	35	K	16	Bwawa la Mnyuamachi	6	Outside ILUMA WMA	-18.921	MiomboWoodland
1318	3	Dry	26/09/2022	61	L	104	16	Bwawa la Mnyuamachi	K	353	8.38788	36.74638	Camp is outside ILUMA and the village. Next to the Mnyuamachi river	11	384	1	pool in streambed	2	4	1	0	0	0	2	1	0	0	0	0	1	1	1	0				Outside ILUMA WMA	40	2022	0	40	35	K	16	Bwawa la Mnyuamachi	6	Outside ILUMA WMA	-18.921	MiomboWoodland
1319	3	Dry	26/09/2022	61	L	104	16	Bwawa la Mnyuamachi	K	353	8.38788	36.74638	Camp is outside ILUMA and the village. Next to the Mnyuamachi river	12	385	1	pool in streambed	2	3	1	0	0	0	2	1	0	0	0	0	1	1	1	0				Outside ILUMA WMA	40	2022	0	40	35	K	16	Bwawa la Mnyuamachi	6	Outside ILUMA WMA	-18.921	MiomboWoodland
1320	3	Dry	26/09/2022	61	L	104	16	Bwawa la Mnyuamachi	K	353	8.38788	36.74638	Camp is outside ILUMA and the village. Next to the Mnyuamachi river	13	386	1	pool in streambed	2	5	1	0	0	0	2	0	0	1	0	0	1	1	1	0	101	3		Outside ILUMA WMA	40	2022	0	40	35	K	16	Bwawa la Mnyuamachi	6	Outside ILUMA WMA	-18.921	MiomboWoodland
1321	3	Dry	26/09/2022	61	L	104	16	Bwawa la Mnyuamachi	K	353	8.38788	36.74638	Camp is outside ILUMA and the village. Next to the Mnyuamachi river	14	387	1	pool in streambed	2	4	1	0	0	0	1	1	0	0	0	1	0	0	1	0				Outside ILUMA WMA	40	2022	0	40	35	K	16	Bwawa la Mnyuamachi	6	Outside ILUMA WMA	-18.921	MiomboWoodland
1322	3	Dry	26/09/2022	61	L	104	16	Bwawa la Mnyuamachi	K	353	8.38788	36.74638	Camp is outside ILUMA and the village. Next to the Mnyuamachi river	15	388	1	pool in streambed	3	4	1	0	0	0	1	0	1	0	0	0	1	1	1	0	101	3		Outside ILUMA WMA	40	2022	0	40	35	K	16	Bwawa la Mnyuamachi	6	Outside ILUMA WMA	-18.921	MiomboWoodland
1323	3	Dry	02/10/2022	62	L	105	22	Kisaki	K	390	8.24588	36.76691	Outside ILUMA, next to the village of Kisaki. Many rice and potato fields	1	391	2	spring	3	7	0	1	0	0	1	0	1	0	1	0	1	0	1	0	102	3		Outside ILUMA WMA	41	2022	0	41	36	K	22	Kisaki	5	Outside ILUMA WMA	-13.759	MiomboWoodland
1324	3	Dry	02/10/2022	62	L	105	22	Kisaki	K	390	8.24588	36.76691	Outside ILUMA, next to the village of Kisaki. Many rice and potato fields	2	392	5	pond	2	5	0	0	0	1	1	0	1	0	1	1	0	0	1	0	102	3		Outside ILUMA WMA	41	2022	0	41	36	K	22	Kisaki	5	Outside ILUMA WMA	-13.759	MiomboWoodland
1325	3	Dry	02/10/2022	62	L	105	22	Kisaki	K	390	8.24588	36.76691	Outside ILUMA, next to the village of Kisaki. Many rice and potato fields	3	393	1	pool in streambed	3	3	1	0	0	0	1	0	1	1	1	1	0	0	1	0	102	3		Outside ILUMA WMA	41	2022	0	41	36	K	22	Kisaki	5	Outside ILUMA WMA	-13.759	MiomboWoodland
1326	3	Dry	02/10/2022	62	L	105	22	Kisaki	K	390	8.24588	36.76691	Outside ILUMA, next to the village of Kisaki. Many rice and potato fields	4	394	2	swampy area	2	4	0	1	0	0	1	1	0	0	0	1	0	0	1	0				Outside ILUMA WMA	41	2022	0	41	36	K	22	Kisaki	5	Outside ILUMA WMA	-13.759	MiomboWoodland
1327	3	Dry	02/10/2022	62	L	105	22	Kisaki	K	390	8.24588	36.76691	Outside ILUMA, next to the village of Kisaki. Many rice and potato fields	5	395	1	pool outside streambed	2	5	1	0	0	0	2	0	1	0	0	1	0	0	1	0	102	3		Outside ILUMA WMA	41	2022	0	41	36	K	22	Kisaki	5	Outside ILUMA WMA	-13.759	MiomboWoodland
1328	3	Dry	02/10/2022	62	L	105	22	Kisaki	K	390	8.24588	36.76691	Outside ILUMA, next to the village of Kisaki. Many rice and potato fields	6	396	2	swampy area	2	3	0	1	0	0	1	1	0	0	0	1	0	0	1	0				Outside ILUMA WMA	41	2022	0	41	36	K	22	Kisaki	5	Outside ILUMA WMA	-13.759	MiomboWoodland
1329	3	Dry	02/10/2022	62	L	105	22	Kisaki	K	390	8.24588	36.76691	Outside ILUMA, next to the village of Kisaki. Many rice and potato fields	7	397	2	swampy area	3	2	0	1	0	0	1	0	1	0	1	1	0	0	1	0	102	3		Outside ILUMA WMA	41	2022	0	41	36	K	22	Kisaki	5	Outside ILUMA WMA	-13.759	MiomboWoodland
1330	3	Dry	02/10/2022	62	L	105	22	Kisaki	K	390	8.24588	36.76691	Outside ILUMA, next to the village of Kisaki. Many rice and potato fields	8	398	1	pool in streambed	2	4	1	0	0	0	1	1	0	0	0	1	0	0	1	0				Outside ILUMA WMA	41	2022	0	41	36	K	22	Kisaki	5	Outside ILUMA WMA	-13.759	MiomboWoodland
1331	3	Dry	02/10/2022	62	L	105	22	Kisaki	K	390	8.24588	36.76691	Outside ILUMA, next to the village of Kisaki. Many rice and potato fields	9	399	7	well	1	1	1	0	0	0	1	1	0	0	0	1	0	0	1	0				Outside ILUMA WMA	41	2022	0	41	36	K	22	Kisaki	5	Outside ILUMA WMA	-13.759	MiomboWoodland
1332	3	Dry	02/10/2022	62	L	105	22	Kisaki	K	390	8.24588	36.76691	Outside ILUMA, next to the village of Kisaki. Many rice and potato fields	10	400	7	well	1	1	1	0	0	0	1	0	1	0	0	1	0	0	1	0	102	3		Outside ILUMA WMA	41	2022	0	41	36	K	22	Kisaki	5	Outside ILUMA WMA	-13.759	MiomboWoodland
1333	3	Dry	02/10/2022	62	L	105	22	Kisaki	K	390	8.24588	36.76691	Outside ILUMA, next to the village of Kisaki. Many rice and potato fields	11	401	1	pool in streambed	3	6	0	1	0	1	2	0	0	1	0	0	1	1	1	0	102	3		Outside ILUMA WMA	41	2022	0	41	36	K	22	Kisaki	5	Outside ILUMA WMA	-13.759	MiomboWoodland
1334	3	Dry	02/10/2022	62	L	105	22	Kisaki	K	390	8.24588	36.76691	Outside ILUMA, next to the village of Kisaki. Many rice and potato fields	12	402	1	pool outside streambed	2	3	0	1	0	0	2	0	0	1	1	0	1	0	1	0	102	3		Outside ILUMA WMA	41	2022	0	41	36	K	22	Kisaki	5	Outside ILUMA WMA	-13.759	MiomboWoodland
1335	3	Dry	02/10/2022	62	L	105	22	Kisaki	K	390	8.24588	36.76691	Outside ILUMA, next to the village of Kisaki. Many rice and potato fields	13	403	11	irrigation pond	3	2	0	1	0	0	2	0	0	1	0	1	0	0	1	0	102	3		Outside ILUMA WMA	41	2022	0	41	36	K	22	Kisaki	5	Outside ILUMA WMA	-13.759	MiomboWoodland
1336	3	Dry	02/10/2022	62	L	105	22	Kisaki	K	390	8.24588	36.76691	Outside ILUMA, next to the village of Kisaki. Many rice and potato fields	14	404	7	well	2	3	1	0	0	0	2	0	1	1	1	0	1	1	1	0	102	3		Outside ILUMA WMA	41	2022	0	41	36	K	22	Kisaki	5	Outside ILUMA WMA	-13.759	MiomboWoodland
1337	3	Dry	02/10/2022	62	L	105	22	Kisaki	K	390	8.24588	36.76691	Outside ILUMA, next to the village of Kisaki. Many rice and potato fields	15	405	1	pool in streambed	2	3	0	0	1	0	2	1	0	0	0	1	0	0	1	0				Outside ILUMA WMA	41	2022	0	41	36	K	22	Kisaki	5	Outside ILUMA WMA	-13.759	MiomboWoodland
1338	3	Dry	02/10/2022	62	L	105	22	Kisaki	K	390	8.24588	36.76691	Outside ILUMA, next to the village of Kisaki. Many rice and potato fields	16	406	1	pool in streambed	2	3	1	0	0	0	1	1	0	0	0	1	0	0	1	0				Outside ILUMA WMA	41	2022	0	41	36	K	22	Kisaki	5	Outside ILUMA WMA	-13.759	MiomboWoodland
1339	3	Dry	02/10/2022	62	L	105	22	Kisaki	K	390	8.24588	36.76691	Outside ILUMA, next to the village of Kisaki. Many rice and potato fields	17	407	1	depression in streambed	2	4	1	0	0	0	2	0	1	1	0	1	0	0	1	0	102	3		Outside ILUMA WMA	41	2022	0	41	36	K	22	Kisaki	5	Outside ILUMA WMA	-13.759	MiomboWoodland
1340	3	Dry	02/10/2022	62	L	105	22	Kisaki	K	390	8.24588	36.76691	Outside ILUMA, next to the village of Kisaki. Many rice and potato fields	18	408	1	depression in streambed	3	4	0	1	0	0	2	0	1	0	1	1	0	0	1	0	102	3		Outside ILUMA WMA	41	2022	0	41	36	K	22	Kisaki	5	Outside ILUMA WMA	-13.759	MiomboWoodland
1341	3	Dry	02/10/2022	62	L	105	22	Kisaki	K	390	8.24588	36.76691	Outside ILUMA, next to the village of Kisaki. Many rice and potato fields	19	409	1	pool in streambed	1	1	1	0	0	0	1	1	0	0	0	1	0	0	1	0				Outside ILUMA WMA	41	2022	0	41	36	K	22	Kisaki	5	Outside ILUMA WMA	-13.759	MiomboWoodland
1342	3	Dry	02/10/2022	62	L	105	22	Kisaki	K	390	8.24588	36.76691	Outside ILUMA, next to the village of Kisaki. Many rice and potato fields	20	410	1	pool in streambed	3	2	1	0	0	0	2	1	0	0	0	1	0	0	1	0				Outside ILUMA WMA	41	2022	0	41	36	K	22	Kisaki	5	Outside ILUMA WMA	-13.759	MiomboWoodland
1343	3	Dry	02/10/2022	62	L	106	22	Kisaki	K	390	8.24588	36.76691	Outside ILUMA, next to the village of Kisaki. Many rice and potato fields	1	411	1	pool in streambed	2	3	1	0	0	0	1	1	0	0	0	1	0	0	1	0				Outside ILUMA WMA	41	2022	0	41	36	K	22	Kisaki	5	Outside ILUMA WMA	-13.759	MiomboWoodland
1344	3	Dry	02/10/2022	62	L	106	22	Kisaki	K	390	8.24588	36.76691	Outside ILUMA, next to the village of Kisaki. Many rice and potato fields	2	412	1	pool in streambed	2	3	1	0	0	0	2	1	0	0	0	0	0	1	1	0				Outside ILUMA WMA	41	2022	0	41	36	K	22	Kisaki	5	Outside ILUMA WMA	-13.759	MiomboWoodland
1345	3	Dry	02/10/2022	62	L	106	22	Kisaki	K	390	8.24588	36.76691	Outside ILUMA, next to the village of Kisaki. Many rice and potato fields	3	413	1	pool in streambed	2	3	1	0	0	0	1	1	0	0	0	1	0	0	1	0				Outside ILUMA WMA	41	2022	0	41	36	K	22	Kisaki	5	Outside ILUMA WMA	-13.759	MiomboWoodland
1346	3	Dry	02/10/2022	62	L	106	22	Kisaki	K	390	8.24588	36.76691	Outside ILUMA, next to the village of Kisaki. Many rice and potato fields	4	414	1	pool in streambed	2	2	1	0	0	0	1	1	0	0	0	1	0	0	1	0				Outside ILUMA WMA	41	2022	0	41	36	K	22	Kisaki	5	Outside ILUMA WMA	-13.759	MiomboWoodland
1347	3	Dry	02/10/2022	62	L	106	22	Kisaki	K	390	8.24588	36.76691	Outside ILUMA, next to the village of Kisaki. Many rice and potato fields	5	415	1	pool in streambed	2	4	1	0	0	0	2	0	1	1	1	0	1	1	1	0	102	3		Outside ILUMA WMA	41	2022	0	41	36	K	22	Kisaki	5	Outside ILUMA WMA	-13.759	MiomboWoodland
1348	3	Dry	02/10/2022	62	L	106	22	Kisaki	K	390	8.24588	36.76691	Outside ILUMA, next to the village of Kisaki. Many rice and potato fields	6	416	1	livestock prints	1	1	1	0	0	0	1	1	0	0	0	1	0	0	1	0				Outside ILUMA WMA	41	2022	0	41	36	K	22	Kisaki	5	Outside ILUMA WMA	-13.759	MiomboWoodland
1349	3	Dry	02/10/2022	62	L	106	22	Kisaki	K	390	8.24588	36.76691	Outside ILUMA, next to the village of Kisaki. Many rice and potato fields	7	417	1	pool in streambed	2	2	1	0	0	0	1	0	1	0	1	1	0	0	1	0	102	3		Outside ILUMA WMA	41	2022	0	41	36	K	22	Kisaki	5	Outside ILUMA WMA	-13.759	MiomboWoodland
1350	3	Dry	02/10/2022	62	L	106	22	Kisaki	K	390	8.24588	36.76691	Outside ILUMA, next to the village of Kisaki. Many rice and potato fields	8	418	1	pool in streambed	2	3	0	1	0	0	1	0	1	0	0	0	1	1	1	0	102	3		Outside ILUMA WMA	41	2022	0	41	36	K	22	Kisaki	5	Outside ILUMA WMA	-13.759	MiomboWoodland
1351	3	Dry	02/10/2022	62	L	106	22	Kisaki	K	390	8.24588	36.76691	Outside ILUMA, next to the village of Kisaki. Many rice and potato fields	9	419	1	pool in streambed	2	4	1	0	0	0	1	0	1	1	0	1	0	0	1	0	102	3		Outside ILUMA WMA	41	2022	0	41	36	K	22	Kisaki	5	Outside ILUMA WMA	-13.759	MiomboWoodland
1352	3	Dry	02/10/2022	62	L	106	22	Kisaki	K	390	8.24588	36.76691	Outside ILUMA, next to the village of Kisaki. Many rice and potato fields	10	420	1	pool in streambed	2	2	1	0	0	0	2	0	1	1	0	0	1	0	1	0	102	3		Outside ILUMA WMA	41	2022	0	41	36	K	22	Kisaki	5	Outside ILUMA WMA	-13.759	MiomboWoodland
1353	3	Dry	02/10/2022	62	L	106	22	Kisaki	K	390	8.24588	36.76691	Outside ILUMA, next to the village of Kisaki. Many rice and potato fields	11	421	1	pool in streambed	2	3	1	0	0	0	1	1	0	0	0	1	0	0	1	0				Outside ILUMA WMA	41	2022	0	41	36	K	22	Kisaki	5	Outside ILUMA WMA	-13.759	MiomboWoodland
1354	3	Dry	02/10/2022	62	L	106	22	Kisaki	K	390	8.24588	36.76691	Outside ILUMA, next to the village of Kisaki. Many rice and potato fields	12	422	1	pool in streambed	2	4	1	0	0	0	1	0	1	0	0	0	1	1	1	0				Outside ILUMA WMA	41	2022	0	41	36	K	22	Kisaki	5	Outside ILUMA WMA	-13.759	MiomboWoodland
1355	3	Dry	02/10/2022	62	L	106	22	Kisaki	K	390	8.24588	36.76691	Outside ILUMA, next to the village of Kisaki. Many rice and potato fields	13	423	1	pool in streambed	2	4	1	0	0	0	2	1	0	0	0	1	0	0	1	0				Outside ILUMA WMA	41	2022	0	41	36	K	22	Kisaki	5	Outside ILUMA WMA	-13.759	MiomboWoodland
1356	3	Dry	04/10/2022	63	L	107	23	Uwanja wa Ndege	K	424	8.23466	36.80229	Outiside ILUMA, inside the village of Uwanja wa Ndege. Many rice fields surrounding the village	1	425	1	pool in streambed	2	4	1	0	0	0	2	0	1	1	0	1	0	0	1	0	103	3		Outside ILUMA WMA	41	2022	0	41	36	K	23	Uwanja wa Ndege	3	Outside ILUMA WMA	-9.897	MiomboWoodland
1357	3	Dry	04/10/2022	63	L	107	23	Uwanja wa Ndege	K	424	8.23466	36.80229	Outiside ILUMA, inside the village of Uwanja wa Ndege. Many rice fields surrounding the village	2	426	1	pool in streambed	3	4	1	0	0	0	1	0	0	1	0	1	0	0	1	0	103	3		Outside ILUMA WMA	41	2022	0	41	36	K	23	Uwanja wa Ndege	3	Outside ILUMA WMA	-9.897	MiomboWoodland
1358	3	Dry	04/10/2022	63	L	107	23	Uwanja wa Ndege	K	424	8.23466	36.80229	Outiside ILUMA, inside the village of Uwanja wa Ndege. Many rice fields surrounding the village	3	427	1	pool in streambed	2	5	1	0	0	0	1	0	1	1	1	0	1	0	1	0	103	3		Outside ILUMA WMA	41	2022	0	41	36	K	23	Uwanja wa Ndege	3	Outside ILUMA WMA	-9.897	MiomboWoodland
1359	3	Dry	04/10/2022	63	L	107	23	Uwanja wa Ndege	K	424	8.23466	36.80229	Outiside ILUMA, inside the village of Uwanja wa Ndege. Many rice fields surrounding the village	4	428	7	well	2	3	0	1	0	0	1	1	0	0	0	1	0	0	1	0				Outside ILUMA WMA	41	2022	0	41	36	K	23	Uwanja wa Ndege	3	Outside ILUMA WMA	-9.897	MiomboWoodland
1360	3	Dry	04/10/2022	63	L	107	23	Uwanja wa Ndege	K	424	8.23466	36.80229	Outiside ILUMA, inside the village of Uwanja wa Ndege. Many rice fields surrounding the village	5	429	7	well	2	2	0	1	1	0	1	0	0	1	0	1	0	0	1	0	103	3		Outside ILUMA WMA	41	2022	0	41	36	K	23	Uwanja wa Ndege	3	Outside ILUMA WMA	-9.897	MiomboWoodland
1361	3	Dry	04/10/2022	63	L	107	23	Uwanja wa Ndege	K	424	8.23466	36.80229	Outiside ILUMA, inside the village of Uwanja wa Ndege. Many rice fields surrounding the village	6	430	7	well	2	3	1	0	0	0	3	1	0	0	0	1	0	0	1	0				Outside ILUMA WMA	41	2022	0	41	36	K	23	Uwanja wa Ndege	3	Outside ILUMA WMA	-9.897	MiomboWoodland
1362	3	Dry	04/10/2022	63	L	107	23	Uwanja wa Ndege	K	424	8.23466	36.80229	Outiside ILUMA, inside the village of Uwanja wa Ndege. Many rice fields surrounding the village	7	431	7	well	2	2	0	1	0	0	2	1	0	0	0	0	1	0	1	0				Outside ILUMA WMA	41	2022	0	41	36	K	23	Uwanja wa Ndege	3	Outside ILUMA WMA	-9.897	MiomboWoodland
1363	3	Dry	04/10/2022	63	L	107	23	Uwanja wa Ndege	K	424	8.23466	36.80229	Outiside ILUMA, inside the village of Uwanja wa Ndege. Many rice fields surrounding the village	8	432	2	swampy area	2	3	0	1	0	0	1	0	1	0	1	0	1	0	1	0	103	3		Outside ILUMA WMA	41	2022	0	41	36	K	23	Uwanja wa Ndege	3	Outside ILUMA WMA	-9.897	MiomboWoodland
1364	3	Dry	04/10/2022	63	L	107	23	Uwanja wa Ndege	K	424	8.23466	36.80229	Outiside ILUMA, inside the village of Uwanja wa Ndege. Many rice fields surrounding the village	9	433	1	pool in streambed	2	4	1	0	0	0	1	1	0	0	0	1	0	0	1	0				Outside ILUMA WMA	41	2022	0	41	36	K	23	Uwanja wa Ndege	3	Outside ILUMA WMA	-9.897	MiomboWoodland
1365	3	Dry	04/10/2022	63	L	107	23	Uwanja wa Ndege	K	424	8.23466	36.80229	Outiside ILUMA, inside the village of Uwanja wa Ndege. Many rice fields surrounding the village	10	434	1	pool in streambed	2	5	1	0	0	0	1	1	0	0	0	1	0	0	1	0				Outside ILUMA WMA	41	2022	0	41	36	K	23	Uwanja wa Ndege	3	Outside ILUMA WMA	-9.897	MiomboWoodland
1366	3	Dry	04/10/2022	63	L	107	23	Uwanja wa Ndege	K	424	8.23466	36.80229	Outiside ILUMA, inside the village of Uwanja wa Ndege. Many rice fields surrounding the village	11	435	7	well	1	1	1	0	0	0	1	1	0	0	0	1	0	0	1	0				Outside ILUMA WMA	41	2022	0	41	36	K	23	Uwanja wa Ndege	3	Outside ILUMA WMA	-9.897	MiomboWoodland
1367	3	Dry	04/10/2022	63	L	107	23	Uwanja wa Ndege	K	424	8.23466	36.80229	Outiside ILUMA, inside the village of Uwanja wa Ndege. Many rice fields surrounding the village	12	436	7	well	1	2	1	0	0	0	1	1	0	0	0	1	0	0	1	0				Outside ILUMA WMA	41	2022	0	41	36	K	23	Uwanja wa Ndege	3	Outside ILUMA WMA	-9.897	MiomboWoodland
1368	3	Dry	04/10/2022	63	L	107	23	Uwanja wa Ndege	K	424	8.23466	36.80229	Outiside ILUMA, inside the village of Uwanja wa Ndege. Many rice fields surrounding the village	13	437	7	well	1	1	1	0	0	0	1	1	0	0	0	1	0	0	1	0				Outside ILUMA WMA	41	2022	0	41	36	K	23	Uwanja wa Ndege	3	Outside ILUMA WMA	-9.897	MiomboWoodland
1369	3	Dry	04/10/2022	63	L	107	23	Uwanja wa Ndege	K	424	8.23466	36.80229	Outiside ILUMA, inside the village of Uwanja wa Ndege. Many rice fields surrounding the village	14	438	7	well	1	1	1	0	0	0	1	1	0	0	0	1	0	0	1	0				Outside ILUMA WMA	41	2022	0	41	36	K	23	Uwanja wa Ndege	3	Outside ILUMA WMA	-9.897	MiomboWoodland
1370	3	Dry	04/10/2022	63	L	107	23	Uwanja wa Ndege	K	424	8.23466	36.80229	Outiside ILUMA, inside the village of Uwanja wa Ndege. Many rice fields surrounding the village	15	439	7	well	1	2	1	0	0	0	1	0	1	1	1	0	0	1	1	0	103	3		Outside ILUMA WMA	41	2022	0	41	36	K	23	Uwanja wa Ndege	3	Outside ILUMA WMA	-9.897	MiomboWoodland
1371	3	Dry	04/10/2022	63	L	107	23	Uwanja wa Ndege	K	424	8.23466	36.80229	Outiside ILUMA, inside the village of Uwanja wa Ndege. Many rice fields surrounding the village	16	440	7	well	1	2	1	0	0	0	1	0	1	1	1	0	0	1	1	0	103	3		Outside ILUMA WMA	41	2022	0	41	36	K	23	Uwanja wa Ndege	3	Outside ILUMA WMA	-9.897	MiomboWoodland
1372	3	Dry	04/10/2022	63	L	107	23	Uwanja wa Ndege	K	424	8.23466	36.80229	Outiside ILUMA, inside the village of Uwanja wa Ndege. Many rice fields surrounding the village	17	441	7	well	2	3	1	0	0	0	1	0	1	0	0	0	1	1	1	0	103	3		Outside ILUMA WMA	41	2022	0	41	36	K	23	Uwanja wa Ndege	3	Outside ILUMA WMA	-9.897	MiomboWoodland
1373	3	Dry	04/10/2022	63	L	107	23	Uwanja wa Ndege	K	424	8.23466	36.80229	Outiside ILUMA, inside the village of Uwanja wa Ndege. Many rice fields surrounding the village	18	442	7	well	2	3	1	0	0	0	1	1	0	0	0	0	1	0	1	0				Outside ILUMA WMA	41	2022	0	41	36	K	23	Uwanja wa Ndege	3	Outside ILUMA WMA	-9.897	MiomboWoodland
1374	3	Dry	04/10/2022	63	L	107	23	Uwanja wa Ndege	K	424	8.23466	36.80229	Outiside ILUMA, inside the village of Uwanja wa Ndege. Many rice fields surrounding the village	19	443	7	well	2	3	1	0	0	0	1	1	0	0	0	1	0	0	1	0				Outside ILUMA WMA	41	2022	0	41	36	K	23	Uwanja wa Ndege	3	Outside ILUMA WMA	-9.897	MiomboWoodland
1375	3	Dry	04/10/2022	63	L	107	23	Uwanja wa Ndege	K	424	8.23466	36.80229	Outiside ILUMA, inside the village of Uwanja wa Ndege. Many rice fields surrounding the village	20	444	7	well	2	4	1	0	0	0	1	1	0	0	0	0	1	1	1	0				Outside ILUMA WMA	41	2022	0	41	36	K	23	Uwanja wa Ndege	3	Outside ILUMA WMA	-9.897	MiomboWoodland
1376	3	Dry	04/10/2022	63	L	108	23	Uwanja wa Ndege	K	424	8.23466	36.80229	Outiside ILUMA, inside the village of Uwanja wa Ndege. Many rice fields surrounding the village	1	445	10	potato field	2	2	1	0	0	0	1	1	0	0	0	1	0	0	1	0				Outside ILUMA WMA	41	2022	0	41	36	K	23	Uwanja wa Ndege	3	Outside ILUMA WMA	-9.897	MiomboWoodland
1377	3	Dry	04/10/2022	63	L	108	23	Uwanja wa Ndege	K	424	8.23466	36.80229	Outiside ILUMA, inside the village of Uwanja wa Ndege. Many rice fields surrounding the village	2	446	2	swampy area	3	8	0	1	0	0	1	0	1	1	1	0	1	1	1	0	103	3		Outside ILUMA WMA	41	2022	0	41	36	K	23	Uwanja wa Ndege	3	Outside ILUMA WMA	-9.897	MiomboWoodland
1378	3	Dry	04/10/2022	63	L	108	23	Uwanja wa Ndege	K	424	8.23466	36.80229	Outiside ILUMA, inside the village of Uwanja wa Ndege. Many rice fields surrounding the village	3	447	7	well	2	2	1	0	0	0	1	1	0	0	0	1	0	0	1	0				Outside ILUMA WMA	41	2022	0	41	36	K	23	Uwanja wa Ndege	3	Outside ILUMA WMA	-9.897	MiomboWoodland
1379	3	Dry	04/10/2022	63	L	108	23	Uwanja wa Ndege	K	424	8.23466	36.80229	Outiside ILUMA, inside the village of Uwanja wa Ndege. Many rice fields surrounding the village	4	448	1	pool in streambed	2	4	0	1	0	0	2	0	1	1	1	0	1	1	1	0	103	3		Outside ILUMA WMA	41	2022	0	41	36	K	23	Uwanja wa Ndege	3	Outside ILUMA WMA	-9.897	MiomboWoodland
1380	3	Dry	04/10/2022	63	L	108	23	Uwanja wa Ndege	K	424	8.23466	36.80229	Outiside ILUMA, inside the village of Uwanja wa Ndege. Many rice fields surrounding the village	5	449	1	pool in streambed	3	5	1	0	0	0	1	0	1	1	1	0	1	1	1	0	103	3		Outside ILUMA WMA	41	2022	0	41	36	K	23	Uwanja wa Ndege	3	Outside ILUMA WMA	-9.897	MiomboWoodland
1381	3	Dry	04/10/2022	63	L	108	23	Uwanja wa Ndege	K	424	8.23466	36.80229	Outiside ILUMA, inside the village of Uwanja wa Ndege. Many rice fields surrounding the village	6	450	1	pool in streambed	1	2	1	0	0	0	1	1	0	0	0	1	0	0	1	0				Outside ILUMA WMA	41	2022	0	41	36	K	23	Uwanja wa Ndege	3	Outside ILUMA WMA	-9.897	MiomboWoodland
1382	3	Dry	04/10/2022	63	L	108	23	Uwanja wa Ndege	K	424	8.23466	36.80229	Outiside ILUMA, inside the village of Uwanja wa Ndege. Many rice fields surrounding the village	7	451	2	swampy area	2	5	0	1	0	0	1	0	1	0	0	0	1	1	1	0	103	3		Outside ILUMA WMA	41	2022	0	41	36	K	23	Uwanja wa Ndege	3	Outside ILUMA WMA	-9.897	MiomboWoodland
1383	3	Dry	04/10/2022	63	L	108	23	Uwanja wa Ndege	K	424	8.23466	36.80229	Outiside ILUMA, inside the village of Uwanja wa Ndege. Many rice fields surrounding the village	8	452	1	pool in streambed	2	5	1	0	0	0	2	0	0	1	0	0	1	1	1	0	103	3		Outside ILUMA WMA	41	2022	0	41	36	K	23	Uwanja wa Ndege	3	Outside ILUMA WMA	-9.897	MiomboWoodland
1384	3	Dry	04/10/2022	63	L	108	23	Uwanja wa Ndege	K	424	8.23466	36.80229	Outiside ILUMA, inside the village of Uwanja wa Ndege. Many rice fields surrounding the village	9	453	1	pool in streambed	4	3	1	0	0	0	2	0	1	0	0	1	0	0	1	0	103	3		Outside ILUMA WMA	41	2022	0	41	36	K	23	Uwanja wa Ndege	3	Outside ILUMA WMA	-9.897	MiomboWoodland
1385	3	Dry	04/10/2022	63	L	108	23	Uwanja wa Ndege	K	424	8.23466	36.80229	Outiside ILUMA, inside the village of Uwanja wa Ndege. Many rice fields surrounding the village	10	454	1	pool in streambed	3	6	1	0	0	0	2	1	0	0	0	1	0	0	1	0				Outside ILUMA WMA	41	2022	0	41	36	K	23	Uwanja wa Ndege	3	Outside ILUMA WMA	-9.897	MiomboWoodland
1386	3	Dry	04/10/2022	63	L	108	23	Uwanja wa Ndege	K	424	8.23466	36.80229	Outiside ILUMA, inside the village of Uwanja wa Ndege. Many rice fields surrounding the village	11	455	1	pool in streambed	3	4	1	0	0	0	2	1	0	0	0	1	0	0	1	0				Outside ILUMA WMA	41	2022	0	41	36	K	23	Uwanja wa Ndege	3	Outside ILUMA WMA	-9.897	MiomboWoodland
1387	3	Dry	04/10/2022	63	L	108	23	Uwanja wa Ndege	K	424	8.23466	36.80229	Outiside ILUMA, inside the village of Uwanja wa Ndege. Many rice fields surrounding the village	12	456	1	pool in streambed	2	3	1	0	0	0	1	1	0	0	0	1	0	0	1	0				Outside ILUMA WMA	41	2022	0	41	36	K	23	Uwanja wa Ndege	3	Outside ILUMA WMA	-9.897	MiomboWoodland
1388	3	Dry	04/10/2022	63	L	108	23	Uwanja wa Ndege	K	424	8.23466	36.80229	Outiside ILUMA, inside the village of Uwanja wa Ndege. Many rice fields surrounding the village	13	457	1	pool in streambed	1	1	1	0	0	0	1	0	1	0	1	1	0	0	1	0	103	3		Outside ILUMA WMA	41	2022	0	41	36	K	23	Uwanja wa Ndege	3	Outside ILUMA WMA	-9.897	MiomboWoodland
1389	3	Dry	04/10/2022	63	L	108	23	Uwanja wa Ndege	K	424	8.23466	36.80229	Outiside ILUMA, inside the village of Uwanja wa Ndege. Many rice fields surrounding the village	14	458	1	pool in streambed	1	2	1	0	0	0	1	0	1	1	1	1	0	0	1	0	103	3		Outside ILUMA WMA	41	2022	0	41	36	K	23	Uwanja wa Ndege	3	Outside ILUMA WMA	-9.897	MiomboWoodland
1390	3	Dry	04/10/2022	63	L	108	23	Uwanja wa Ndege	K	424	8.23466	36.80229	Outiside ILUMA, inside the village of Uwanja wa Ndege. Many rice fields surrounding the village	15	459	2	seepage	3	3	0	1	0	0	1	1	0	0	0	1	0	0	1	0				Outside ILUMA WMA	41	2022	0	41	36	K	23	Uwanja wa Ndege	3	Outside ILUMA WMA	-9.897	MiomboWoodland
1391	3	Dry	04/10/2022	63	L	108	23	Uwanja wa Ndege	K	424	8.23466	36.80229	Outiside ILUMA, inside the village of Uwanja wa Ndege. Many rice fields surrounding the village	16	460	7	well	1	2	1	0	0	0	1	1	0	0	0	1	0	0	1	0				Outside ILUMA WMA	41	2022	0	41	36	K	23	Uwanja wa Ndege	3	Outside ILUMA WMA	-9.897	MiomboWoodland
1392	3	Dry	04/10/2022	63	L	108	23	Uwanja wa Ndege	K	424	8.23466	36.80229	Outiside ILUMA, inside the village of Uwanja wa Ndege. Many rice fields surrounding the village	17	461	7	well	1	2	1	0	0	0	1	0	0	1	1	1	0	0	1	0	103	3		Outside ILUMA WMA	41	2022	0	41	36	K	23	Uwanja wa Ndege	3	Outside ILUMA WMA	-9.897	MiomboWoodland
1393	3	Dry	04/10/2022	63	L	108	23	Uwanja wa Ndege	K	424	8.23466	36.80229	Outiside ILUMA, inside the village of Uwanja wa Ndege. Many rice fields surrounding the village	18	462	7	well	2	3	1	0	0	0	1	1	0	0	0	1	0	0	1	0				Outside ILUMA WMA	41	2022	0	41	36	K	23	Uwanja wa Ndege	3	Outside ILUMA WMA	-9.897	MiomboWoodland
1394	3	Dry	04/10/2022	63	L	108	23	Uwanja wa Ndege	K	424	8.23466	36.80229	Outiside ILUMA, inside the village of Uwanja wa Ndege. Many rice fields surrounding the village	19	463	1	pool in streambed	2	4	1	0	0	0	1	1	0	0	0	1	0	0	1	0				Outside ILUMA WMA	41	2022	0	41	36	K	23	Uwanja wa Ndege	3	Outside ILUMA WMA	-9.897	MiomboWoodland
1395	3	Dry	04/10/2022	63	L	108	23	Uwanja wa Ndege	K	424	8.23466	36.80229	Outiside ILUMA, inside the village of Uwanja wa Ndege. Many rice fields surrounding the village	20	464	1	pool in streambed	1	1	1	0	0	0	1	1	0	0	0	1	0	0	1	0				Outside ILUMA WMA	41	2022	0	41	36	K	23	Uwanja wa Ndege	3	Outside ILUMA WMA	-9.897	MiomboWoodland
1396	3	Dry	06/10/2022	64	L	109	24	Bwawa la Mkwajuni	K	465	8.22077	36.81487	At ILUMA border by Bonde la Mdaba. Rice fields in the valley	1	466	7	well	2	2	0	0	1	0	1	1	0	0	0	1	0	0	1	0				Inside ILUMA WMA	41	2022	0	41	36	K	24	Bwawa la Mkwajuni	45	Inside ILUMA WMA	-9.303	MiomboWoodland
1397	3	Dry	06/10/2022	64	L	109	24	Bwawa la Mkwajuni	K	465	8.22077	36.81487	At ILUMA border by Bonde la Mdaba. Rice fields in the valley	2	467	7	well	2	2	1	0	0	0	1	1	0	0	0	1	0	0	1	0				Inside ILUMA WMA	41	2022	0	41	36	K	24	Bwawa la Mkwajuni	45	Inside ILUMA WMA	-9.303	MiomboWoodland
1398	3	Dry	06/10/2022	64	L	109	24	Bwawa la Mkwajuni	K	465	8.22077	36.81487	At ILUMA border by Bonde la Mdaba. Rice fields in the valley	3	468	5	waterhole	4	10	1	0	0	0	2	0	1	1	1	1	0	0	0	1	104	2		Inside ILUMA WMA	41	2022	0	41	36	K	24	Bwawa la Mkwajuni	45	Inside ILUMA WMA	-9.303	MiomboWoodland
1399	3	Dry	06/10/2022	64	L	109	24	Bwawa la Mkwajuni	K	465	8.22077	36.81487	At ILUMA border by Bonde la Mdaba. Rice fields in the valley	4	469	5	waterhole	3	10	1	0	0	0	1	0	1	1	1	1	0	0	1	0	105	3		Inside ILUMA WMA	41	2022	0	41	36	K	24	Bwawa la Mkwajuni	45	Inside ILUMA WMA	-9.303	MiomboWoodland
1400	3	Dry	06/10/2022	64	L	109	24	Bwawa la Mkwajuni	K	465	8.22077	36.81487	At ILUMA border by Bonde la Mdaba. Rice fields in the valley	5	470	5	waterhole	4	10	1	0	0	0	2	0	1	1	1	1	0	0	1	0	105	3		Inside ILUMA WMA	41	2022	0	41	36	K	24	Bwawa la Mkwajuni	45	Inside ILUMA WMA	-9.303	MiomboWoodland
1401	3	Dry	08/10/2022	65	L	110	25	Bwawa la Mamba Luhogi	K	471	8.19095	36.77463	By the river which indicates the ILUMA border. Next to a small Sakuma settlement	1	472	5	waterhole	3	5	1	0	0	0	1	0	1	1	1	1	0	0	1	0	106	2		Inside ILUMA WMA	41	2022	0	41	36	K	25	Bwawa la Mamba Luhogi	48	Inside ILUMA WMA	-11.425	MiomboWoodland
1402	3	Dry	08/10/2022	65	L	110	25	Bwawa la Mamba Luhogi	K	471	8.19095	36.77463	By the river which indicates the ILUMA border. Next to a small Sakuma settlement	2	473	1	pool in streambed	2	5	1	0	0	0	2	0	1	0	1	0	1	1	1	0	107	3		Inside ILUMA WMA	41	2022	0	41	36	K	25	Bwawa la Mamba Luhogi	48	Inside ILUMA WMA	-11.425	MiomboWoodland
1403	3	Dry	08/10/2022	65	L	110	25	Bwawa la Mamba Luhogi	K	471	8.19095	36.77463	By the river which indicates the ILUMA border. Next to a small Sakuma settlement	3	474	1	pool in streambed	2	5	1	0	0	0	1	1	0	0	0	1	0	0	1	0				Inside ILUMA WMA	41	2022	0	41	36	K	25	Bwawa la Mamba Luhogi	48	Inside ILUMA WMA	-11.425	MiomboWoodland
1404	3	Dry	08/10/2022	65	L	110	25	Bwawa la Mamba Luhogi	K	471	8.19095	36.77463	By the river which indicates the ILUMA border. Next to a small Sakuma settlement	4	475	1	pool in streambed	2	3	1	0	0	0	1	1	0	0	0	1	0	0	1	0				Inside ILUMA WMA	41	2022	0	41	36	K	25	Bwawa la Mamba Luhogi	48	Inside ILUMA WMA	-11.425	MiomboWoodland
1405	3	Dry	08/10/2022	65	L	110	25	Bwawa la Mamba Luhogi	K	471	8.19095	36.77463	By the river which indicates the ILUMA border. Next to a small Sakuma settlement	5	476	1	pool in streambed	4	7	1	0	0	0	2	0	1	1	1	0	1	1	1	0	107	3		Inside ILUMA WMA	41	2022	0	41	36	K	25	Bwawa la Mamba Luhogi	48	Inside ILUMA WMA	-11.425	MiomboWoodland
1406	3	Dry	08/10/2022	65	L	110	25	Bwawa la Mamba Luhogi	K	471	8.19095	36.77463	By the river which indicates the ILUMA border. Next to a small Sakuma settlement	6	477	7	human-dug hole	2	3	1	0	0	0	1	1	0	0	0	0	1	0	1	0				Inside ILUMA WMA	41	2022	0	41	36	K	25	Bwawa la Mamba Luhogi	48	Inside ILUMA WMA	-11.425	MiomboWoodland
1407	3	Dry	08/10/2022	65	L	110	25	Bwawa la Mamba Luhogi	K	471	8.19095	36.77463	By the river which indicates the ILUMA border. Next to a small Sakuma settlement	7	478	7	well	2	3	1	0	0	0	2	1	0	0	0	0	0	1	1	0				Inside ILUMA WMA	41	2022	0	41	36	K	25	Bwawa la Mamba Luhogi	48	Inside ILUMA WMA	-11.425	MiomboWoodland
1408	3	Dry	08/10/2022	65	L	110	25	Bwawa la Mamba Luhogi	K	471	8.19095	36.77463	By the river which indicates the ILUMA border. Next to a small Sakuma settlement	8	479	1	pool in streambed	3	10	1	0	0	0	2	0	1	1	1	0	1	1	1	0	107	3		Inside ILUMA WMA	41	2022	0	41	36	K	25	Bwawa la Mamba Luhogi	48	Inside ILUMA WMA	-11.425	MiomboWoodland
1409	3	Dry	08/10/2022	65	L	110	25	Bwawa la Mamba Luhogi	K	471	8.19095	36.77463	By the river which indicates the ILUMA border. Next to a small Sakuma settlement	9	480	7	human-dug hole	1	2	1	0	0	0	1	0	1	1	1	1	0	0	1	0	107	3		Inside ILUMA WMA	41	2022	0	41	36	K	25	Bwawa la Mamba Luhogi	48	Inside ILUMA WMA	-11.425	MiomboWoodland
1410	3	Dry	08/10/2022	65	L	110	25	Bwawa la Mamba Luhogi	K	471	8.19095	36.77463	By the river which indicates the ILUMA border. Next to a small Sakuma settlement	10	481	7	human-dug hole	2	3	1	0	0	0	1	0	1	1	1	0	1	1	1	0	107	3		Inside ILUMA WMA	41	2022	0	41	36	K	25	Bwawa la Mamba Luhogi	48	Inside ILUMA WMA	-11.425	MiomboWoodland
1411	3	Dry	08/10/2022	65	L	110	25	Bwawa la Mamba Luhogi	K	471	8.19095	36.77463	By the river which indicates the ILUMA border. Next to a small Sakuma settlement	11	482	7	human-dug hole	2	3	1	0	0	0	1	0	1	0	1	0	1	0	1	0	107	3		Inside ILUMA WMA	41	2022	0	41	36	K	25	Bwawa la Mamba Luhogi	48	Inside ILUMA WMA	-11.425	MiomboWoodland
1412	3	Dry	08/10/2022	65	L	110	25	Bwawa la Mamba Luhogi	K	471	8.19095	36.77463	By the river which indicates the ILUMA border. Next to a small Sakuma settlement	12	483	1	pool in streambed	2	3	1	0	0	0	2	0	1	0	1	1	0	0	1	0	107	3		Inside ILUMA WMA	41	2022	0	41	36	K	25	Bwawa la Mamba Luhogi	48	Inside ILUMA WMA	-11.425	MiomboWoodland
1413	3	Dry	08/10/2022	65	L	110	25	Bwawa la Mamba Luhogi	K	471	8.19095	36.77463	By the river which indicates the ILUMA border. Next to a small Sakuma settlement	13	484	1	pool in streambed	2	3	1	0	0	0	2	0	1	1	1	1	0	0	1	0	107	3		Inside ILUMA WMA	41	2022	0	41	36	K	25	Bwawa la Mamba Luhogi	48	Inside ILUMA WMA	-11.425	MiomboWoodland
1414	3	Dry	08/10/2022	65	L	110	25	Bwawa la Mamba Luhogi	K	471	8.19095	36.77463	By the river which indicates the ILUMA border. Next to a small Sakuma settlement	14	485	1	pool in streambed	2	4	1	0	0	0	2	1	0	0	0	0	1	0	1	0				Inside ILUMA WMA	41	2022	0	41	36	K	25	Bwawa la Mamba Luhogi	48	Inside ILUMA WMA	-11.425	MiomboWoodland
1415	3	Dry	08/10/2022	65	L	110	25	Bwawa la Mamba Luhogi	K	471	8.19095	36.77463	By the river which indicates the ILUMA border. Next to a small Sakuma settlement	15	486	1	pool in streambed	4	10	1	0	0	0	2	0	0	1	0	0	0	1	1	0	107	3		Inside ILUMA WMA	41	2022	0	41	36	K	25	Bwawa la Mamba Luhogi	48	Inside ILUMA WMA	-11.425	MiomboWoodland
1416	3	Dry	08/10/2022	65	L	110	25	Bwawa la Mamba Luhogi	K	471	8.19095	36.77463	By the river which indicates the ILUMA border. Next to a small Sakuma settlement	16	487	7	well	2	4	0	0	1	1	2	1	0	0	0	0	1	0	1	0				Inside ILUMA WMA	41	2022	0	41	36	K	25	Bwawa la Mamba Luhogi	48	Inside ILUMA WMA	-11.425	MiomboWoodland
1417	3	Dry	08/10/2022	65	L	110	25	Bwawa la Mamba Luhogi	K	471	8.19095	36.77463	By the river which indicates the ILUMA border. Next to a small Sakuma settlement	17	488	7	well	2	3	1	0	0	0	2	0	1	0	1	0	1	0	1	0	107	3		Inside ILUMA WMA	41	2022	0	41	36	K	25	Bwawa la Mamba Luhogi	48	Inside ILUMA WMA	-11.425	MiomboWoodland
1418	3	Dry	08/10/2022	65	L	110	25	Bwawa la Mamba Luhogi	K	471	8.19095	36.77463	By the river which indicates the ILUMA border. Next to a small Sakuma settlement	18	489	2	swampy area	3	5	0	1	0	0	1	0	1	1	1	0	1	1	1	0	107	3		Inside ILUMA WMA	41	2022	0	41	36	K	25	Bwawa la Mamba Luhogi	48	Inside ILUMA WMA	-11.425	MiomboWoodland
1419	3	Dry	08/10/2022	65	L	110	25	Bwawa la Mamba Luhogi	K	471	8.19095	36.77463	By the river which indicates the ILUMA border. Next to a small Sakuma settlement	19	490	1	pool in streambed	2	5	1	0	0	0	1	0	1	0	1	0	1	0	1	0	107	3		Inside ILUMA WMA	41	2022	0	41	36	K	25	Bwawa la Mamba Luhogi	48	Inside ILUMA WMA	-11.425	MiomboWoodland
1420	3	Dry	08/10/2022	65	L	110	25	Bwawa la Mamba Luhogi	K	471	8.19095	36.77463	By the river which indicates the ILUMA border. Next to a small Sakuma settlement	20	491	1	pool in streambed	2	5	0	0	0	1	2	0	1	1	1	0	1	1	1	0	107	3		Inside ILUMA WMA	41	2022	0	41	36	K	25	Bwawa la Mamba Luhogi	48	Inside ILUMA WMA	-11.425	MiomboWoodland
1421	3	Dry	08/10/2022	65	L	111	25	Bwawa la Mamba Luhogi	K	471	8.19095	36.77463	By the river which indicates the ILUMA border. Next to a small Sakuma settlement	1	492	1	pool in streambed	3	10	0	0	0	1	2	0	1	1	1	0	0	1	1	0	107	3		Inside ILUMA WMA	41	2022	0	41	36	K	25	Bwawa la Mamba Luhogi	48	Inside ILUMA WMA	-11.425	MiomboWoodland
1422	3	Dry	10/10/2022	66	L	112	26	Funga	K	493	8.16907	36.77454	Fishing village inside ILUMA at Kilombero river	1	494	1	pool outside riverbed	2	5	1	0	0	0	1	0	1	1	1	0	1	1	1	0	108	3		Inside ILUMA WMA	42	2022	0	42	37	K	26	Funga	77	Inside ILUMA WMA	-12.302	GroundwaterForest
1423	3	Dry	10/10/2022	66	L	112	26	Funga	K	493	8.16907	36.77454	Fishing village inside ILUMA at Kilombero river	2	495	1	pool outside riverbed	1	2	1	0	0	0	1	0	1	1	1	1	0	0	1	0	108	3		Inside ILUMA WMA	42	2022	0	42	37	K	26	Funga	77	Inside ILUMA WMA	-12.302	GroundwaterForest
1424	3	Dry	10/10/2022	66	L	112	26	Funga	K	493	8.16907	36.77454	Fishing village inside ILUMA at Kilombero river	3	496	1	pool outside riverbed	2	3	1	0	0	0	1	0	1	1	1	1	0	0	1	0	108	3		Inside ILUMA WMA	42	2022	0	42	37	K	26	Funga	77	Inside ILUMA WMA	-12.302	GroundwaterForest
1425	3	Dry	10/10/2022	66	L	112	26	Funga	K	493	8.16907	36.77454	Fishing village inside ILUMA at Kilombero river	4	497	1	pool outside riverbed	2	5	1	0	0	0	1	0	1	1	1	0	1	1	1	0	108	3		Inside ILUMA WMA	42	2022	0	42	37	K	26	Funga	77	Inside ILUMA WMA	-12.302	GroundwaterForest
1426	3	Dry	10/10/2022	66	L	112	26	Funga	K	493	8.16907	36.77454	Fishing village inside ILUMA at Kilombero river	5	498	1	pool outside riverbed	2	3	1	0	0	0	1	0	1	1	1	1	0	0	1	0	108	3		Inside ILUMA WMA	42	2022	0	42	37	K	26	Funga	77	Inside ILUMA WMA	-12.302	GroundwaterForest
1427	3	Dry	10/10/2022	66	L	112	26	Funga	K	493	8.16907	36.77454	Fishing village inside ILUMA at Kilombero river	6	499	1	pool outside riverbed	2	3	1	0	0	0	1	0	1	1	1	1	0	0	1	0	108	3		Inside ILUMA WMA	42	2022	0	42	37	K	26	Funga	77	Inside ILUMA WMA	-12.302	GroundwaterForest
1428	3	Dry	10/10/2022	66	L	112	26	Funga	K	493	8.16907	36.77454	Fishing village inside ILUMA at Kilombero river	7	500	1	pool outside riverbed	2	4	1	0	0	0	1	0	1	1	1	1	0	0	1	0	108	3		Inside ILUMA WMA	42	2022	0	42	37	K	26	Funga	77	Inside ILUMA WMA	-12.302	GroundwaterForest
1429	3	Dry	10/10/2022	66	L	112	26	Funga	K	493	8.16907	36.77454	Fishing village inside ILUMA at Kilombero river	8	501	1	pool outside riverbed	1	2	1	0	0	0	1	0	1	1	1	1	0	0	1	0	108	3		Inside ILUMA WMA	42	2022	0	42	37	K	26	Funga	77	Inside ILUMA WMA	-12.302	GroundwaterForest
1430	3	Dry	10/10/2022	66	L	112	26	Funga	K	493	8.16907	36.77454	Fishing village inside ILUMA at Kilombero river	9	502	1	pool outside riverbed	2	3	1	0	0	0	1	0	0	1	1	1	0	0	1	0	108	3		Inside ILUMA WMA	42	2022	0	42	37	K	26	Funga	77	Inside ILUMA WMA	-12.302	GroundwaterForest
1431	3	Dry	12/10/2022	67	L	113	27	Bwawa la Mlenda	K	503	8.20063	36.82145	Inside ILUMA in miombo woodland	1	504	7	well	2	4	0	0	0	1	3	1	0	0	0	0	0	1	1	0				Inside ILUMA WMA	42	2022	0	42	37	K	27	Bwawa la Mlenda	83	Inside ILUMA WMA	-7.805	MiomboWoodland
1432	3	Dry	12/10/2022	67	L	113	27	Bwawa la Mlenda	K	503	8.20063	36.82145	Inside ILUMA in miombo woodland	2	505	1	pool beside waterhole	2	4	0	1	0	1	1	0	1	1	1	0	1	1	1	0	109	3		Inside ILUMA WMA	42	2022	0	42	37	K	27	Bwawa la Mlenda	83	Inside ILUMA WMA	-7.805	MiomboWoodland
1433	3	Dry	12/10/2022	67	L	113	27	Bwawa la Mlenda	K	503	8.20063	36.82145	Inside ILUMA in miombo woodland	3	506	2	swampy area	2	4	0	0	0	1	1	0	1	1	0	0	1	0	1	0	109	3		Inside ILUMA WMA	42	2022	0	42	37	K	27	Bwawa la Mlenda	83	Inside ILUMA WMA	-7.805	MiomboWoodland
1434	3	Dry	12/10/2022	67	L	113	27	Bwawa la Mlenda	K	503	8.20063	36.82145	Inside ILUMA in miombo woodland	4	507	5	waterhole	4	7	0	0	1	0	2	0	1	1	0	0	1	1	1	0	109	3		Inside ILUMA WMA	42	2022	0	42	37	K	27	Bwawa la Mlenda	83	Inside ILUMA WMA	-7.805	MiomboWoodland
1435	3	Dry	12/10/2022	67	L	113	27	Bwawa la Mlenda	K	503	8.20063	36.82145	Inside ILUMA in miombo woodland	5	508	2	swampy area	2	5	0	0	1	1	1	0	0	1	0	0	1	1	1	0	109	3		Inside ILUMA WMA	42	2022	0	42	37	K	27	Bwawa la Mlenda	83	Inside ILUMA WMA	-7.805	MiomboWoodland
1436	3	Dry	12/10/2022	67	L	113	27	Bwawa la Mlenda	K	503	8.20063	36.82145	Inside ILUMA in miombo woodland	6	509	1	pool beside waterhole	2	5	0	1	1	1	1	0	1	0	1	0	0	1	1	0	109	3		Inside ILUMA WMA	42	2022	0	42	37	K	27	Bwawa la Mlenda	83	Inside ILUMA WMA	-7.805	MiomboWoodland
1437	3	Dry	18/10/2022	68	L	114	8	Bwawa la Njuju	K	510	8.24183	36.86217	Camp by large waterhole, area slightly encroached with cows present. Evidence of fish poaching at waterholeand river	1	511	1	pool in streambed	2	4	1	0	0	0	2	1	0	0	0	0	1	0	1	0				Inside ILUMA WMA	43	2022	0	43	38	K	8	Bwawa la Njuju	81	Inside ILUMA WMA	-3.195	MiomboWoodland
1438	3	Dry	18/10/2022	68	L	114	8	Bwawa la Njuju	K	510	8.24183	36.86217	Camp by large waterhole, area slightly encroached with cows present. Evidence of fish poaching at waterholeand river	2	512	1	pool in streambed	2	3	1	0	0	0	2	1	0	0	0	1	0	0	1	0				Inside ILUMA WMA	43	2022	0	43	38	K	8	Bwawa la Njuju	81	Inside ILUMA WMA	-3.195	MiomboWoodland
1439	3	Dry	18/10/2022	68	L	114	8	Bwawa la Njuju	K	510	8.24183	36.86217	Camp by large waterhole, area slightly encroached with cows present. Evidence of fish poaching at waterholeand river	3	513	1	depression	3	4	1	0	0	0	2	0	1	0	1	0	1	0	1	0	110	3		Inside ILUMA WMA	43	2022	0	43	38	K	8	Bwawa la Njuju	81	Inside ILUMA WMA	-3.195	MiomboWoodland
1440	3	Dry	18/10/2022	68	L	114	8	Bwawa la Njuju	K	510	8.24183	36.86217	Camp by large waterhole, area slightly encroached with cows present. Evidence of fish poaching at waterholeand river	4	514	1	pool in streambed	4	7	1	0	0	0	2	1	0	0	0	0	1	1	1	0				Inside ILUMA WMA	43	2022	0	43	38	K	8	Bwawa la Njuju	81	Inside ILUMA WMA	-3.195	MiomboWoodland
1441	3	Dry	18/10/2022	68	L	114	8	Bwawa la Njuju	K	510	8.24183	36.86217	Camp by large waterhole, area slightly encroached with cows present. Evidence of fish poaching at waterholeand river	5	515	7	well	2	3	1	0	0	0	1	1	0	0	0	1	0	0	1	0				Inside ILUMA WMA	43	2022	0	43	38	K	8	Bwawa la Njuju	81	Inside ILUMA WMA	-3.195	MiomboWoodland
1442	3	Dry	18/10/2022	68	L	114	8	Bwawa la Njuju	K	510	8.24183	36.86217	Camp by large waterhole, area slightly encroached with cows present. Evidence of fish poaching at waterholeand river	6	516	1	pool in streambed	1	2	1	0	0	0	1	1	0	0	0	1	0	0	1	0				Inside ILUMA WMA	43	2022	0	43	38	K	8	Bwawa la Njuju	81	Inside ILUMA WMA	-3.195	MiomboWoodland
1443	3	Dry	18/10/2022	68	L	114	8	Bwawa la Njuju	K	510	8.24183	36.86217	Camp by large waterhole, area slightly encroached with cows present. Evidence of fish poaching at waterholeand river	7	517	1	pool in streambed	2	3	1	0	0	0	1	1	0	0	0	1	0	0	1	0				Inside ILUMA WMA	43	2022	0	43	38	K	8	Bwawa la Njuju	81	Inside ILUMA WMA	-3.195	MiomboWoodland
1444	3	Dry	18/10/2022	68	L	114	8	Bwawa la Njuju	K	510	8.24183	36.86217	Camp by large waterhole, area slightly encroached with cows present. Evidence of fish poaching at waterholeand river	8	518	1	pool in streambed	1	3	1	0	0	0	1	1	0	0	0	1	0	0	1	0				Inside ILUMA WMA	43	2022	0	43	38	K	8	Bwawa la Njuju	81	Inside ILUMA WMA	-3.195	MiomboWoodland
1445	3	Dry	18/10/2022	68	L	114	8	Bwawa la Njuju	K	510	8.24183	36.86217	Camp by large waterhole, area slightly encroached with cows present. Evidence of fish poaching at waterholeand river	9	519	1	pool in streambed	2	3	1	0	0	0	1	1	0	0	0	1	0	0	1	0				Inside ILUMA WMA	43	2022	0	43	38	K	8	Bwawa la Njuju	81	Inside ILUMA WMA	-3.195	MiomboWoodland
1446	3	Dry	18/10/2022	68	L	114	8	Bwawa la Njuju	K	510	8.24183	36.86217	Camp by large waterhole, area slightly encroached with cows present. Evidence of fish poaching at waterholeand river	10	520	1	pool in streambed	3	3	1	0	0	0	2	1	0	0	0	1	0	0	1	0				Inside ILUMA WMA	43	2022	0	43	38	K	8	Bwawa la Njuju	81	Inside ILUMA WMA	-3.195	MiomboWoodland
1447	3	Dry	18/10/2022	68	L	114	8	Bwawa la Njuju	K	510	8.24183	36.86217	Camp by large waterhole, area slightly encroached with cows present. Evidence of fish poaching at waterholeand river	11	521	1	pool in streambed	2	4	1	0	0	0	1	1	0	0	0	1	0	0	1	0				Inside ILUMA WMA	43	2022	0	43	38	K	8	Bwawa la Njuju	81	Inside ILUMA WMA	-3.195	MiomboWoodland
1448	3	Dry	18/10/2022	68	L	114	8	Bwawa la Njuju	K	510	8.24183	36.86217	Camp by large waterhole, area slightly encroached with cows present. Evidence of fish poaching at waterholeand river	12	522	1	pool in streambed	2	3	1	0	0	0	1	1	0	0	0	1	0	0	1	0				Inside ILUMA WMA	43	2022	0	43	38	K	8	Bwawa la Njuju	81	Inside ILUMA WMA	-3.195	MiomboWoodland
1449	3	Dry	18/10/2022	68	L	114	8	Bwawa la Njuju	K	510	8.24183	36.86217	Camp by large waterhole, area slightly encroached with cows present. Evidence of fish poaching at waterholeand river	13	523	1	animal prints	1	1	1	0	0	0	1	1	0	0	0	1	0	0	1	0				Inside ILUMA WMA	43	2022	0	43	38	K	8	Bwawa la Njuju	81	Inside ILUMA WMA	-3.195	MiomboWoodland
1450	3	Dry	18/10/2022	68	L	114	8	Bwawa la Njuju	K	510	8.24183	36.86217	Camp by large waterhole, area slightly encroached with cows present. Evidence of fish poaching at waterholeand river	14	524	1	pool in streambed	2	5	1	0	0	0	1	1	0	0	0	1	0	0	1	0				Inside ILUMA WMA	43	2022	0	43	38	K	8	Bwawa la Njuju	81	Inside ILUMA WMA	-3.195	MiomboWoodland
1451	3	Dry	18/10/2022	68	L	114	8	Bwawa la Njuju	K	510	8.24183	36.86217	Camp by large waterhole, area slightly encroached with cows present. Evidence of fish poaching at waterholeand river	15	525	1	pool in streambed	2	4	1	0	0	0	1	1	0	0	0	1	0	0	1	0				Inside ILUMA WMA	43	2022	0	43	38	K	8	Bwawa la Njuju	81	Inside ILUMA WMA	-3.195	MiomboWoodland
1452	3	Dry	18/10/2022	68	L	114	8	Bwawa la Njuju	K	510	8.24183	36.86217	Camp by large waterhole, area slightly encroached with cows present. Evidence of fish poaching at waterholeand river	16	526	1	pool in streambed	2	4	1	0	0	0	1	0	0	1	0	1	0	0	1	0	110	3		Inside ILUMA WMA	43	2022	0	43	38	K	8	Bwawa la Njuju	81	Inside ILUMA WMA	-3.195	MiomboWoodland
1453	3	Dry	18/10/2022	68	L	114	8	Bwawa la Njuju	K	510	8.24183	36.86217	Camp by large waterhole, area slightly encroached with cows present. Evidence of fish poaching at waterholeand river	17	527	1	pool in streambed	1	1	1	0	0	0	1	1	0	0	0	1	0	0	1	0				Inside ILUMA WMA	43	2022	0	43	38	K	8	Bwawa la Njuju	81	Inside ILUMA WMA	-3.195	MiomboWoodland
1454	3	Dry	18/10/2022	68	L	114	8	Bwawa la Njuju	K	510	8.24183	36.86217	Camp by large waterhole, area slightly encroached with cows present. Evidence of fish poaching at waterholeand river	18	528	1	pool in streambed	2	5	1	0	0	0	1	1	0	0	0	1	0	0	1	0				Inside ILUMA WMA	43	2022	0	43	38	K	8	Bwawa la Njuju	81	Inside ILUMA WMA	-3.195	MiomboWoodland
1455	3	Dry	18/10/2022	68	L	114	8	Bwawa la Njuju	K	510	8.24183	36.86217	Camp by large waterhole, area slightly encroached with cows present. Evidence of fish poaching at waterholeand river	19	529	1	pool in streambed	2	4	1	0	0	0	2	0	0	1	0	0	1	0	1	0	110	3		Inside ILUMA WMA	43	2022	0	43	38	K	8	Bwawa la Njuju	81	Inside ILUMA WMA	-3.195	MiomboWoodland
1456	3	Dry	18/10/2022	68	L	114	8	Bwawa la Njuju	K	510	8.24183	36.86217	Camp by large waterhole, area slightly encroached with cows present. Evidence of fish poaching at waterholeand river	20	530	1	pool in streambed	1	2	1	0	0	0	1	1	0	0	0	1	0	0	1	0				Inside ILUMA WMA	43	2022	0	43	38	K	8	Bwawa la Njuju	81	Inside ILUMA WMA	-3.195	MiomboWoodland
1457	3	Dry	18/10/2022	68	L	115	8	Bwawa la Njuju	K	510	8.24183	36.86217	Camp by large waterhole, area slightly encroached with cows present. Evidence of fish poaching at waterholeand river	1	531	1	pool in streambed	1	3	1	0	0	0	1	1	0	0	0	1	0	0	1	0				Inside ILUMA WMA	43	2022	0	43	38	K	8	Bwawa la Njuju	81	Inside ILUMA WMA	-3.195	MiomboWoodland
1458	3	Dry	18/10/2022	68	L	115	8	Bwawa la Njuju	K	510	8.24183	36.86217	Camp by large waterhole, area slightly encroached with cows present. Evidence of fish poaching at waterholeand river	2	532	1	pool in streambed	2	3	1	0	0	0	1	1	0	0	0	1	0	0	1	0				Inside ILUMA WMA	43	2022	0	43	38	K	8	Bwawa la Njuju	81	Inside ILUMA WMA	-3.195	MiomboWoodland
1459	3	Dry	18/10/2022	68	L	115	8	Bwawa la Njuju	K	510	8.24183	36.86217	Camp by large waterhole, area slightly encroached with cows present. Evidence of fish poaching at waterholeand river	3	533	1	pool in streambed	2	4	1	0	0	0	1	0	1	0	1	1	0	0	1	0	110	3		Inside ILUMA WMA	43	2022	0	43	38	K	8	Bwawa la Njuju	81	Inside ILUMA WMA	-3.195	MiomboWoodland
1460	3	Dry	18/10/2022	68	L	115	8	Bwawa la Njuju	K	510	8.24183	36.86217	Camp by large waterhole, area slightly encroached with cows present. Evidence of fish poaching at waterholeand river	4	534	1	pool in streambed	2	5	1	0	0	0	2	1	0	0	0	1	0	0	1	0				Inside ILUMA WMA	43	2022	0	43	38	K	8	Bwawa la Njuju	81	Inside ILUMA WMA	-3.195	MiomboWoodland
1461	3	Dry	18/10/2022	68	L	115	8	Bwawa la Njuju	K	510	8.24183	36.86217	Camp by large waterhole, area slightly encroached with cows present. Evidence of fish poaching at waterholeand river	5	535	1	pool in streambed	2	5	1	0	0	0	2	1	0	0	0	1	0	0	1	0				Inside ILUMA WMA	43	2022	0	43	38	K	8	Bwawa la Njuju	81	Inside ILUMA WMA	-3.195	MiomboWoodland
1462	3	Dry	18/10/2022	68	L	115	8	Bwawa la Njuju	K	510	8.24183	36.86217	Camp by large waterhole, area slightly encroached with cows present. Evidence of fish poaching at waterholeand river	6	536	1	pool in streambed	2	4	1	0	0	0	2	1	0	0	0	1	0	0	1	0				Inside ILUMA WMA	43	2022	0	43	38	K	8	Bwawa la Njuju	81	Inside ILUMA WMA	-3.195	MiomboWoodland
1463	3	Dry	18/10/2022	68	L	115	8	Bwawa la Njuju	K	510	8.24183	36.86217	Camp by large waterhole, area slightly encroached with cows present. Evidence of fish poaching at waterholeand river	7	537	1	pool in streambed	2	4	1	0	0	0	2	1	0	0	0	1	0	0	1	0				Inside ILUMA WMA	43	2022	0	43	38	K	8	Bwawa la Njuju	81	Inside ILUMA WMA	-3.195	MiomboWoodland
1464	3	Dry	18/10/2022	68	L	115	8	Bwawa la Njuju	K	510	8.24183	36.86217	Camp by large waterhole, area slightly encroached with cows present. Evidence of fish poaching at waterholeand river	8	538	1	pool in streambed	2	4	1	0	0	0	3	1	0	0	0	1	0	0	1	0				Inside ILUMA WMA	43	2022	0	43	38	K	8	Bwawa la Njuju	81	Inside ILUMA WMA	-3.195	MiomboWoodland
1465	3	Dry	18/10/2022	68	L	115	8	Bwawa la Njuju	K	510	8.24183	36.86217	Camp by large waterhole, area slightly encroached with cows present. Evidence of fish poaching at waterholeand river	9	539	7	well	2	2	1	0	0	0	1	1	0	0	0	1	0	0	1	0				Inside ILUMA WMA	43	2022	0	43	38	K	8	Bwawa la Njuju	81	Inside ILUMA WMA	-3.195	MiomboWoodland
1466	3	Dry	18/10/2022	68	L	115	8	Bwawa la Njuju	K	510	8.24183	36.86217	Camp by large waterhole, area slightly encroached with cows present. Evidence of fish poaching at waterholeand river	10	540	7	well	1	4	1	0	0	0	2	1	0	0	0	1	0	0	1	0				Inside ILUMA WMA	43	2022	0	43	38	K	8	Bwawa la Njuju	81	Inside ILUMA WMA	-3.195	MiomboWoodland
1467	3	Dry	20/10/2022	69	L	116	12	Bwawa la Maya	K	541	8.19372	36.07936	waterholesurrounded by dense forest	1	542	5	waterhole	3	9	0	1	1	0	1	0	1	1	1	1	0	0	1	0	111	2		Inside ILUMA WMA	43	2022	0	43	38	K	12	Bwawa la Maya	87	Inside ILUMA WMA	-2.165	MiomboWoodland
1468	3	Dry	22/10/2022	70	L	117	14	Mikeregembe	K	544	8.15049	36.87549	Largest fishing camp inside ILUMA next to the Kilombero	1	545	5	waterhole	4	8	1	0	0	0	1	0	1	1	1	1	0	0	0	1	112	2		Inside ILUMA WMA	43	2022	0	43	38	K	14	Mikeregembe	75	Inside ILUMA WMA	-1.362	GroundwaterForest
1469	3	Dry	24/10/2022	71	L	118	15	Mdalangwila	K	546	8.1604	36.8389	Second largest fishing camp inside ILUMA next to the Kilombero	1	547	5	waterhole	4	10	0	1	0	0	2	0	1	1	1	0	1	1	0	1	113	3		Inside ILUMA WMA	44	2022	0	44	39	K	15	Mdalangwila	72	Inside ILUMA WMA	-5.377	GroundwaterForest
1470	3	Dry	24/10/2022	71	L	118	15	Mdalangwila	K	546	8.1604	36.8389	Second largest fishing camp inside ILUMA next to the Kilombero	2	548	5	waterhole	3	10	0	1	0	0	2	0	1	1	0	1	0	0	1	0	113	3		Inside ILUMA WMA	44	2022	0	44	39	K	15	Mdalangwila	72	Inside ILUMA WMA	-5.377	GroundwaterForest
1471	3	Dry	24/10/2022	71	L	118	15	Mdalangwila	K	546	8.1604	36.8389	Second largest fishing camp inside ILUMA next to the Kilombero	3	549	2	swampy area	3	8	0	0	1	0	1	0	1	0	0	0	1	1	1	0	113	3		Inside ILUMA WMA	44	2022	0	44	39	K	15	Mdalangwila	72	Inside ILUMA WMA	-5.377	GroundwaterForest
1472	3	Dry	24/10/2022	71	L	118	15	Mdalangwila	K	546	8.1604	36.8389	Second largest fishing camp inside ILUMA next to the Kilombero	4	550	1	pool outside riverbed	2	5	0	1	0	0	1	1	0	0	0	0	1	1	1	0				Inside ILUMA WMA	44	2022	0	44	39	K	15	Mdalangwila	72	Inside ILUMA WMA	-5.377	GroundwaterForest
1473	3	Dry	24/10/2022	71	L	118	15	Mdalangwila	K	546	8.1604	36.8389	Second largest fishing camp inside ILUMA next to the Kilombero	5	551	1	pool outside riverbed	2	2	1	0	0	0	1	1	0	0	0	1	0	0	1	0				Inside ILUMA WMA	44	2022	0	44	39	K	15	Mdalangwila	72	Inside ILUMA WMA	-5.377	GroundwaterForest
1474	3	Dry	24/10/2022	71	L	118	15	Mdalangwila	K	546	8.1604	36.8389	Second largest fishing camp inside ILUMA next to the Kilombero	6	552	1	pool outside riverbed	2	3	1	0	0	0	1	1	0	0	0	1	0	0	1	0				Inside ILUMA WMA	44	2022	0	44	39	K	15	Mdalangwila	72	Inside ILUMA WMA	-5.377	GroundwaterForest
1475	3	Dry	24/10/2022	71	L	118	15	Mdalangwila	K	546	8.1604	36.8389	Second largest fishing camp inside ILUMA next to the Kilombero	7	553	1	pool outside riverbed	2	3	1	0	0	0	2	1	0	0	0	1	0	0	1	0				Inside ILUMA WMA	44	2022	0	44	39	K	15	Mdalangwila	72	Inside ILUMA WMA	-5.377	GroundwaterForest
1476	3	Dry	24/10/2022	71	L	118	15	Mdalangwila	K	546	8.1604	36.8389	Second largest fishing camp inside ILUMA next to the Kilombero	8	554	1	pool outside riverbed	2	4	0	1	0	0	2	1	0	0	0	1	0	0	1	0				Inside ILUMA WMA	44	2022	0	44	39	K	15	Mdalangwila	72	Inside ILUMA WMA	-5.377	GroundwaterForest
1477	3	Dry	24/10/2022	71	L	118	15	Mdalangwila	K	546	8.1604	36.8389	Second largest fishing camp inside ILUMA next to the Kilombero	9	555	1	pool outside riverbed	2	4	0	1	0	0	2	0	0	1	0	1	0	0	1	0	113	3		Inside ILUMA WMA	44	2022	0	44	39	K	15	Mdalangwila	72	Inside ILUMA WMA	-5.377	GroundwaterForest
1478	3	Dry	24/10/2022	71	L	118	15	Mdalangwila	K	546	8.1604	36.8389	Second largest fishing camp inside ILUMA next to the Kilombero	10	556	1	pool outside riverbed	2	4	0	1	0	0	2	1	0	0	0	1	0	0	1	0				Inside ILUMA WMA	44	2022	0	44	39	K	15	Mdalangwila	72	Inside ILUMA WMA	-5.377	GroundwaterForest
1479	3	Dry	24/10/2022	71	L	118	15	Mdalangwila	K	546	8.1604	36.8389	Second largest fishing camp inside ILUMA next to the Kilombero	11	557	5	waterhole	4	5	1	0	0	0	2	1	0	0	0	0	0	1	1	0				Inside ILUMA WMA	44	2022	0	44	39	K	15	Mdalangwila	72	Inside ILUMA WMA	-5.377	GroundwaterForest
1480	3	Dry	24/10/2022	71	L	118	15	Mdalangwila	K	546	8.1604	36.8389	Second largest fishing camp inside ILUMA next to the Kilombero	12	558	7	well	1	2	1	0	0	0	1	1	0	0	0	1	0	0	1	0				Inside ILUMA WMA	44	2022	0	44	39	K	15	Mdalangwila	72	Inside ILUMA WMA	-5.377	GroundwaterForest
1481	3	Dry	26/10/2022	72	L	119	28	Bwawa la Semka	K	559	8.19854	36.84264	waterholein dense groundwater forest. High wildlife activity	1	560	5	waterhole	3	10	0	1	0	0	1	0	1	1	1	0	1	1	0	1	114	2		Inside ILUMA WMA	44	2022	0	44	39	K	28	Bwawa la Semka	85	Inside ILUMA WMA	-6.222	GroundwaterForest
1482	3	Dry	22/11/2022	73	L	120	29	Kambi ya Simba	K	595	8.31304	36.94418	Camp next to a swamp and groundwaterfed streambed. In a small valley with steep hills on either side	1	596	2	swampy area	3	3	0	0	1	0	1	1	0	0	0	0	1	1	0	1	115	3		Inside NNP	48	2022	0	48	43	K	29	Kambi ya Simba	97	Inside NNP	4.311	MiomboWoodland
1483	3	Dry	22/11/2022	73	L	120	29	Kambi ya Simba	K	595	8.31304	36.94418	Camp next to a swamp and groundwaterfed streambed. In a small valley with steep hills on either side	2	597	3	flowing stream	3	10	0	1	0	0	1	0	1	1	0	0	1	1	1	0	115	3		Inside NNP	48	2022	0	48	43	K	29	Kambi ya Simba	97	Inside NNP	4.311	MiomboWoodland
1484	3	Dry	22/11/2022	73	L	120	29	Kambi ya Simba	K	595	8.31304	36.94418	Camp next to a swamp and groundwaterfed streambed. In a small valley with steep hills on either side	3	598	2	swampy area	2	4	0	1	0	0	1	0	1	1	1	1	0	0	1	0	115	3		Inside NNP	48	2022	0	48	43	K	29	Kambi ya Simba	97	Inside NNP	4.311	MiomboWoodland
1485	3	Dry	22/11/2022	73	L	120	29	Kambi ya Simba	K	595	8.31304	36.94418	Camp next to a swamp and groundwaterfed streambed. In a small valley with steep hills on either side	4	599	1	pool outside streambed	2	4	0	1	0	0	1	1	0	0	0	1	0	0	1	0				Inside NNP	48	2022	0	48	43	K	29	Kambi ya Simba	97	Inside NNP	4.311	MiomboWoodland
1486	3	Dry	22/11/2022	73	L	120	29	Kambi ya Simba	K	595	8.31304	36.94418	Camp next to a swamp and groundwaterfed streambed. In a small valley with steep hills on either side	5	600	1	elephant prints	1	2	1	0	0	0	1	0	1	1	1	1	0	0	0	1	115	3		Inside NNP	48	2022	0	48	43	K	29	Kambi ya Simba	97	Inside NNP	4.311	MiomboWoodland
[truncated: 592 more rows]
