# Supplementary material for: Blood host preferences and competitive inter-species dynamics within an African malaria vector species complex inferred from signs of animal activity around aquatic larval habitats
Source: PLoS One. 2026 Mar 27;21(3):e0344670. doi: 10.1371/journal.pone.0344670 (PMC13029809; doi:10.1371/journal.pone.0344670)
Supplement: S7 Data — (CSV) [file pone.0344670.s007.csv]

CR	Campname	Nobreedingsites	BSID	arabiensis	Anquadriannulatus	totalAG	Unidentified	TotalSample	ecosystemintegrity	location	distance	log2distance	distance2	log2distance2	distance.to.river	landcover	TotalObservationsReedbuck	scaledTotalObservationsReedbuck	TotalObservationsWaterbuck	scaledTotalObservationsWaterbuck	TotalObservationsBushbuck	scaledTotalObservationsBushbuck	TotalObservationsEland	scaledTotalObservationsEland	TotalObservationsHartebeest	scaledTotalObservationsHartebeest	TotalObservationsSable	scaledTotalObservationsSable	TotalObservationsWarthog	scaledTotalObservationsWarthog	TotalObservationsBushpig	scaledTotalObservationsBushpig	TotalObservationsHippo	scaledTotalObservationsHippo	TotalObservationsElephant	scaledTotalObservationsElephant	TotalObservationsBuffalo	scaledTotalObservationsBuffalo	TotalObservationsZebra	scaledTotalObservationsZebra	TotalObservationsSuni	scaledTotalObservationsSuni	TotalObservationsCommonDuiker	scaledTotalObservationsCommonDuiker	TotalObservationsImpala	scaledTotalObservationsImpala	TotalObservationsDikdik	scaledTotalObservationsDikdik	TotalObservationsLion
1	Msakamba	1	1	7	0	7	0	7	70	Inside ILUMA WMA	-3.692	-1.92145778	-3.692	-1.92145778	9.571	MiomboWoodland	1	0.170121591	0	-0.533848319	3	1.687333637	0	-0.425904461	7	0.970479808	0	-0.324893145	0	-0.333699433	19	3.090451189	0	-0.572813756	19	0.595522042	2	-0.408589041	9	2.467789875	7	4.057843229	9	1.818167783	0	-0.515016455	0	-0.300792604	0
2	Bwawa la Msiba wa Deo	3	1	6	0	6	0	6	84	Inside ILUMA WMA	-0.92	-0.959166305	-0.92	-0.959166305	6.983	MiomboWoodland	5	2.381702272	2	-0.049660309	0	-0.482095325	7	3.324802563	24	4.505799107	15	4.548504028	0	-0.333699433	2	-0.34165792	0	-0.572813756	37	1.944091311	2	-0.408589041	3	0.516901933	0	-0.355667534	5	0.723055141	0	-0.515016455	0	-0.300792604	0
2	Bwawa la Msiba wa Deo	3	2	7	0	7	0	7	84	Inside ILUMA WMA	-0.92	-0.959166305	-0.92	-0.959166305	6.983	MiomboWoodland	5	2.381702272	2	-0.049660309	0	-0.482095325	7	3.324802563	24	4.505799107	15	4.548504028	0	-0.333699433	2	-0.34165792	0	-0.572813756	37	1.944091311	2	-0.408589041	3	0.516901933	0	-0.355667534	5	0.723055141	0	-0.515016455	0	-0.300792604	0
2	Bwawa la Msiba wa Deo	3	3	2	0	2	5	7	84	Inside ILUMA WMA	-0.92	-0.959166305	-0.92	-0.959166305	6.983	MiomboWoodland	5	2.381702272	2	-0.049660309	0	-0.482095325	7	3.324802563	24	4.505799107	15	4.548504028	0	-0.333699433	2	-0.34165792	0	-0.572813756	37	1.944091311	2	-0.408589041	3	0.516901933	0	-0.355667534	5	0.723055141	0	-0.515016455	0	-0.300792604	0
3	Bwawa la Nyati	9	1	3	0	3	0	3	85	Inside ILUMA WMA	-0.255	-0.504975247	-0.255	-0.504975247	9.61	MiomboWoodland	0	-0.382773579	0	-0.533848319	1	0.241047662	0	-0.425904461	0	-0.485239904	0	-0.324893145	0	-0.333699433	5	0.264008393	0	-0.572813756	16	0.370760497	4	-0.279036418	3	0.516901933	0	-0.355667534	1	-0.3720575	0	-0.515016455	0	-0.300792604	0
3	Bwawa la Nyati	9	2	13	0	13	1	14	85	Inside ILUMA WMA	-0.255	-0.504975247	-0.255	-0.504975247	9.61	MiomboWoodland	0	-0.382773579	0	-0.533848319	1	0.241047662	0	-0.425904461	0	-0.485239904	0	-0.324893145	0	-0.333699433	5	0.264008393	0	-0.572813756	16	0.370760497	4	-0.279036418	3	0.516901933	0	-0.355667534	1	-0.3720575	0	-0.515016455	0	-0.300792604	0
3	Bwawa la Nyati	9	3	12	2	14	0	14	85	Inside ILUMA WMA	-0.255	-0.504975247	-0.255	-0.504975247	9.61	MiomboWoodland	0	-0.382773579	0	-0.533848319	1	0.241047662	0	-0.425904461	0	-0.485239904	0	-0.324893145	0	-0.333699433	5	0.264008393	0	-0.572813756	16	0.370760497	4	-0.279036418	3	0.516901933	0	-0.355667534	1	-0.3720575	0	-0.515016455	0	-0.300792604	0
3	Bwawa la Nyati	9	4	7	0	7	0	7	85	Inside ILUMA WMA	-0.255	-0.504975247	-0.255	-0.504975247	9.61	MiomboWoodland	0	-0.382773579	0	-0.533848319	1	0.241047662	0	-0.425904461	0	-0.485239904	0	-0.324893145	0	-0.333699433	5	0.264008393	0	-0.572813756	16	0.370760497	4	-0.279036418	3	0.516901933	0	-0.355667534	1	-0.3720575	0	-0.515016455	0	-0.300792604	0
3	Bwawa la Nyati	9	5	13	0	13	0	13	85	Inside ILUMA WMA	-0.255	-0.504975247	-0.255	-0.504975247	9.61	MiomboWoodland	0	-0.382773579	0	-0.533848319	1	0.241047662	0	-0.425904461	0	-0.485239904	0	-0.324893145	0	-0.333699433	5	0.264008393	0	-0.572813756	16	0.370760497	4	-0.279036418	3	0.516901933	0	-0.355667534	1	-0.3720575	0	-0.515016455	0	-0.300792604	0
3	Bwawa la Nyati	9	6	11	0	11	0	11	85	Inside ILUMA WMA	-0.255	-0.504975247	-0.255	-0.504975247	9.61	MiomboWoodland	0	-0.382773579	0	-0.533848319	1	0.241047662	0	-0.425904461	0	-0.485239904	0	-0.324893145	0	-0.333699433	5	0.264008393	0	-0.572813756	16	0.370760497	4	-0.279036418	3	0.516901933	0	-0.355667534	1	-0.3720575	0	-0.515016455	0	-0.300792604	0
3	Bwawa la Nyati	9	7	5	0	5	4	9	85	Inside ILUMA WMA	-0.255	-0.504975247	-0.255	-0.504975247	9.61	MiomboWoodland	0	-0.382773579	0	-0.533848319	1	0.241047662	0	-0.425904461	0	-0.485239904	0	-0.324893145	0	-0.333699433	5	0.264008393	0	-0.572813756	16	0.370760497	4	-0.279036418	3	0.516901933	0	-0.355667534	1	-0.3720575	0	-0.515016455	0	-0.300792604	0
3	Bwawa la Nyati	9	8	11	0	11	0	11	85	Inside ILUMA WMA	-0.255	-0.504975247	-0.255	-0.504975247	9.61	MiomboWoodland	0	-0.382773579	0	-0.533848319	1	0.241047662	0	-0.425904461	0	-0.485239904	0	-0.324893145	0	-0.333699433	5	0.264008393	0	-0.572813756	16	0.370760497	4	-0.279036418	3	0.516901933	0	-0.355667534	1	-0.3720575	0	-0.515016455	0	-0.300792604	0
3	Bwawa la Nyati	9	9	11	0	11	1	12	85	Inside ILUMA WMA	-0.255	-0.504975247	-0.255	-0.504975247	9.61	MiomboWoodland	0	-0.382773579	0	-0.533848319	1	0.241047662	0	-0.425904461	0	-0.485239904	0	-0.324893145	0	-0.333699433	5	0.264008393	0	-0.572813756	16	0.370760497	4	-0.279036418	3	0.516901933	0	-0.355667534	1	-0.3720575	0	-0.515016455	0	-0.300792604	0
4	Bwawa la Nandete	9	1	10	0	10	3	13	35	Inside ILUMA WMA	-9.59	-3.096772513	-9.59	-3.096772513	12.29	MiomboWoodland	0	-0.382773579	0	-0.533848319	1	0.241047662	0	-0.425904461	0	-0.485239904	0	-0.324893145	0	-0.333699433	16	2.484784875	5	-0.187645886	3	-0.603206197	0	-0.538141663	0	-0.458542038	0	-0.355667534	4	0.449276981	0	-0.515016455	0	-0.300792604	0
4	Bwawa la Nandete	9	2	13	0	13	2	15	35	Inside ILUMA WMA	-9.59	-3.096772513	-9.59	-3.096772513	12.29	MiomboWoodland	0	-0.382773579	0	-0.533848319	1	0.241047662	0	-0.425904461	0	-0.485239904	0	-0.324893145	0	-0.333699433	16	2.484784875	5	-0.187645886	3	-0.603206197	0	-0.538141663	0	-0.458542038	0	-0.355667534	4	0.449276981	0	-0.515016455	0	-0.300792604	0
4	Bwawa la Nandete	9	3	3	1	4	0	4	35	Inside ILUMA WMA	-9.59	-3.096772513	-9.59	-3.096772513	12.29	MiomboWoodland	0	-0.382773579	0	-0.533848319	1	0.241047662	0	-0.425904461	0	-0.485239904	0	-0.324893145	0	-0.333699433	16	2.484784875	5	-0.187645886	3	-0.603206197	0	-0.538141663	0	-0.458542038	0	-0.355667534	4	0.449276981	0	-0.515016455	0	-0.300792604	0
4	Bwawa la Nandete	9	4	18	0	18	0	18	35	Inside ILUMA WMA	-9.59	-3.096772513	-9.59	-3.096772513	12.29	MiomboWoodland	0	-0.382773579	0	-0.533848319	1	0.241047662	0	-0.425904461	0	-0.485239904	0	-0.324893145	0	-0.333699433	16	2.484784875	5	-0.187645886	3	-0.603206197	0	-0.538141663	0	-0.458542038	0	-0.355667534	4	0.449276981	0	-0.515016455	0	-0.300792604	0
4	Bwawa la Nandete	9	5	3	0	3	1	4	35	Inside ILUMA WMA	-9.59	-3.096772513	-9.59	-3.096772513	12.29	MiomboWoodland	0	-0.382773579	0	-0.533848319	1	0.241047662	0	-0.425904461	0	-0.485239904	0	-0.324893145	0	-0.333699433	16	2.484784875	5	-0.187645886	3	-0.603206197	0	-0.538141663	0	-0.458542038	0	-0.355667534	4	0.449276981	0	-0.515016455	0	-0.300792604	0
4	Bwawa la Nandete	9	6	14	0	14	0	14	35	Inside ILUMA WMA	-9.59	-3.096772513	-9.59	-3.096772513	12.29	MiomboWoodland	0	-0.382773579	0	-0.533848319	1	0.241047662	0	-0.425904461	0	-0.485239904	0	-0.324893145	0	-0.333699433	16	2.484784875	5	-0.187645886	3	-0.603206197	0	-0.538141663	0	-0.458542038	0	-0.355667534	4	0.449276981	0	-0.515016455	0	-0.300792604	0
4	Bwawa la Nandete	9	7	11	0	11	2	13	35	Inside ILUMA WMA	-9.59	-3.096772513	-9.59	-3.096772513	12.29	MiomboWoodland	0	-0.382773579	0	-0.533848319	1	0.241047662	0	-0.425904461	0	-0.485239904	0	-0.324893145	0	-0.333699433	16	2.484784875	5	-0.187645886	3	-0.603206197	0	-0.538141663	0	-0.458542038	0	-0.355667534	4	0.449276981	0	-0.515016455	0	-0.300792604	0
4	Bwawa la Nandete	9	8	5	0	5	6	11	35	Inside ILUMA WMA	-9.59	-3.096772513	-9.59	-3.096772513	12.29	MiomboWoodland	0	-0.382773579	0	-0.533848319	1	0.241047662	0	-0.425904461	0	-0.485239904	0	-0.324893145	0	-0.333699433	16	2.484784875	5	-0.187645886	3	-0.603206197	0	-0.538141663	0	-0.458542038	0	-0.355667534	4	0.449276981	0	-0.515016455	0	-0.300792604	0
4	Bwawa la Nandete	9	9	10	0	10	0	10	35	Inside ILUMA WMA	-9.59	-3.096772513	-9.59	-3.096772513	12.29	MiomboWoodland	0	-0.382773579	0	-0.533848319	1	0.241047662	0	-0.425904461	0	-0.485239904	0	-0.324893145	0	-0.333699433	16	2.484784875	5	-0.187645886	3	-0.603206197	0	-0.538141663	0	-0.458542038	0	-0.355667534	4	0.449276981	0	-0.515016455	0	-0.300792604	0
5	Korongo la Bundu	9	1	4	0	4	2	6	30	Inside ILUMA WMA	-1.753	-1.324009063	-1.753	-1.324009063	15.42	MiomboWoodland	10	5.146178123	0	-0.533848319	5	3.133619611	0	-0.425904461	0	-0.485239904	0	-0.324893145	0	-0.333699433	1	-0.543546691	0	-0.572813756	8	-0.228603623	0	-0.538141663	0	-0.458542038	0	-0.355667534	7	1.270611462	7	-0.257978992	0	-0.300792604	0
5	Korongo la Bundu	9	2	12	0	12	0	12	30	Inside ILUMA WMA	-1.753	-1.324009063	-1.753	-1.324009063	15.42	MiomboWoodland	10	5.146178123	0	-0.533848319	5	3.133619611	0	-0.425904461	0	-0.485239904	0	-0.324893145	0	-0.333699433	1	-0.543546691	0	-0.572813756	8	-0.228603623	0	-0.538141663	0	-0.458542038	0	-0.355667534	7	1.270611462	7	-0.257978992	0	-0.300792604	0
5	Korongo la Bundu	9	3	5	0	5	0	5	30	Inside ILUMA WMA	-1.753	-1.324009063	-1.753	-1.324009063	15.42	MiomboWoodland	10	5.146178123	0	-0.533848319	5	3.133619611	0	-0.425904461	0	-0.485239904	0	-0.324893145	0	-0.333699433	1	-0.543546691	0	-0.572813756	8	-0.228603623	0	-0.538141663	0	-0.458542038	0	-0.355667534	7	1.270611462	7	-0.257978992	0	-0.300792604	0
5	Korongo la Bundu	9	4	11	1	12	1	13	30	Inside ILUMA WMA	-1.753	-1.324009063	-1.753	-1.324009063	15.42	MiomboWoodland	10	5.146178123	0	-0.533848319	5	3.133619611	0	-0.425904461	0	-0.485239904	0	-0.324893145	0	-0.333699433	1	-0.543546691	0	-0.572813756	8	-0.228603623	0	-0.538141663	0	-0.458542038	0	-0.355667534	7	1.270611462	7	-0.257978992	0	-0.300792604	0
5	Korongo la Bundu	9	5	10	0	10	0	10	30	Inside ILUMA WMA	-1.753	-1.324009063	-1.753	-1.324009063	15.42	MiomboWoodland	10	5.146178123	0	-0.533848319	5	3.133619611	0	-0.425904461	0	-0.485239904	0	-0.324893145	0	-0.333699433	1	-0.543546691	0	-0.572813756	8	-0.228603623	0	-0.538141663	0	-0.458542038	0	-0.355667534	7	1.270611462	7	-0.257978992	0	-0.300792604	0
5	Korongo la Bundu	9	6	9	0	9	1	10	30	Inside ILUMA WMA	-1.753	-1.324009063	-1.753	-1.324009063	15.42	MiomboWoodland	10	5.146178123	0	-0.533848319	5	3.133619611	0	-0.425904461	0	-0.485239904	0	-0.324893145	0	-0.333699433	1	-0.543546691	0	-0.572813756	8	-0.228603623	0	-0.538141663	0	-0.458542038	0	-0.355667534	7	1.270611462	7	-0.257978992	0	-0.300792604	0
5	Korongo la Bundu	9	7	5	0	5	1	6	30	Inside ILUMA WMA	-1.753	-1.324009063	-1.753	-1.324009063	15.42	MiomboWoodland	10	5.146178123	0	-0.533848319	5	3.133619611	0	-0.425904461	0	-0.485239904	0	-0.324893145	0	-0.333699433	1	-0.543546691	0	-0.572813756	8	-0.228603623	0	-0.538141663	0	-0.458542038	0	-0.355667534	7	1.270611462	7	-0.257978992	0	-0.300792604	0
5	Korongo la Bundu	9	8	5	0	5	1	6	30	Inside ILUMA WMA	-1.753	-1.324009063	-1.753	-1.324009063	15.42	MiomboWoodland	10	5.146178123	0	-0.533848319	5	3.133619611	0	-0.425904461	0	-0.485239904	0	-0.324893145	0	-0.333699433	1	-0.543546691	0	-0.572813756	8	-0.228603623	0	-0.538141663	0	-0.458542038	0	-0.355667534	7	1.270611462	7	-0.257978992	0	-0.300792604	0
5	Korongo la Bundu	9	9	1	0	1	1	2	30	Inside ILUMA WMA	-1.753	-1.324009063	-1.753	-1.324009063	15.42	MiomboWoodland	10	5.146178123	0	-0.533848319	5	3.133619611	0	-0.425904461	0	-0.485239904	0	-0.324893145	0	-0.333699433	1	-0.543546691	0	-0.572813756	8	-0.228603623	0	-0.538141663	0	-0.458542038	0	-0.355667534	7	1.270611462	7	-0.257978992	0	-0.300792604	0
6	Bwawa la Namamba	10	1	5	0	5	11	16	40	Inside ILUMA WMA	-10.287	-3.207335343	-10.287	-3.207335343	19.329	MiomboWoodland	0	-0.382773579	0	-0.533848319	0	-0.482095325	0	-0.425904461	0	-0.485239904	0	-0.324893145	0	-0.333699433	3	-0.139769149	0	-0.572813756	1	-0.753047227	0	-0.538141663	0	-0.458542038	3	1.535837079	7	1.270611462	0	-0.515016455	0	-0.300792604	0
6	Bwawa la Namamba	10	2	6	0	6	7	13	40	Inside ILUMA WMA	-10.287	-3.207335343	-10.287	-3.207335343	19.329	MiomboWoodland	0	-0.382773579	0	-0.533848319	0	-0.482095325	0	-0.425904461	0	-0.485239904	0	-0.324893145	0	-0.333699433	3	-0.139769149	0	-0.572813756	1	-0.753047227	0	-0.538141663	0	-0.458542038	3	1.535837079	7	1.270611462	0	-0.515016455	0	-0.300792604	0
6	Bwawa la Namamba	10	3	7	0	7	0	7	40	Inside ILUMA WMA	-10.287	-3.207335343	-10.287	-3.207335343	19.329	MiomboWoodland	0	-0.382773579	0	-0.533848319	0	-0.482095325	0	-0.425904461	0	-0.485239904	0	-0.324893145	0	-0.333699433	3	-0.139769149	0	-0.572813756	1	-0.753047227	0	-0.538141663	0	-0.458542038	3	1.535837079	7	1.270611462	0	-0.515016455	0	-0.300792604	0
6	Bwawa la Namamba	10	4	5	0	5	6	11	40	Inside ILUMA WMA	-10.287	-3.207335343	-10.287	-3.207335343	19.329	MiomboWoodland	0	-0.382773579	0	-0.533848319	0	-0.482095325	0	-0.425904461	0	-0.485239904	0	-0.324893145	0	-0.333699433	3	-0.139769149	0	-0.572813756	1	-0.753047227	0	-0.538141663	0	-0.458542038	3	1.535837079	7	1.270611462	0	-0.515016455	0	-0.300792604	0
6	Bwawa la Namamba	10	5	4	0	4	2	6	40	Inside ILUMA WMA	-10.287	-3.207335343	-10.287	-3.207335343	19.329	MiomboWoodland	0	-0.382773579	0	-0.533848319	0	-0.482095325	0	-0.425904461	0	-0.485239904	0	-0.324893145	0	-0.333699433	3	-0.139769149	0	-0.572813756	1	-0.753047227	0	-0.538141663	0	-0.458542038	3	1.535837079	7	1.270611462	0	-0.515016455	0	-0.300792604	0
6	Bwawa la Namamba	10	6	11	0	11	1	12	40	Inside ILUMA WMA	-10.287	-3.207335343	-10.287	-3.207335343	19.329	MiomboWoodland	0	-0.382773579	0	-0.533848319	0	-0.482095325	0	-0.425904461	0	-0.485239904	0	-0.324893145	0	-0.333699433	3	-0.139769149	0	-0.572813756	1	-0.753047227	0	-0.538141663	0	-0.458542038	3	1.535837079	7	1.270611462	0	-0.515016455	0	-0.300792604	0
6	Bwawa la Namamba	10	7	7	0	7	0	7	40	Inside ILUMA WMA	-10.287	-3.207335343	-10.287	-3.207335343	19.329	MiomboWoodland	0	-0.382773579	0	-0.533848319	0	-0.482095325	0	-0.425904461	0	-0.485239904	0	-0.324893145	0	-0.333699433	3	-0.139769149	0	-0.572813756	1	-0.753047227	0	-0.538141663	0	-0.458542038	3	1.535837079	7	1.270611462	0	-0.515016455	0	-0.300792604	0
6	Bwawa la Namamba	10	8	13	0	13	0	13	40	Inside ILUMA WMA	-10.287	-3.207335343	-10.287	-3.207335343	19.329	MiomboWoodland	0	-0.382773579	0	-0.533848319	0	-0.482095325	0	-0.425904461	0	-0.485239904	0	-0.324893145	0	-0.333699433	3	-0.139769149	0	-0.572813756	1	-0.753047227	0	-0.538141663	0	-0.458542038	3	1.535837079	7	1.270611462	0	-0.515016455	0	-0.300792604	0
6	Bwawa la Namamba	10	9	7	0	7	1	8	40	Inside ILUMA WMA	-10.287	-3.207335343	-10.287	-3.207335343	19.329	MiomboWoodland	0	-0.382773579	0	-0.533848319	0	-0.482095325	0	-0.425904461	0	-0.485239904	0	-0.324893145	0	-0.333699433	3	-0.139769149	0	-0.572813756	1	-0.753047227	0	-0.538141663	0	-0.458542038	3	1.535837079	7	1.270611462	0	-0.515016455	0	-0.300792604	0
6	Bwawa la Namamba	10	10	11	0	11	0	11	40	Inside ILUMA WMA	-10.287	-3.207335343	-10.287	-3.207335343	19.329	MiomboWoodland	0	-0.382773579	0	-0.533848319	0	-0.482095325	0	-0.425904461	0	-0.485239904	0	-0.324893145	0	-0.333699433	3	-0.139769149	0	-0.572813756	1	-0.753047227	0	-0.538141663	0	-0.458542038	3	1.535837079	7	1.270611462	0	-0.515016455	0	-0.300792604	0
7	Bwawa la Chakacheni	10	1	10	0	10	0	10	15	Inside ILUMA WMA	-8.324	-2.885134312	-8.324	-2.885134312	17.773	MiomboWoodland	0	-0.382773579	0	-0.533848319	0	-0.482095325	0	-0.425904461	0	-0.485239904	0	-0.324893145	0	-0.333699433	0	-0.745435463	0	-0.572813756	0	-0.827967742	0	-0.538141663	0	-0.458542038	0	-0.355667534	0	-0.64583566	0	-0.515016455	0	-0.300792604	0
7	Bwawa la Chakacheni	10	2	2	0	2	0	2	15	Inside ILUMA WMA	-8.324	-2.885134312	-8.324	-2.885134312	17.773	MiomboWoodland	0	-0.382773579	0	-0.533848319	0	-0.482095325	0	-0.425904461	0	-0.485239904	0	-0.324893145	0	-0.333699433	0	-0.745435463	0	-0.572813756	0	-0.827967742	0	-0.538141663	0	-0.458542038	0	-0.355667534	0	-0.64583566	0	-0.515016455	0	-0.300792604	0
7	Bwawa la Chakacheni	10	3	14	0	14	0	14	15	Inside ILUMA WMA	-8.324	-2.885134312	-8.324	-2.885134312	17.773	MiomboWoodland	0	-0.382773579	0	-0.533848319	0	-0.482095325	0	-0.425904461	0	-0.485239904	0	-0.324893145	0	-0.333699433	0	-0.745435463	0	-0.572813756	0	-0.827967742	0	-0.538141663	0	-0.458542038	0	-0.355667534	0	-0.64583566	0	-0.515016455	0	-0.300792604	0
7	Bwawa la Chakacheni	10	4	10	0	10	0	10	15	Inside ILUMA WMA	-8.324	-2.885134312	-8.324	-2.885134312	17.773	MiomboWoodland	0	-0.382773579	0	-0.533848319	0	-0.482095325	0	-0.425904461	0	-0.485239904	0	-0.324893145	0	-0.333699433	0	-0.745435463	0	-0.572813756	0	-0.827967742	0	-0.538141663	0	-0.458542038	0	-0.355667534	0	-0.64583566	0	-0.515016455	0	-0.300792604	0
7	Bwawa la Chakacheni	10	5	6	0	6	0	6	15	Inside ILUMA WMA	-8.324	-2.885134312	-8.324	-2.885134312	17.773	MiomboWoodland	0	-0.382773579	0	-0.533848319	0	-0.482095325	0	-0.425904461	0	-0.485239904	0	-0.324893145	0	-0.333699433	0	-0.745435463	0	-0.572813756	0	-0.827967742	0	-0.538141663	0	-0.458542038	0	-0.355667534	0	-0.64583566	0	-0.515016455	0	-0.300792604	0
7	Bwawa la Chakacheni	10	6	10	0	10	0	10	15	Inside ILUMA WMA	-8.324	-2.885134312	-8.324	-2.885134312	17.773	MiomboWoodland	0	-0.382773579	0	-0.533848319	0	-0.482095325	0	-0.425904461	0	-0.485239904	0	-0.324893145	0	-0.333699433	0	-0.745435463	0	-0.572813756	0	-0.827967742	0	-0.538141663	0	-0.458542038	0	-0.355667534	0	-0.64583566	0	-0.515016455	0	-0.300792604	0
7	Bwawa la Chakacheni	10	7	10	0	10	1	11	15	Inside ILUMA WMA	-8.324	-2.885134312	-8.324	-2.885134312	17.773	MiomboWoodland	0	-0.382773579	0	-0.533848319	0	-0.482095325	0	-0.425904461	0	-0.485239904	0	-0.324893145	0	-0.333699433	0	-0.745435463	0	-0.572813756	0	-0.827967742	0	-0.538141663	0	-0.458542038	0	-0.355667534	0	-0.64583566	0	-0.515016455	0	-0.300792604	0
7	Bwawa la Chakacheni	10	8	11	0	11	0	11	15	Inside ILUMA WMA	-8.324	-2.885134312	-8.324	-2.885134312	17.773	MiomboWoodland	0	-0.382773579	0	-0.533848319	0	-0.482095325	0	-0.425904461	0	-0.485239904	0	-0.324893145	0	-0.333699433	0	-0.745435463	0	-0.572813756	0	-0.827967742	0	-0.538141663	0	-0.458542038	0	-0.355667534	0	-0.64583566	0	-0.515016455	0	-0.300792604	0
7	Bwawa la Chakacheni	10	9	7	0	7	0	7	15	Inside ILUMA WMA	-8.324	-2.885134312	-8.324	-2.885134312	17.773	MiomboWoodland	0	-0.382773579	0	-0.533848319	0	-0.482095325	0	-0.425904461	0	-0.485239904	0	-0.324893145	0	-0.333699433	0	-0.745435463	0	-0.572813756	0	-0.827967742	0	-0.538141663	0	-0.458542038	0	-0.355667534	0	-0.64583566	0	-0.515016455	0	-0.300792604	0
7	Bwawa la Chakacheni	10	10	16	0	16	0	16	15	Inside ILUMA WMA	-8.324	-2.885134312	-8.324	-2.885134312	17.773	MiomboWoodland	0	-0.382773579	0	-0.533848319	0	-0.482095325	0	-0.425904461	0	-0.485239904	0	-0.324893145	0	-0.333699433	0	-0.745435463	0	-0.572813756	0	-0.827967742	0	-0.538141663	0	-0.458542038	0	-0.355667534	0	-0.64583566	0	-0.515016455	0	-0.300792604	0
8	Bwawa la Njuju	10	1	8	0	8	0	8	81	Inside ILUMA WMA	-3.195	-1.787456293	-3.195	-1.787456293	8.183	MiomboWoodland	0	-0.382773579	1	-0.291754314	0	-0.482095325	0	-0.425904461	4	0.346599931	0	-0.324893145	0	-0.333699433	7	0.667785935	0	-0.572813756	38	2.019011826	2	-0.408589041	8	2.142641885	0	-0.355667534	6	0.996833302	0	-0.515016455	0	-0.300792604	0
8	Bwawa la Njuju	10	2	3	0	3	1	4	81	Inside ILUMA WMA	-3.195	-1.787456293	-3.195	-1.787456293	8.183	MiomboWoodland	0	-0.382773579	1	-0.291754314	0	-0.482095325	0	-0.425904461	4	0.346599931	0	-0.324893145	0	-0.333699433	7	0.667785935	0	-0.572813756	38	2.019011826	2	-0.408589041	8	2.142641885	0	-0.355667534	6	0.996833302	0	-0.515016455	0	-0.300792604	0
8	Bwawa la Njuju	10	3	2	0	2	0	2	81	Inside ILUMA WMA	-3.195	-1.787456293	-3.195	-1.787456293	8.183	MiomboWoodland	0	-0.382773579	1	-0.291754314	0	-0.482095325	0	-0.425904461	4	0.346599931	0	-0.324893145	0	-0.333699433	7	0.667785935	0	-0.572813756	38	2.019011826	2	-0.408589041	8	2.142641885	0	-0.355667534	6	0.996833302	0	-0.515016455	0	-0.300792604	0
8	Bwawa la Njuju	10	4	10	0	10	0	10	81	Inside ILUMA WMA	-3.195	-1.787456293	-3.195	-1.787456293	8.183	MiomboWoodland	0	-0.382773579	1	-0.291754314	0	-0.482095325	0	-0.425904461	4	0.346599931	0	-0.324893145	0	-0.333699433	7	0.667785935	0	-0.572813756	38	2.019011826	2	-0.408589041	8	2.142641885	0	-0.355667534	6	0.996833302	0	-0.515016455	0	-0.300792604	0
8	Bwawa la Njuju	10	5	7	0	7	0	7	81	Inside ILUMA WMA	-3.195	-1.787456293	-3.195	-1.787456293	8.183	MiomboWoodland	0	-0.382773579	1	-0.291754314	0	-0.482095325	0	-0.425904461	4	0.346599931	0	-0.324893145	0	-0.333699433	7	0.667785935	0	-0.572813756	38	2.019011826	2	-0.408589041	8	2.142641885	0	-0.355667534	6	0.996833302	0	-0.515016455	0	-0.300792604	0
8	Bwawa la Njuju	10	6	8	0	8	0	8	81	Inside ILUMA WMA	-3.195	-1.787456293	-3.195	-1.787456293	8.183	MiomboWoodland	0	-0.382773579	1	-0.291754314	0	-0.482095325	0	-0.425904461	4	0.346599931	0	-0.324893145	0	-0.333699433	7	0.667785935	0	-0.572813756	38	2.019011826	2	-0.408589041	8	2.142641885	0	-0.355667534	6	0.996833302	0	-0.515016455	0	-0.300792604	0
8	Bwawa la Njuju	10	7	6	1	7	0	7	81	Inside ILUMA WMA	-3.195	-1.787456293	-3.195	-1.787456293	8.183	MiomboWoodland	0	-0.382773579	1	-0.291754314	0	-0.482095325	0	-0.425904461	4	0.346599931	0	-0.324893145	0	-0.333699433	7	0.667785935	0	-0.572813756	38	2.019011826	2	-0.408589041	8	2.142641885	0	-0.355667534	6	0.996833302	0	-0.515016455	0	-0.300792604	0
8	Bwawa la Njuju	10	8	7	2	9	1	10	81	Inside ILUMA WMA	-3.195	-1.787456293	-3.195	-1.787456293	8.183	MiomboWoodland	0	-0.382773579	1	-0.291754314	0	-0.482095325	0	-0.425904461	4	0.346599931	0	-0.324893145	0	-0.333699433	7	0.667785935	0	-0.572813756	38	2.019011826	2	-0.408589041	8	2.142641885	0	-0.355667534	6	0.996833302	0	-0.515016455	0	-0.300792604	0
8	Bwawa la Njuju	10	9	12	0	12	0	12	81	Inside ILUMA WMA	-3.195	-1.787456293	-3.195	-1.787456293	8.183	MiomboWoodland	0	-0.382773579	1	-0.291754314	0	-0.482095325	0	-0.425904461	4	0.346599931	0	-0.324893145	0	-0.333699433	7	0.667785935	0	-0.572813756	38	2.019011826	2	-0.408589041	8	2.142641885	0	-0.355667534	6	0.996833302	0	-0.515016455	0	-0.300792604	0
8	Bwawa la Njuju	10	10	12	0	12	0	12	81	Inside ILUMA WMA	-3.195	-1.787456293	-3.195	-1.787456293	8.183	MiomboWoodland	0	-0.382773579	1	-0.291754314	0	-0.482095325	0	-0.425904461	4	0.346599931	0	-0.324893145	0	-0.333699433	7	0.667785935	0	-0.572813756	38	2.019011826	2	-0.408589041	8	2.142641885	0	-0.355667534	6	0.996833302	0	-0.515016455	0	-0.300792604	0
9	Bwawa la Chamvi	7	1	3	0	3	0	3	86	Inside ILUMA WMA	-0.708	-0.841427359	-0.708	-0.841427359	4.017	MiomboWoodland	0	-0.382773579	1	-0.291754314	0	-0.482095325	1	0.109910829	3	0.138639973	9	2.599145159	0	-0.333699433	2	-0.34165792	2	-0.418746608	18	0.520601527	65	3.672318573	0	-0.458542038	0	-0.355667534	2	-0.09827934	5	-0.331418267	0	-0.300792604	0
9	Bwawa la Chamvi	7	2	5	0	5	0	5	86	Inside ILUMA WMA	-0.708	-0.841427359	-0.708	-0.841427359	4.017	MiomboWoodland	0	-0.382773579	1	-0.291754314	0	-0.482095325	1	0.109910829	3	0.138639973	9	2.599145159	0	-0.333699433	2	-0.34165792	2	-0.418746608	18	0.520601527	65	3.672318573	0	-0.458542038	0	-0.355667534	2	-0.09827934	5	-0.331418267	0	-0.300792604	0
9	Bwawa la Chamvi	7	3	6	1	7	0	7	86	Inside ILUMA WMA	-0.708	-0.841427359	-0.708	-0.841427359	4.017	MiomboWoodland	0	-0.382773579	1	-0.291754314	0	-0.482095325	1	0.109910829	3	0.138639973	9	2.599145159	0	-0.333699433	2	-0.34165792	2	-0.418746608	18	0.520601527	65	3.672318573	0	-0.458542038	0	-0.355667534	2	-0.09827934	5	-0.331418267	0	-0.300792604	0
9	Bwawa la Chamvi	7	4	1	0	1	1	2	86	Inside ILUMA WMA	-0.708	-0.841427359	-0.708	-0.841427359	4.017	MiomboWoodland	0	-0.382773579	1	-0.291754314	0	-0.482095325	1	0.109910829	3	0.138639973	9	2.599145159	0	-0.333699433	2	-0.34165792	2	-0.418746608	18	0.520601527	65	3.672318573	0	-0.458542038	0	-0.355667534	2	-0.09827934	5	-0.331418267	0	-0.300792604	0
9	Bwawa la Chamvi	7	5	12	0	12	0	12	86	Inside ILUMA WMA	-0.708	-0.841427359	-0.708	-0.841427359	4.017	MiomboWoodland	0	-0.382773579	1	-0.291754314	0	-0.482095325	1	0.109910829	3	0.138639973	9	2.599145159	0	-0.333699433	2	-0.34165792	2	-0.418746608	18	0.520601527	65	3.672318573	0	-0.458542038	0	-0.355667534	2	-0.09827934	5	-0.331418267	0	-0.300792604	0
9	Bwawa la Chamvi	7	6	6	0	6	0	6	86	Inside ILUMA WMA	-0.708	-0.841427359	-0.708	-0.841427359	4.017	MiomboWoodland	0	-0.382773579	1	-0.291754314	0	-0.482095325	1	0.109910829	3	0.138639973	9	2.599145159	0	-0.333699433	2	-0.34165792	2	-0.418746608	18	0.520601527	65	3.672318573	0	-0.458542038	0	-0.355667534	2	-0.09827934	5	-0.331418267	0	-0.300792604	0
9	Bwawa la Chamvi	7	7	6	1	7	0	7	86	Inside ILUMA WMA	-0.708	-0.841427359	-0.708	-0.841427359	4.017	MiomboWoodland	0	-0.382773579	1	-0.291754314	0	-0.482095325	1	0.109910829	3	0.138639973	9	2.599145159	0	-0.333699433	2	-0.34165792	2	-0.418746608	18	0.520601527	65	3.672318573	0	-0.458542038	0	-0.355667534	2	-0.09827934	5	-0.331418267	0	-0.300792604	0
10	Bwawa la Miembeni	10	1	14	0	14	0	14	68	Inside ILUMA WMA	-2.332	-1.527088734	-2.332	-1.527088734	5.847	MiomboWoodland	2	0.723016761	1	-0.291754314	0	-0.482095325	0	-0.425904461	4	0.346599931	0	-0.324893145	0	-0.333699433	0	-0.745435463	0	-0.572813756	35	1.794250281	36	1.793805544	3	0.516901933	1	0.274834004	0	-0.64583566	17	0.109217383	0	-0.300792604	0
10	Bwawa la Miembeni	10	2	9	2	11	0	11	68	Inside ILUMA WMA	-2.332	-1.527088734	-2.332	-1.527088734	5.847	MiomboWoodland	2	0.723016761	1	-0.291754314	0	-0.482095325	0	-0.425904461	4	0.346599931	0	-0.324893145	0	-0.333699433	0	-0.745435463	0	-0.572813756	35	1.794250281	36	1.793805544	3	0.516901933	1	0.274834004	0	-0.64583566	17	0.109217383	0	-0.300792604	0
10	Bwawa la Miembeni	10	3	11	0	11	0	11	68	Inside ILUMA WMA	-2.332	-1.527088734	-2.332	-1.527088734	5.847	MiomboWoodland	2	0.723016761	1	-0.291754314	0	-0.482095325	0	-0.425904461	4	0.346599931	0	-0.324893145	0	-0.333699433	0	-0.745435463	0	-0.572813756	35	1.794250281	36	1.793805544	3	0.516901933	1	0.274834004	0	-0.64583566	17	0.109217383	0	-0.300792604	0
10	Bwawa la Miembeni	10	4	12	1	13	0	13	68	Inside ILUMA WMA	-2.332	-1.527088734	-2.332	-1.527088734	5.847	MiomboWoodland	2	0.723016761	1	-0.291754314	0	-0.482095325	0	-0.425904461	4	0.346599931	0	-0.324893145	0	-0.333699433	0	-0.745435463	0	-0.572813756	35	1.794250281	36	1.793805544	3	0.516901933	1	0.274834004	0	-0.64583566	17	0.109217383	0	-0.300792604	0
10	Bwawa la Miembeni	10	5	10	1	11	0	11	68	Inside ILUMA WMA	-2.332	-1.527088734	-2.332	-1.527088734	5.847	MiomboWoodland	2	0.723016761	1	-0.291754314	0	-0.482095325	0	-0.425904461	4	0.346599931	0	-0.324893145	0	-0.333699433	0	-0.745435463	0	-0.572813756	35	1.794250281	36	1.793805544	3	0.516901933	1	0.274834004	0	-0.64583566	17	0.109217383	0	-0.300792604	0
10	Bwawa la Miembeni	10	6	18	3	21	0	21	68	Inside ILUMA WMA	-2.332	-1.527088734	-2.332	-1.527088734	5.847	MiomboWoodland	2	0.723016761	1	-0.291754314	0	-0.482095325	0	-0.425904461	4	0.346599931	0	-0.324893145	0	-0.333699433	0	-0.745435463	0	-0.572813756	35	1.794250281	36	1.793805544	3	0.516901933	1	0.274834004	0	-0.64583566	17	0.109217383	0	-0.300792604	0
10	Bwawa la Miembeni	10	7	6	0	6	0	6	68	Inside ILUMA WMA	-2.332	-1.527088734	-2.332	-1.527088734	5.847	MiomboWoodland	2	0.723016761	1	-0.291754314	0	-0.482095325	0	-0.425904461	4	0.346599931	0	-0.324893145	0	-0.333699433	0	-0.745435463	0	-0.572813756	35	1.794250281	36	1.793805544	3	0.516901933	1	0.274834004	0	-0.64583566	17	0.109217383	0	-0.300792604	0
10	Bwawa la Miembeni	10	8	5	0	5	0	5	68	Inside ILUMA WMA	-2.332	-1.527088734	-2.332	-1.527088734	5.847	MiomboWoodland	2	0.723016761	1	-0.291754314	0	-0.482095325	0	-0.425904461	4	0.346599931	0	-0.324893145	0	-0.333699433	0	-0.745435463	0	-0.572813756	35	1.794250281	36	1.793805544	3	0.516901933	1	0.274834004	0	-0.64583566	17	0.109217383	0	-0.300792604	0
10	Bwawa la Miembeni	10	9	9	1	10	0	10	68	Inside ILUMA WMA	-2.332	-1.527088734	-2.332	-1.527088734	5.847	MiomboWoodland	2	0.723016761	1	-0.291754314	0	-0.482095325	0	-0.425904461	4	0.346599931	0	-0.324893145	0	-0.333699433	0	-0.745435463	0	-0.572813756	35	1.794250281	36	1.793805544	3	0.516901933	1	0.274834004	0	-0.64583566	17	0.109217383	0	-0.300792604	0
10	Bwawa la Miembeni	10	10	8	0	8	0	8	68	Inside ILUMA WMA	-2.332	-1.527088734	-2.332	-1.527088734	5.847	MiomboWoodland	2	0.723016761	1	-0.291754314	0	-0.482095325	0	-0.425904461	4	0.346599931	0	-0.324893145	0	-0.333699433	0	-0.745435463	0	-0.572813756	35	1.794250281	36	1.793805544	3	0.516901933	1	0.274834004	0	-0.64583566	17	0.109217383	0	-0.300792604	0
11	Kisima cha Seba	7	1	5	1	6	1	7	82	Inside ILUMA WMA	-4.853	-2.202952564	-4.853	-2.202952564	6.964	MiomboWoodland	1	0.170121591	0	-0.533848319	0	-0.482095325	3	1.181541407	0	-0.485239904	0	-0.324893145	0	-0.333699433	2	-0.34165792	0	-0.572813756	6	-0.378444652	25	1.08126612	0	-0.458542038	0	-0.355667534	1	-0.3720575	0	-0.515016455	1	0.601585208	0
11	Kisima cha Seba	7	2	7	0	7	0	7	82	Inside ILUMA WMA	-4.853	-2.202952564	-4.853	-2.202952564	6.964	MiomboWoodland	1	0.170121591	0	-0.533848319	0	-0.482095325	3	1.181541407	0	-0.485239904	0	-0.324893145	0	-0.333699433	2	-0.34165792	0	-0.572813756	6	-0.378444652	25	1.08126612	0	-0.458542038	0	-0.355667534	1	-0.3720575	0	-0.515016455	1	0.601585208	0
11	Kisima cha Seba	7	3	5	0	5	0	5	82	Inside ILUMA WMA	-4.853	-2.202952564	-4.853	-2.202952564	6.964	MiomboWoodland	1	0.170121591	0	-0.533848319	0	-0.482095325	3	1.181541407	0	-0.485239904	0	-0.324893145	0	-0.333699433	2	-0.34165792	0	-0.572813756	6	-0.378444652	25	1.08126612	0	-0.458542038	0	-0.355667534	1	-0.3720575	0	-0.515016455	1	0.601585208	0
11	Kisima cha Seba	7	4	3	0	3	1	4	82	Inside ILUMA WMA	-4.853	-2.202952564	-4.853	-2.202952564	6.964	MiomboWoodland	1	0.170121591	0	-0.533848319	0	-0.482095325	3	1.181541407	0	-0.485239904	0	-0.324893145	0	-0.333699433	2	-0.34165792	0	-0.572813756	6	-0.378444652	25	1.08126612	0	-0.458542038	0	-0.355667534	1	-0.3720575	0	-0.515016455	1	0.601585208	0
11	Kisima cha Seba	7	5	4	0	4	0	4	82	Inside ILUMA WMA	-4.853	-2.202952564	-4.853	-2.202952564	6.964	MiomboWoodland	1	0.170121591	0	-0.533848319	0	-0.482095325	3	1.181541407	0	-0.485239904	0	-0.324893145	0	-0.333699433	2	-0.34165792	0	-0.572813756	6	-0.378444652	25	1.08126612	0	-0.458542038	0	-0.355667534	1	-0.3720575	0	-0.515016455	1	0.601585208	0
11	Kisima cha Seba	7	6	4	1	5	0	5	82	Inside ILUMA WMA	-4.853	-2.202952564	-4.853	-2.202952564	6.964	MiomboWoodland	1	0.170121591	0	-0.533848319	0	-0.482095325	3	1.181541407	0	-0.485239904	0	-0.324893145	0	-0.333699433	2	-0.34165792	0	-0.572813756	6	-0.378444652	25	1.08126612	0	-0.458542038	0	-0.355667534	1	-0.3720575	0	-0.515016455	1	0.601585208	0
11	Kisima cha Seba	7	7	4	0	4	0	4	82	Inside ILUMA WMA	-4.853	-2.202952564	-4.853	-2.202952564	6.964	MiomboWoodland	1	0.170121591	0	-0.533848319	0	-0.482095325	3	1.181541407	0	-0.485239904	0	-0.324893145	0	-0.333699433	2	-0.34165792	0	-0.572813756	6	-0.378444652	25	1.08126612	0	-0.458542038	0	-0.355667534	1	-0.3720575	0	-0.515016455	1	0.601585208	0
12	Bwawa la Maya	1	1	14	0	14	0	14	87	Inside ILUMA WMA	-2.165	-1.471393897	-2.165	-1.471393897	4.065	MiomboWoodland	2	0.723016761	0	-0.533848319	0	-0.482095325	5	2.253171985	7	0.970479808	0	-0.324893145	0	-0.333699433	0	-0.745435463	0	-0.572813756	30	1.419647706	21	0.822160875	9	2.467789875	0	-0.355667534	5	0.723055141	0	-0.515016455	0	-0.300792604	0
13	Bwawa la Mrope	2	1	4	0	4	0	4	90	Inside ILUMA WMA	-0.577	-0.759605161	-0.577	-0.759605161	0.955	GroundwaterForest	0	-0.382773579	5	0.676621706	2	0.964190649	0	-0.425904461	0	-0.485239904	0	-0.324893145	0	-0.333699433	7	0.667785935	7	-0.033578737	25	1.045045132	26	1.146042431	0	-0.458542038	6	3.427341691	5	0.723055141	0	-0.515016455	0	-0.300792604	0
13	Bwawa la Mrope	2	2	2	0	2	3	5	90	Inside ILUMA WMA	-0.577	-0.759605161	-0.577	-0.759605161	0.955	GroundwaterForest	0	-0.382773579	5	0.676621706	2	0.964190649	0	-0.425904461	0	-0.485239904	0	-0.324893145	0	-0.333699433	7	0.667785935	7	-0.033578737	25	1.045045132	26	1.146042431	0	-0.458542038	6	3.427341691	5	0.723055141	0	-0.515016455	0	-0.300792604	0
14	Mikeregembe	1	1	4	0	4	0	4	75	Inside ILUMA WMA	-1.362	-1.167047557	-1.362	-1.167047557	0.133	GroundwaterForest	0	-0.382773579	5	0.676621706	0	-0.482095325	0	-0.425904461	0	-0.485239904	0	-0.324893145	0	-0.333699433	1	-0.543546691	9	0.120488411	16	0.370760497	9	0.044845139	0	-0.458542038	0	-0.355667534	0	-0.64583566	0	-0.515016455	0	-0.300792604	0
15	Mdalangwila	4	1	5	0	5	0	5	72	Inside ILUMA WMA	-5.377	-2.318835915	-5.377	-2.318835915	0.209	GroundwaterForest	0	-0.382773579	0	-0.533848319	0	-0.482095325	0	-0.425904461	0	-0.485239904	0	-0.324893145	0	-0.333699433	1	-0.543546691	0	-0.572813756	4	-0.528285682	11	0.174397761	0	-0.458542038	0	-0.355667534	0	-0.64583566	0	-0.515016455	0	-0.300792604	0
15	Mdalangwila	4	2	5	0	5	0	5	72	Inside ILUMA WMA	-5.377	-2.318835915	-5.377	-2.318835915	0.209	GroundwaterForest	0	-0.382773579	0	-0.533848319	0	-0.482095325	0	-0.425904461	0	-0.485239904	0	-0.324893145	0	-0.333699433	1	-0.543546691	0	-0.572813756	4	-0.528285682	11	0.174397761	0	-0.458542038	0	-0.355667534	0	-0.64583566	0	-0.515016455	0	-0.300792604	0
15	Mdalangwila	4	3	1	0	1	0	1	72	Inside ILUMA WMA	-5.377	-2.318835915	-5.377	-2.318835915	0.209	GroundwaterForest	0	-0.382773579	0	-0.533848319	0	-0.482095325	0	-0.425904461	0	-0.485239904	0	-0.324893145	0	-0.333699433	1	-0.543546691	0	-0.572813756	4	-0.528285682	11	0.174397761	0	-0.458542038	0	-0.355667534	0	-0.64583566	0	-0.515016455	0	-0.300792604	0
15	Mdalangwila	4	4	3	0	3	0	3	72	Inside ILUMA WMA	-5.377	-2.318835915	-5.377	-2.318835915	0.209	GroundwaterForest	0	-0.382773579	0	-0.533848319	0	-0.482095325	0	-0.425904461	0	-0.485239904	0	-0.324893145	0	-0.333699433	1	-0.543546691	0	-0.572813756	4	-0.528285682	11	0.174397761	0	-0.458542038	0	-0.355667534	0	-0.64583566	0	-0.515016455	0	-0.300792604	0
16	Bwawa la Mnyuamachi	9	1	4	0	4	1	5	6	Outside ILUMA WMA	-18.921	-4.349827583	-18.921	-4.349827583	21.679	MiomboWoodland	0	-0.382773579	0	-0.533848319	0	-0.482095325	0	-0.425904461	0	-0.485239904	0	-0.324893145	0	-0.333699433	0	-0.745435463	0	-0.572813756	0	-0.827967742	0	-0.538141663	0	-0.458542038	0	-0.355667534	3	0.175498821	0	-0.515016455	0	-0.300792604	0
16	Bwawa la Mnyuamachi	9	2	7	0	7	1	8	6	Outside ILUMA WMA	-18.921	-4.349827583	-18.921	-4.349827583	21.679	MiomboWoodland	0	-0.382773579	0	-0.533848319	0	-0.482095325	0	-0.425904461	0	-0.485239904	0	-0.324893145	0	-0.333699433	0	-0.745435463	0	-0.572813756	0	-0.827967742	0	-0.538141663	0	-0.458542038	0	-0.355667534	3	0.175498821	0	-0.515016455	0	-0.300792604	0
16	Bwawa la Mnyuamachi	9	3	7	0	7	2	9	6	Outside ILUMA WMA	-18.921	-4.349827583	-18.921	-4.349827583	21.679	MiomboWoodland	0	-0.382773579	0	-0.533848319	0	-0.482095325	0	-0.425904461	0	-0.485239904	0	-0.324893145	0	-0.333699433	0	-0.745435463	0	-0.572813756	0	-0.827967742	0	-0.538141663	0	-0.458542038	0	-0.355667534	3	0.175498821	0	-0.515016455	0	-0.300792604	0
16	Bwawa la Mnyuamachi	9	4	4	0	4	1	5	6	Outside ILUMA WMA	-18.921	-4.349827583	-18.921	-4.349827583	21.679	MiomboWoodland	0	-0.382773579	0	-0.533848319	0	-0.482095325	0	-0.425904461	0	-0.485239904	0	-0.324893145	0	-0.333699433	0	-0.745435463	0	-0.572813756	0	-0.827967742	0	-0.538141663	0	-0.458542038	0	-0.355667534	3	0.175498821	0	-0.515016455	0	-0.300792604	0
16	Bwawa la Mnyuamachi	9	5	6	0	6	3	9	6	Outside ILUMA WMA	-18.921	-4.349827583	-18.921	-4.349827583	21.679	MiomboWoodland	0	-0.382773579	0	-0.533848319	0	-0.482095325	0	-0.425904461	0	-0.485239904	0	-0.324893145	0	-0.333699433	0	-0.745435463	0	-0.572813756	0	-0.827967742	0	-0.538141663	0	-0.458542038	0	-0.355667534	3	0.175498821	0	-0.515016455	0	-0.300792604	0
16	Bwawa la Mnyuamachi	9	6	10	0	10	0	10	6	Outside ILUMA WMA	-18.921	-4.349827583	-18.921	-4.349827583	21.679	MiomboWoodland	0	-0.382773579	0	-0.533848319	0	-0.482095325	0	-0.425904461	0	-0.485239904	0	-0.324893145	0	-0.333699433	0	-0.745435463	0	-0.572813756	0	-0.827967742	0	-0.538141663	0	-0.458542038	0	-0.355667534	3	0.175498821	0	-0.515016455	0	-0.300792604	0
16	Bwawa la Mnyuamachi	9	7	4	0	4	0	4	6	Outside ILUMA WMA	-18.921	-4.349827583	-18.921	-4.349827583	21.679	MiomboWoodland	0	-0.382773579	0	-0.533848319	0	-0.482095325	0	-0.425904461	0	-0.485239904	0	-0.324893145	0	-0.333699433	0	-0.745435463	0	-0.572813756	0	-0.827967742	0	-0.538141663	0	-0.458542038	0	-0.355667534	3	0.175498821	0	-0.515016455	0	-0.300792604	0
16	Bwawa la Mnyuamachi	9	8	10	0	10	1	11	6	Outside ILUMA WMA	-18.921	-4.349827583	-18.921	-4.349827583	21.679	MiomboWoodland	0	-0.382773579	0	-0.533848319	0	-0.482095325	0	-0.425904461	0	-0.485239904	0	-0.324893145	0	-0.333699433	0	-0.745435463	0	-0.572813756	0	-0.827967742	0	-0.538141663	0	-0.458542038	0	-0.355667534	3	0.175498821	0	-0.515016455	0	-0.300792604	0
16	Bwawa la Mnyuamachi	9	9	6	0	6	5	11	6	Outside ILUMA WMA	-18.921	-4.349827583	-18.921	-4.349827583	21.679	MiomboWoodland	0	-0.382773579	0	-0.533848319	0	-0.482095325	0	-0.425904461	0	-0.485239904	0	-0.324893145	0	-0.333699433	0	-0.745435463	0	-0.572813756	0	-0.827967742	0	-0.538141663	0	-0.458542038	0	-0.355667534	3	0.175498821	0	-0.515016455	0	-0.300792604	0
17	Tuliza Moyo	9	1	5	0	5	1	6	4	Outside ILUMA WMA	-16.695	-4.085951542	-16.695	-4.085951542	19.051	MiomboWoodland	0	-0.382773579	0	-0.533848319	0	-0.482095325	0	-0.425904461	0	-0.485239904	0	-0.324893145	0	-0.333699433	0	-0.745435463	0	-0.572813756	0	-0.827967742	0	-0.538141663	0	-0.458542038	0	-0.355667534	0	-0.64583566	0	-0.515016455	0	-0.300792604	0
17	Tuliza Moyo	9	2	10	0	10	0	10	4	Outside ILUMA WMA	-16.695	-4.085951542	-16.695	-4.085951542	19.051	MiomboWoodland	0	-0.382773579	0	-0.533848319	0	-0.482095325	0	-0.425904461	0	-0.485239904	0	-0.324893145	0	-0.333699433	0	-0.745435463	0	-0.572813756	0	-0.827967742	0	-0.538141663	0	-0.458542038	0	-0.355667534	0	-0.64583566	0	-0.515016455	0	-0.300792604	0
17	Tuliza Moyo	9	3	8	0	8	1	9	4	Outside ILUMA WMA	-16.695	-4.085951542	-16.695	-4.085951542	19.051	MiomboWoodland	0	-0.382773579	0	-0.533848319	0	-0.482095325	0	-0.425904461	0	-0.485239904	0	-0.324893145	0	-0.333699433	0	-0.745435463	0	-0.572813756	0	-0.827967742	0	-0.538141663	0	-0.458542038	0	-0.355667534	0	-0.64583566	0	-0.515016455	0	-0.300792604	0
17	Tuliza Moyo	9	4	7	0	7	0	7	4	Outside ILUMA WMA	-16.695	-4.085951542	-16.695	-4.085951542	19.051	MiomboWoodland	0	-0.382773579	0	-0.533848319	0	-0.482095325	0	-0.425904461	0	-0.485239904	0	-0.324893145	0	-0.333699433	0	-0.745435463	0	-0.572813756	0	-0.827967742	0	-0.538141663	0	-0.458542038	0	-0.355667534	0	-0.64583566	0	-0.515016455	0	-0.300792604	0
17	Tuliza Moyo	9	5	10	0	10	1	11	4	Outside ILUMA WMA	-16.695	-4.085951542	-16.695	-4.085951542	19.051	MiomboWoodland	0	-0.382773579	0	-0.533848319	0	-0.482095325	0	-0.425904461	0	-0.485239904	0	-0.324893145	0	-0.333699433	0	-0.745435463	0	-0.572813756	0	-0.827967742	0	-0.538141663	0	-0.458542038	0	-0.355667534	0	-0.64583566	0	-0.515016455	0	-0.300792604	0
17	Tuliza Moyo	9	6	12	0	12	0	12	4	Outside ILUMA WMA	-16.695	-4.085951542	-16.695	-4.085951542	19.051	MiomboWoodland	0	-0.382773579	0	-0.533848319	0	-0.482095325	0	-0.425904461	0	-0.485239904	0	-0.324893145	0	-0.333699433	0	-0.745435463	0	-0.572813756	0	-0.827967742	0	-0.538141663	0	-0.458542038	0	-0.355667534	0	-0.64583566	0	-0.515016455	0	-0.300792604	0
17	Tuliza Moyo	9	7	11	0	11	0	11	4	Outside ILUMA WMA	-16.695	-4.085951542	-16.695	-4.085951542	19.051	MiomboWoodland	0	-0.382773579	0	-0.533848319	0	-0.482095325	0	-0.425904461	0	-0.485239904	0	-0.324893145	0	-0.333699433	0	-0.745435463	0	-0.572813756	0	-0.827967742	0	-0.538141663	0	-0.458542038	0	-0.355667534	0	-0.64583566	0	-0.515016455	0	-0.300792604	0
17	Tuliza Moyo	9	8	12	0	12	3	15	4	Outside ILUMA WMA	-16.695	-4.085951542	-16.695	-4.085951542	19.051	MiomboWoodland	0	-0.382773579	0	-0.533848319	0	-0.482095325	0	-0.425904461	0	-0.485239904	0	-0.324893145	0	-0.333699433	0	-0.745435463	0	-0.572813756	0	-0.827967742	0	-0.538141663	0	-0.458542038	0	-0.355667534	0	-0.64583566	0	-0.515016455	0	-0.300792604	0
17	Tuliza Moyo	9	9	8	0	8	0	8	4	Outside ILUMA WMA	-16.695	-4.085951542	-16.695	-4.085951542	19.051	MiomboWoodland	0	-0.382773579	0	-0.533848319	0	-0.482095325	0	-0.425904461	0	-0.485239904	0	-0.324893145	0	-0.333699433	0	-0.745435463	0	-0.572813756	0	-0.827967742	0	-0.538141663	0	-0.458542038	0	-0.355667534	0	-0.64583566	0	-0.515016455	0	-0.300792604	0
17	Tuliza Moyo	9	10	0	0	0	0	0	4	Outside ILUMA WMA	-16.695	-4.085951542	-16.695	-4.085951542	19.051	MiomboWoodland	0	-0.382773579	0	-0.533848319	0	-0.482095325	0	-0.425904461	0	-0.485239904	0	-0.324893145	0	-0.333699433	0	-0.745435463	0	-0.572813756	0	-0.827967742	0	-0.538141663	0	-0.458542038	0	-0.355667534	0	-0.64583566	0	-0.515016455	0	-0.300792604	0
18	Mavimba Pori	7	1	6	0	6	0	6	10	Outside ILUMA WMA	-16.25	-4.031128874	-16.25	-4.031128874	16.978	MiomboWoodland	0	-0.382773579	0	-0.533848319	0	-0.482095325	0	-0.425904461	0	-0.485239904	0	-0.324893145	0	-0.333699433	0	-0.745435463	0	-0.572813756	0	-0.827967742	0	-0.538141663	0	-0.458542038	0	-0.355667534	3	0.175498821	0	-0.515016455	0	-0.300792604	0
18	Mavimba Pori	7	2	4	0	4	0	4	10	Outside ILUMA WMA	-16.25	-4.031128874	-16.25	-4.031128874	16.978	MiomboWoodland	0	-0.382773579	0	-0.533848319	0	-0.482095325	0	-0.425904461	0	-0.485239904	0	-0.324893145	0	-0.333699433	0	-0.745435463	0	-0.572813756	0	-0.827967742	0	-0.538141663	0	-0.458542038	0	-0.355667534	3	0.175498821	0	-0.515016455	0	-0.300792604	0
18	Mavimba Pori	7	3	3	0	3	1	4	10	Outside ILUMA WMA	-16.25	-4.031128874	-16.25	-4.031128874	16.978	MiomboWoodland	0	-0.382773579	0	-0.533848319	0	-0.482095325	0	-0.425904461	0	-0.485239904	0	-0.324893145	0	-0.333699433	0	-0.745435463	0	-0.572813756	0	-0.827967742	0	-0.538141663	0	-0.458542038	0	-0.355667534	3	0.175498821	0	-0.515016455	0	-0.300792604	0
18	Mavimba Pori	7	4	4	0	4	0	4	10	Outside ILUMA WMA	-16.25	-4.031128874	-16.25	-4.031128874	16.978	MiomboWoodland	0	-0.382773579	0	-0.533848319	0	-0.482095325	0	-0.425904461	0	-0.485239904	0	-0.324893145	0	-0.333699433	0	-0.745435463	0	-0.572813756	0	-0.827967742	0	-0.538141663	0	-0.458542038	0	-0.355667534	3	0.175498821	0	-0.515016455	0	-0.300792604	0
18	Mavimba Pori	7	5	13	0	13	0	13	10	Outside ILUMA WMA	-16.25	-4.031128874	-16.25	-4.031128874	16.978	MiomboWoodland	0	-0.382773579	0	-0.533848319	0	-0.482095325	0	-0.425904461	0	-0.485239904	0	-0.324893145	0	-0.333699433	0	-0.745435463	0	-0.572813756	0	-0.827967742	0	-0.538141663	0	-0.458542038	0	-0.355667534	3	0.175498821	0	-0.515016455	0	-0.300792604	0
18	Mavimba Pori	7	6	7	0	7	0	7	10	Outside ILUMA WMA	-16.25	-4.031128874	-16.25	-4.031128874	16.978	MiomboWoodland	0	-0.382773579	0	-0.533848319	0	-0.482095325	0	-0.425904461	0	-0.485239904	0	-0.324893145	0	-0.333699433	0	-0.745435463	0	-0.572813756	0	-0.827967742	0	-0.538141663	0	-0.458542038	0	-0.355667534	3	0.175498821	0	-0.515016455	0	-0.300792604	0
18	Mavimba Pori	7	7	4	0	4	0	4	10	Outside ILUMA WMA	-16.25	-4.031128874	-16.25	-4.031128874	16.978	MiomboWoodland	0	-0.382773579	0	-0.533848319	0	-0.482095325	0	-0.425904461	0	-0.485239904	0	-0.324893145	0	-0.333699433	0	-0.745435463	0	-0.572813756	0	-0.827967742	0	-0.538141663	0	-0.458542038	0	-0.355667534	3	0.175498821	0	-0.515016455	0	-0.300792604	0
19	Bwawa la Selesusi	10	1	12	0	12	1	13	25	Inside ILUMA WMA	-13.673	-3.697701989	-13.673	-3.697701989	15.853	MiomboWoodland	2	0.723016761	0	-0.533848319	2	0.964190649	0	-0.425904461	0	-0.485239904	0	-0.324893145	0	-0.333699433	2	-0.34165792	0	-0.572813756	0	-0.827967742	0	-0.538141663	0	-0.458542038	0	-0.355667534	7	1.270611462	0	-0.515016455	1	0.601585208	0
19	Bwawa la Selesusi	10	2	6	0	6	0	6	25	Inside ILUMA WMA	-13.673	-3.697701989	-13.673	-3.697701989	15.853	MiomboWoodland	2	0.723016761	0	-0.533848319	2	0.964190649	0	-0.425904461	0	-0.485239904	0	-0.324893145	0	-0.333699433	2	-0.34165792	0	-0.572813756	0	-0.827967742	0	-0.538141663	0	-0.458542038	0	-0.355667534	7	1.270611462	0	-0.515016455	1	0.601585208	0
19	Bwawa la Selesusi	10	3	8	0	8	0	8	25	Inside ILUMA WMA	-13.673	-3.697701989	-13.673	-3.697701989	15.853	MiomboWoodland	2	0.723016761	0	-0.533848319	2	0.964190649	0	-0.425904461	0	-0.485239904	0	-0.324893145	0	-0.333699433	2	-0.34165792	0	-0.572813756	0	-0.827967742	0	-0.538141663	0	-0.458542038	0	-0.355667534	7	1.270611462	0	-0.515016455	1	0.601585208	0
19	Bwawa la Selesusi	10	4	4	0	4	0	4	25	Inside ILUMA WMA	-13.673	-3.697701989	-13.673	-3.697701989	15.853	MiomboWoodland	2	0.723016761	0	-0.533848319	2	0.964190649	0	-0.425904461	0	-0.485239904	0	-0.324893145	0	-0.333699433	2	-0.34165792	0	-0.572813756	0	-0.827967742	0	-0.538141663	0	-0.458542038	0	-0.355667534	7	1.270611462	0	-0.515016455	1	0.601585208	0
19	Bwawa la Selesusi	10	5	5	0	5	0	5	25	Inside ILUMA WMA	-13.673	-3.697701989	-13.673	-3.697701989	15.853	MiomboWoodland	2	0.723016761	0	-0.533848319	2	0.964190649	0	-0.425904461	0	-0.485239904	0	-0.324893145	0	-0.333699433	2	-0.34165792	0	-0.572813756	0	-0.827967742	0	-0.538141663	0	-0.458542038	0	-0.355667534	7	1.270611462	0	-0.515016455	1	0.601585208	0
19	Bwawa la Selesusi	10	6	8	0	8	0	8	25	Inside ILUMA WMA	-13.673	-3.697701989	-13.673	-3.697701989	15.853	MiomboWoodland	2	0.723016761	0	-0.533848319	2	0.964190649	0	-0.425904461	0	-0.485239904	0	-0.324893145	0	-0.333699433	2	-0.34165792	0	-0.572813756	0	-0.827967742	0	-0.538141663	0	-0.458542038	0	-0.355667534	7	1.270611462	0	-0.515016455	1	0.601585208	0
19	Bwawa la Selesusi	10	7	2	1	3	0	3	25	Inside ILUMA WMA	-13.673	-3.697701989	-13.673	-3.697701989	15.853	MiomboWoodland	2	0.723016761	0	-0.533848319	2	0.964190649	0	-0.425904461	0	-0.485239904	0	-0.324893145	0	-0.333699433	2	-0.34165792	0	-0.572813756	0	-0.827967742	0	-0.538141663	0	-0.458542038	0	-0.355667534	7	1.270611462	0	-0.515016455	1	0.601585208	0
19	Bwawa la Selesusi	10	8	7	0	7	0	7	25	Inside ILUMA WMA	-13.673	-3.697701989	-13.673	-3.697701989	15.853	MiomboWoodland	2	0.723016761	0	-0.533848319	2	0.964190649	0	-0.425904461	0	-0.485239904	0	-0.324893145	0	-0.333699433	2	-0.34165792	0	-0.572813756	0	-0.827967742	0	-0.538141663	0	-0.458542038	0	-0.355667534	7	1.270611462	0	-0.515016455	1	0.601585208	0
19	Bwawa la Selesusi	10	9	9	0	9	0	9	25	Inside ILUMA WMA	-13.673	-3.697701989	-13.673	-3.697701989	15.853	MiomboWoodland	2	0.723016761	0	-0.533848319	2	0.964190649	0	-0.425904461	0	-0.485239904	0	-0.324893145	0	-0.333699433	2	-0.34165792	0	-0.572813756	0	-0.827967742	0	-0.538141663	0	-0.458542038	0	-0.355667534	7	1.270611462	0	-0.515016455	1	0.601585208	0
19	Bwawa la Selesusi	10	10	8	0	8	1	9	25	Inside ILUMA WMA	-13.673	-3.697701989	-13.673	-3.697701989	15.853	MiomboWoodland	2	0.723016761	0	-0.533848319	2	0.964190649	0	-0.425904461	0	-0.485239904	0	-0.324893145	0	-0.333699433	2	-0.34165792	0	-0.572813756	0	-0.827967742	0	-0.538141663	0	-0.458542038	0	-0.355667534	7	1.270611462	0	-0.515016455	1	0.601585208	0
20	Makingi	6	1	11	0	11	0	11	0	Outside ILUMA WMA	-15.551	-3.943475624	-15.551	-3.943475624	9.986	MiomboWoodland	0	-0.382773579	0	-0.533848319	0	-0.482095325	0	-0.425904461	0	-0.485239904	0	-0.324893145	0	-0.333699433	0	-0.745435463	0	-0.572813756	0	-0.827967742	0	-0.538141663	0	-0.458542038	0	-0.355667534	0	-0.64583566	0	-0.515016455	0	-0.300792604	0
20	Makingi	6	2	8	0	8	1	9	0	Outside ILUMA WMA	-15.551	-3.943475624	-15.551	-3.943475624	9.986	MiomboWoodland	0	-0.382773579	0	-0.533848319	0	-0.482095325	0	-0.425904461	0	-0.485239904	0	-0.324893145	0	-0.333699433	0	-0.745435463	0	-0.572813756	0	-0.827967742	0	-0.538141663	0	-0.458542038	0	-0.355667534	0	-0.64583566	0	-0.515016455	0	-0.300792604	0
20	Makingi	6	3	10	0	10	0	10	0	Outside ILUMA WMA	-15.551	-3.943475624	-15.551	-3.943475624	9.986	MiomboWoodland	0	-0.382773579	0	-0.533848319	0	-0.482095325	0	-0.425904461	0	-0.485239904	0	-0.324893145	0	-0.333699433	0	-0.745435463	0	-0.572813756	0	-0.827967742	0	-0.538141663	0	-0.458542038	0	-0.355667534	0	-0.64583566	0	-0.515016455	0	-0.300792604	0
20	Makingi	6	4	4	0	4	0	4	0	Outside ILUMA WMA	-15.551	-3.943475624	-15.551	-3.943475624	9.986	MiomboWoodland	0	-0.382773579	0	-0.533848319	0	-0.482095325	0	-0.425904461	0	-0.485239904	0	-0.324893145	0	-0.333699433	0	-0.745435463	0	-0.572813756	0	-0.827967742	0	-0.538141663	0	-0.458542038	0	-0.355667534	0	-0.64583566	0	-0.515016455	0	-0.300792604	0
20	Makingi	6	5	5	0	5	1	6	0	Outside ILUMA WMA	-15.551	-3.943475624	-15.551	-3.943475624	9.986	MiomboWoodland	0	-0.382773579	0	-0.533848319	0	-0.482095325	0	-0.425904461	0	-0.485239904	0	-0.324893145	0	-0.333699433	0	-0.745435463	0	-0.572813756	0	-0.827967742	0	-0.538141663	0	-0.458542038	0	-0.355667534	0	-0.64583566	0	-0.515016455	0	-0.300792604	0
20	Makingi	6	6	9	0	9	0	9	0	Outside ILUMA WMA	-15.551	-3.943475624	-15.551	-3.943475624	9.986	MiomboWoodland	0	-0.382773579	0	-0.533848319	0	-0.482095325	0	-0.425904461	0	-0.485239904	0	-0.324893145	0	-0.333699433	0	-0.745435463	0	-0.572813756	0	-0.827967742	0	-0.538141663	0	-0.458542038	0	-0.355667534	0	-0.64583566	0	-0.515016455	0	-0.300792604	0
21	Bwawa la Mpunga	3	1	3	0	3	0	3	55	Inside ILUMA WMA	-7.549	-2.747544358	-7.549	-2.747544358	11.495	MiomboWoodland	0	-0.382773579	0	-0.533848319	0	-0.482095325	0	-0.425904461	0	-0.485239904	0	-0.324893145	0	-0.333699433	1	-0.543546691	0	-0.572813756	10	-0.078762593	0	-0.538141663	0	-0.458542038	0	-0.355667534	1	-0.3720575	0	-0.515016455	6	5.113474264	0
21	Bwawa la Mpunga	3	2	3	0	3	0	3	55	Inside ILUMA WMA	-7.549	-2.747544358	-7.549	-2.747544358	11.495	MiomboWoodland	0	-0.382773579	0	-0.533848319	0	-0.482095325	0	-0.425904461	0	-0.485239904	0	-0.324893145	0	-0.333699433	1	-0.543546691	0	-0.572813756	10	-0.078762593	0	-0.538141663	0	-0.458542038	0	-0.355667534	1	-0.3720575	0	-0.515016455	6	5.113474264	0
21	Bwawa la Mpunga	3	3	3	0	3	0	3	55	Inside ILUMA WMA	-7.549	-2.747544358	-7.549	-2.747544358	11.495	MiomboWoodland	0	-0.382773579	0	-0.533848319	0	-0.482095325	0	-0.425904461	0	-0.485239904	0	-0.324893145	0	-0.333699433	1	-0.543546691	0	-0.572813756	10	-0.078762593	0	-0.538141663	0	-0.458542038	0	-0.355667534	1	-0.3720575	0	-0.515016455	6	5.113474264	0
22	Kisaki	10	1	9	0	9	0	9	5	Outside ILUMA WMA	-13.759	-3.709312605	-13.759	-3.709312605	6.358	MiomboWoodland	0	-0.382773579	0	-0.533848319	0	-0.482095325	0	-0.425904461	0	-0.485239904	0	-0.324893145	0	-0.333699433	0	-0.745435463	0	-0.572813756	0	-0.827967742	0	-0.538141663	0	-0.458542038	0	-0.355667534	0	-0.64583566	0	-0.515016455	0	-0.300792604	0
22	Kisaki	10	2	8	0	8	0	8	5	Outside ILUMA WMA	-13.759	-3.709312605	-13.759	-3.709312605	6.358	MiomboWoodland	0	-0.382773579	0	-0.533848319	0	-0.482095325	0	-0.425904461	0	-0.485239904	0	-0.324893145	0	-0.333699433	0	-0.745435463	0	-0.572813756	0	-0.827967742	0	-0.538141663	0	-0.458542038	0	-0.355667534	0	-0.64583566	0	-0.515016455	0	-0.300792604	0
22	Kisaki	10	3	1	0	1	0	1	5	Outside ILUMA WMA	-13.759	-3.709312605	-13.759	-3.709312605	6.358	MiomboWoodland	0	-0.382773579	0	-0.533848319	0	-0.482095325	0	-0.425904461	0	-0.485239904	0	-0.324893145	0	-0.333699433	0	-0.745435463	0	-0.572813756	0	-0.827967742	0	-0.538141663	0	-0.458542038	0	-0.355667534	0	-0.64583566	0	-0.515016455	0	-0.300792604	0
22	Kisaki	10	4	4	0	4	0	4	5	Outside ILUMA WMA	-13.759	-3.709312605	-13.759	-3.709312605	6.358	MiomboWoodland	0	-0.382773579	0	-0.533848319	0	-0.482095325	0	-0.425904461	0	-0.485239904	0	-0.324893145	0	-0.333699433	0	-0.745435463	0	-0.572813756	0	-0.827967742	0	-0.538141663	0	-0.458542038	0	-0.355667534	0	-0.64583566	0	-0.515016455	0	-0.300792604	0
22	Kisaki	10	5	3	0	3	3	6	5	Outside ILUMA WMA	-13.759	-3.709312605	-13.759	-3.709312605	6.358	MiomboWoodland	0	-0.382773579	0	-0.533848319	0	-0.482095325	0	-0.425904461	0	-0.485239904	0	-0.324893145	0	-0.333699433	0	-0.745435463	0	-0.572813756	0	-0.827967742	0	-0.538141663	0	-0.458542038	0	-0.355667534	0	-0.64583566	0	-0.515016455	0	-0.300792604	0
22	Kisaki	10	6	7	0	7	0	7	5	Outside ILUMA WMA	-13.759	-3.709312605	-13.759	-3.709312605	6.358	MiomboWoodland	0	-0.382773579	0	-0.533848319	0	-0.482095325	0	-0.425904461	0	-0.485239904	0	-0.324893145	0	-0.333699433	0	-0.745435463	0	-0.572813756	0	-0.827967742	0	-0.538141663	0	-0.458542038	0	-0.355667534	0	-0.64583566	0	-0.515016455	0	-0.300792604	0
22	Kisaki	10	7	11	0	11	0	11	5	Outside ILUMA WMA	-13.759	-3.709312605	-13.759	-3.709312605	6.358	MiomboWoodland	0	-0.382773579	0	-0.533848319	0	-0.482095325	0	-0.425904461	0	-0.485239904	0	-0.324893145	0	-0.333699433	0	-0.745435463	0	-0.572813756	0	-0.827967742	0	-0.538141663	0	-0.458542038	0	-0.355667534	0	-0.64583566	0	-0.515016455	0	-0.300792604	0
22	Kisaki	10	8	6	0	6	1	7	5	Outside ILUMA WMA	-13.759	-3.709312605	-13.759	-3.709312605	6.358	MiomboWoodland	0	-0.382773579	0	-0.533848319	0	-0.482095325	0	-0.425904461	0	-0.485239904	0	-0.324893145	0	-0.333699433	0	-0.745435463	0	-0.572813756	0	-0.827967742	0	-0.538141663	0	-0.458542038	0	-0.355667534	0	-0.64583566	0	-0.515016455	0	-0.300792604	0
22	Kisaki	10	9	12	0	12	0	12	5	Outside ILUMA WMA	-13.759	-3.709312605	-13.759	-3.709312605	6.358	MiomboWoodland	0	-0.382773579	0	-0.533848319	0	-0.482095325	0	-0.425904461	0	-0.485239904	0	-0.324893145	0	-0.333699433	0	-0.745435463	0	-0.572813756	0	-0.827967742	0	-0.538141663	0	-0.458542038	0	-0.355667534	0	-0.64583566	0	-0.515016455	0	-0.300792604	0
22	Kisaki	10	10	6	0	6	0	6	5	Outside ILUMA WMA	-13.759	-3.709312605	-13.759	-3.709312605	6.358	MiomboWoodland	0	-0.382773579	0	-0.533848319	0	-0.482095325	0	-0.425904461	0	-0.485239904	0	-0.324893145	0	-0.333699433	0	-0.745435463	0	-0.572813756	0	-0.827967742	0	-0.538141663	0	-0.458542038	0	-0.355667534	0	-0.64583566	0	-0.515016455	0	-0.300792604	0
23	Uwanja wa Ndege	10	1	6	0	6	0	6	3	Outside ILUMA WMA	-9.897	-3.145949777	-9.897	-3.145949777	6.806	MiomboWoodland	0	-0.382773579	0	-0.533848319	0	-0.482095325	0	-0.425904461	0	-0.485239904	0	-0.324893145	0	-0.333699433	0	-0.745435463	0	-0.572813756	0	-0.827967742	0	-0.538141663	0	-0.458542038	0	-0.355667534	0	-0.64583566	0	-0.515016455	0	-0.300792604	0
23	Uwanja wa Ndege	10	2	7	0	7	0	7	3	Outside ILUMA WMA	-9.897	-3.145949777	-9.897	-3.145949777	6.806	MiomboWoodland	0	-0.382773579	0	-0.533848319	0	-0.482095325	0	-0.425904461	0	-0.485239904	0	-0.324893145	0	-0.333699433	0	-0.745435463	0	-0.572813756	0	-0.827967742	0	-0.538141663	0	-0.458542038	0	-0.355667534	0	-0.64583566	0	-0.515016455	0	-0.300792604	0
23	Uwanja wa Ndege	10	3	4	0	4	0	4	3	Outside ILUMA WMA	-9.897	-3.145949777	-9.897	-3.145949777	6.806	MiomboWoodland	0	-0.382773579	0	-0.533848319	0	-0.482095325	0	-0.425904461	0	-0.485239904	0	-0.324893145	0	-0.333699433	0	-0.745435463	0	-0.572813756	0	-0.827967742	0	-0.538141663	0	-0.458542038	0	-0.355667534	0	-0.64583566	0	-0.515016455	0	-0.300792604	0
23	Uwanja wa Ndege	10	4	8	0	8	0	8	3	Outside ILUMA WMA	-9.897	-3.145949777	-9.897	-3.145949777	6.806	MiomboWoodland	0	-0.382773579	0	-0.533848319	0	-0.482095325	0	-0.425904461	0	-0.485239904	0	-0.324893145	0	-0.333699433	0	-0.745435463	0	-0.572813756	0	-0.827967742	0	-0.538141663	0	-0.458542038	0	-0.355667534	0	-0.64583566	0	-0.515016455	0	-0.300792604	0
23	Uwanja wa Ndege	10	5	9	0	9	0	9	3	Outside ILUMA WMA	-9.897	-3.145949777	-9.897	-3.145949777	6.806	MiomboWoodland	0	-0.382773579	0	-0.533848319	0	-0.482095325	0	-0.425904461	0	-0.485239904	0	-0.324893145	0	-0.333699433	0	-0.745435463	0	-0.572813756	0	-0.827967742	0	-0.538141663	0	-0.458542038	0	-0.355667534	0	-0.64583566	0	-0.515016455	0	-0.300792604	0
23	Uwanja wa Ndege	10	6	6	0	6	0	6	3	Outside ILUMA WMA	-9.897	-3.145949777	-9.897	-3.145949777	6.806	MiomboWoodland	0	-0.382773579	0	-0.533848319	0	-0.482095325	0	-0.425904461	0	-0.485239904	0	-0.324893145	0	-0.333699433	0	-0.745435463	0	-0.572813756	0	-0.827967742	0	-0.538141663	0	-0.458542038	0	-0.355667534	0	-0.64583566	0	-0.515016455	0	-0.300792604	0
23	Uwanja wa Ndege	10	7	3	0	3	0	3	3	Outside ILUMA WMA	-9.897	-3.145949777	-9.897	-3.145949777	6.806	MiomboWoodland	0	-0.382773579	0	-0.533848319	0	-0.482095325	0	-0.425904461	0	-0.485239904	0	-0.324893145	0	-0.333699433	0	-0.745435463	0	-0.572813756	0	-0.827967742	0	-0.538141663	0	-0.458542038	0	-0.355667534	0	-0.64583566	0	-0.515016455	0	-0.300792604	0
23	Uwanja wa Ndege	10	8	8	0	8	0	8	3	Outside ILUMA WMA	-9.897	-3.145949777	-9.897	-3.145949777	6.806	MiomboWoodland	0	-0.382773579	0	-0.533848319	0	-0.482095325	0	-0.425904461	0	-0.485239904	0	-0.324893145	0	-0.333699433	0	-0.745435463	0	-0.572813756	0	-0.827967742	0	-0.538141663	0	-0.458542038	0	-0.355667534	0	-0.64583566	0	-0.515016455	0	-0.300792604	0
23	Uwanja wa Ndege	10	9	5	0	5	0	5	3	Outside ILUMA WMA	-9.897	-3.145949777	-9.897	-3.145949777	6.806	MiomboWoodland	0	-0.382773579	0	-0.533848319	0	-0.482095325	0	-0.425904461	0	-0.485239904	0	-0.324893145	0	-0.333699433	0	-0.745435463	0	-0.572813756	0	-0.827967742	0	-0.538141663	0	-0.458542038	0	-0.355667534	0	-0.64583566	0	-0.515016455	0	-0.300792604	0
23	Uwanja wa Ndege	10	10	7	0	7	1	8	3	Outside ILUMA WMA	-9.897	-3.145949777	-9.897	-3.145949777	6.806	MiomboWoodland	0	-0.382773579	0	-0.533848319	0	-0.482095325	0	-0.425904461	0	-0.485239904	0	-0.324893145	0	-0.333699433	0	-0.745435463	0	-0.572813756	0	-0.827967742	0	-0.538141663	0	-0.458542038	0	-0.355667534	0	-0.64583566	0	-0.515016455	0	-0.300792604	0
24	Bwawa la Mkwajuni	9	1	8	0	8	1	9	45	Inside ILUMA WMA	-9.303	-3.050081966	-9.303	-3.050081966	6.401	MiomboWoodland	0	-0.382773579	0	-0.533848319	0	-0.482095325	0	-0.425904461	0	-0.485239904	0	-0.324893145	0	-0.333699433	3	-0.139769149	0	-0.572813756	6	-0.378444652	0	-0.538141663	13	3.768381836	0	-0.355667534	18	4.282171226	0	-0.515016455	0	-0.300792604	0
24	Bwawa la Mkwajuni	9	2	13	0	13	0	13	45	Inside ILUMA WMA	-9.303	-3.050081966	-9.303	-3.050081966	6.401	MiomboWoodland	0	-0.382773579	0	-0.533848319	0	-0.482095325	0	-0.425904461	0	-0.485239904	0	-0.324893145	0	-0.333699433	3	-0.139769149	0	-0.572813756	6	-0.378444652	0	-0.538141663	13	3.768381836	0	-0.355667534	18	4.282171226	0	-0.515016455	0	-0.300792604	0
24	Bwawa la Mkwajuni	9	3	12	0	12	4	16	45	Inside ILUMA WMA	-9.303	-3.050081966	-9.303	-3.050081966	6.401	MiomboWoodland	0	-0.382773579	0	-0.533848319	0	-0.482095325	0	-0.425904461	0	-0.485239904	0	-0.324893145	0	-0.333699433	3	-0.139769149	0	-0.572813756	6	-0.378444652	0	-0.538141663	13	3.768381836	0	-0.355667534	18	4.282171226	0	-0.515016455	0	-0.300792604	0
24	Bwawa la Mkwajuni	9	4	9	0	9	0	9	45	Inside ILUMA WMA	-9.303	-3.050081966	-9.303	-3.050081966	6.401	MiomboWoodland	0	-0.382773579	0	-0.533848319	0	-0.482095325	0	-0.425904461	0	-0.485239904	0	-0.324893145	0	-0.333699433	3	-0.139769149	0	-0.572813756	6	-0.378444652	0	-0.538141663	13	3.768381836	0	-0.355667534	18	4.282171226	0	-0.515016455	0	-0.300792604	0
24	Bwawa la Mkwajuni	9	5	10	0	10	1	11	45	Inside ILUMA WMA	-9.303	-3.050081966	-9.303	-3.050081966	6.401	MiomboWoodland	0	-0.382773579	0	-0.533848319	0	-0.482095325	0	-0.425904461	0	-0.485239904	0	-0.324893145	0	-0.333699433	3	-0.139769149	0	-0.572813756	6	-0.378444652	0	-0.538141663	13	3.768381836	0	-0.355667534	18	4.282171226	0	-0.515016455	0	-0.300792604	0
24	Bwawa la Mkwajuni	9	6	2	0	2	0	2	45	Inside ILUMA WMA	-9.303	-3.050081966	-9.303	-3.050081966	6.401	MiomboWoodland	0	-0.382773579	0	-0.533848319	0	-0.482095325	0	-0.425904461	0	-0.485239904	0	-0.324893145	0	-0.333699433	3	-0.139769149	0	-0.572813756	6	-0.378444652	0	-0.538141663	13	3.768381836	0	-0.355667534	18	4.282171226	0	-0.515016455	0	-0.300792604	0
24	Bwawa la Mkwajuni	9	7	9	0	9	1	10	45	Inside ILUMA WMA	-9.303	-3.050081966	-9.303	-3.050081966	6.401	MiomboWoodland	0	-0.382773579	0	-0.533848319	0	-0.482095325	0	-0.425904461	0	-0.485239904	0	-0.324893145	0	-0.333699433	3	-0.139769149	0	-0.572813756	6	-0.378444652	0	-0.538141663	13	3.768381836	0	-0.355667534	18	4.282171226	0	-0.515016455	0	-0.300792604	0
24	Bwawa la Mkwajuni	9	8	9	0	9	0	9	45	Inside ILUMA WMA	-9.303	-3.050081966	-9.303	-3.050081966	6.401	MiomboWoodland	0	-0.382773579	0	-0.533848319	0	-0.482095325	0	-0.425904461	0	-0.485239904	0	-0.324893145	0	-0.333699433	3	-0.139769149	0	-0.572813756	6	-0.378444652	0	-0.538141663	13	3.768381836	0	-0.355667534	18	4.282171226	0	-0.515016455	0	-0.300792604	0
24	Bwawa la Mkwajuni	9	9	7	0	7	0	7	45	Inside ILUMA WMA	-9.303	-3.050081966	-9.303	-3.050081966	6.401	MiomboWoodland	0	-0.382773579	0	-0.533848319	0	-0.482095325	0	-0.425904461	0	-0.485239904	0	-0.324893145	0	-0.333699433	3	-0.139769149	0	-0.572813756	6	-0.378444652	0	-0.538141663	13	3.768381836	0	-0.355667534	18	4.282171226	0	-0.515016455	0	-0.300792604	0
25	Bwawa la Mamba Luhogi	10	1	13	0	13	0	13	48	Inside ILUMA WMA	-11.425	-3.380088756	-11.425	-3.380088756	2.717	MiomboWoodland	0	-0.382773579	0	-0.533848319	4	2.410476624	0	-0.425904461	0	-0.485239904	0	-0.324893145	0	-0.333699433	0	-0.745435463	0	-0.572813756	0	-0.827967742	0	-0.538141663	0	-0.458542038	0	-0.355667534	1	-0.3720575	0	-0.515016455	0	-0.300792604	0
25	Bwawa la Mamba Luhogi	10	2	8	1	9	0	9	48	Inside ILUMA WMA	-11.425	-3.380088756	-11.425	-3.380088756	2.717	MiomboWoodland	0	-0.382773579	0	-0.533848319	4	2.410476624	0	-0.425904461	0	-0.485239904	0	-0.324893145	0	-0.333699433	0	-0.745435463	0	-0.572813756	0	-0.827967742	0	-0.538141663	0	-0.458542038	0	-0.355667534	1	-0.3720575	0	-0.515016455	0	-0.300792604	0
25	Bwawa la Mamba Luhogi	10	3	6	0	6	0	6	48	Inside ILUMA WMA	-11.425	-3.380088756	-11.425	-3.380088756	2.717	MiomboWoodland	0	-0.382773579	0	-0.533848319	4	2.410476624	0	-0.425904461	0	-0.485239904	0	-0.324893145	0	-0.333699433	0	-0.745435463	0	-0.572813756	0	-0.827967742	0	-0.538141663	0	-0.458542038	0	-0.355667534	1	-0.3720575	0	-0.515016455	0	-0.300792604	0
25	Bwawa la Mamba Luhogi	10	4	18	0	18	0	18	48	Inside ILUMA WMA	-11.425	-3.380088756	-11.425	-3.380088756	2.717	MiomboWoodland	0	-0.382773579	0	-0.533848319	4	2.410476624	0	-0.425904461	0	-0.485239904	0	-0.324893145	0	-0.333699433	0	-0.745435463	0	-0.572813756	0	-0.827967742	0	-0.538141663	0	-0.458542038	0	-0.355667534	1	-0.3720575	0	-0.515016455	0	-0.300792604	0
25	Bwawa la Mamba Luhogi	10	5	3	0	3	1	4	48	Inside ILUMA WMA	-11.425	-3.380088756	-11.425	-3.380088756	2.717	MiomboWoodland	0	-0.382773579	0	-0.533848319	4	2.410476624	0	-0.425904461	0	-0.485239904	0	-0.324893145	0	-0.333699433	0	-0.745435463	0	-0.572813756	0	-0.827967742	0	-0.538141663	0	-0.458542038	0	-0.355667534	1	-0.3720575	0	-0.515016455	0	-0.300792604	0
25	Bwawa la Mamba Luhogi	10	6	7	0	7	0	7	48	Inside ILUMA WMA	-11.425	-3.380088756	-11.425	-3.380088756	2.717	MiomboWoodland	0	-0.382773579	0	-0.533848319	4	2.410476624	0	-0.425904461	0	-0.485239904	0	-0.324893145	0	-0.333699433	0	-0.745435463	0	-0.572813756	0	-0.827967742	0	-0.538141663	0	-0.458542038	0	-0.355667534	1	-0.3720575	0	-0.515016455	0	-0.300792604	0
25	Bwawa la Mamba Luhogi	10	7	11	0	11	0	11	48	Inside ILUMA WMA	-11.425	-3.380088756	-11.425	-3.380088756	2.717	MiomboWoodland	0	-0.382773579	0	-0.533848319	4	2.410476624	0	-0.425904461	0	-0.485239904	0	-0.324893145	0	-0.333699433	0	-0.745435463	0	-0.572813756	0	-0.827967742	0	-0.538141663	0	-0.458542038	0	-0.355667534	1	-0.3720575	0	-0.515016455	0	-0.300792604	0
25	Bwawa la Mamba Luhogi	10	8	7	0	7	0	7	48	Inside ILUMA WMA	-11.425	-3.380088756	-11.425	-3.380088756	2.717	MiomboWoodland	0	-0.382773579	0	-0.533848319	4	2.410476624	0	-0.425904461	0	-0.485239904	0	-0.324893145	0	-0.333699433	0	-0.745435463	0	-0.572813756	0	-0.827967742	0	-0.538141663	0	-0.458542038	0	-0.355667534	1	-0.3720575	0	-0.515016455	0	-0.300792604	0
25	Bwawa la Mamba Luhogi	10	9	5	0	5	0	5	48	Inside ILUMA WMA	-11.425	-3.380088756	-11.425	-3.380088756	2.717	MiomboWoodland	0	-0.382773579	0	-0.533848319	4	2.410476624	0	-0.425904461	0	-0.485239904	0	-0.324893145	0	-0.333699433	0	-0.745435463	0	-0.572813756	0	-0.827967742	0	-0.538141663	0	-0.458542038	0	-0.355667534	1	-0.3720575	0	-0.515016455	0	-0.300792604	0
25	Bwawa la Mamba Luhogi	10	10	8	0	8	0	8	48	Inside ILUMA WMA	-11.425	-3.380088756	-11.425	-3.380088756	2.717	MiomboWoodland	0	-0.382773579	0	-0.533848319	4	2.410476624	0	-0.425904461	0	-0.485239904	0	-0.324893145	0	-0.333699433	0	-0.745435463	0	-0.572813756	0	-0.827967742	0	-0.538141663	0	-0.458542038	0	-0.355667534	1	-0.3720575	0	-0.515016455	0	-0.300792604	0
26	Funga	7	1	5	0	5	2	7	77	Inside ILUMA WMA	-12.302	-3.507420705	-12.302	-3.507420705	0.01	GroundwaterForest	0	-0.382773579	0	-0.533848319	0	-0.482095325	0	-0.425904461	0	-0.485239904	0	-0.324893145	0	-0.333699433	0	-0.745435463	0	-0.572813756	2	-0.678126712	0	-0.538141663	0	-0.458542038	0	-0.355667534	0	-0.64583566	0	-0.515016455	0	-0.300792604	0
26	Funga	7	2	0	0	0	8	8	77	Inside ILUMA WMA	-12.302	-3.507420705	-12.302	-3.507420705	0.01	GroundwaterForest	0	-0.382773579	0	-0.533848319	0	-0.482095325	0	-0.425904461	0	-0.485239904	0	-0.324893145	0	-0.333699433	0	-0.745435463	0	-0.572813756	2	-0.678126712	0	-0.538141663	0	-0.458542038	0	-0.355667534	0	-0.64583566	0	-0.515016455	0	-0.300792604	0
26	Funga	7	3	0	0	0	7	7	77	Inside ILUMA WMA	-12.302	-3.507420705	-12.302	-3.507420705	0.01	GroundwaterForest	0	-0.382773579	0	-0.533848319	0	-0.482095325	0	-0.425904461	0	-0.485239904	0	-0.324893145	0	-0.333699433	0	-0.745435463	0	-0.572813756	2	-0.678126712	0	-0.538141663	0	-0.458542038	0	-0.355667534	0	-0.64583566	0	-0.515016455	0	-0.300792604	0
26	Funga	7	4	0	0	0	9	9	77	Inside ILUMA WMA	-12.302	-3.507420705	-12.302	-3.507420705	0.01	GroundwaterForest	0	-0.382773579	0	-0.533848319	0	-0.482095325	0	-0.425904461	0	-0.485239904	0	-0.324893145	0	-0.333699433	0	-0.745435463	0	-0.572813756	2	-0.678126712	0	-0.538141663	0	-0.458542038	0	-0.355667534	0	-0.64583566	0	-0.515016455	0	-0.300792604	0
26	Funga	7	5	0	0	0	14	14	77	Inside ILUMA WMA	-12.302	-3.507420705	-12.302	-3.507420705	0.01	GroundwaterForest	0	-0.382773579	0	-0.533848319	0	-0.482095325	0	-0.425904461	0	-0.485239904	0	-0.324893145	0	-0.333699433	0	-0.745435463	0	-0.572813756	2	-0.678126712	0	-0.538141663	0	-0.458542038	0	-0.355667534	0	-0.64583566	0	-0.515016455	0	-0.300792604	0
26	Funga	7	6	0	0	0	13	13	77	Inside ILUMA WMA	-12.302	-3.507420705	-12.302	-3.507420705	0.01	GroundwaterForest	0	-0.382773579	0	-0.533848319	0	-0.482095325	0	-0.425904461	0	-0.485239904	0	-0.324893145	0	-0.333699433	0	-0.745435463	0	-0.572813756	2	-0.678126712	0	-0.538141663	0	-0.458542038	0	-0.355667534	0	-0.64583566	0	-0.515016455	0	-0.300792604	0
26	Funga	7	7	0	0	0	11	11	77	Inside ILUMA WMA	-12.302	-3.507420705	-12.302	-3.507420705	0.01	GroundwaterForest	0	-0.382773579	0	-0.533848319	0	-0.482095325	0	-0.425904461	0	-0.485239904	0	-0.324893145	0	-0.333699433	0	-0.745435463	0	-0.572813756	2	-0.678126712	0	-0.538141663	0	-0.458542038	0	-0.355667534	0	-0.64583566	0	-0.515016455	0	-0.300792604	0
27	Bwawa la Mlenda	5	1	2	0	2	6	8	83	Inside ILUMA WMA	-7.805	-2.793743009	-7.805	-2.793743009	4.273	MiomboWoodland	0	-0.382773579	0	-0.533848319	0	-0.482095325	0	-0.425904461	1	-0.277279945	0	-0.324893145	1	2.919870036	0	-0.745435463	0	-0.572813756	7	-0.303524137	0	-0.538141663	0	-0.458542038	0	-0.355667534	0	-0.64583566	0	-0.515016455	0	-0.300792604	0
27	Bwawa la Mlenda	5	2	5	0	5	0	5	83	Inside ILUMA WMA	-7.805	-2.793743009	-7.805	-2.793743009	4.273	MiomboWoodland	0	-0.382773579	0	-0.533848319	0	-0.482095325	0	-0.425904461	1	-0.277279945	0	-0.324893145	1	2.919870036	0	-0.745435463	0	-0.572813756	7	-0.303524137	0	-0.538141663	0	-0.458542038	0	-0.355667534	0	-0.64583566	0	-0.515016455	0	-0.300792604	0
27	Bwawa la Mlenda	5	3	3	0	3	2	5	83	Inside ILUMA WMA	-7.805	-2.793743009	-7.805	-2.793743009	4.273	MiomboWoodland	0	-0.382773579	0	-0.533848319	0	-0.482095325	0	-0.425904461	1	-0.277279945	0	-0.324893145	1	2.919870036	0	-0.745435463	0	-0.572813756	7	-0.303524137	0	-0.538141663	0	-0.458542038	0	-0.355667534	0	-0.64583566	0	-0.515016455	0	-0.300792604	0
27	Bwawa la Mlenda	5	4	9	1	10	3	13	83	Inside ILUMA WMA	-7.805	-2.793743009	-7.805	-2.793743009	4.273	MiomboWoodland	0	-0.382773579	0	-0.533848319	0	-0.482095325	0	-0.425904461	1	-0.277279945	0	-0.324893145	1	2.919870036	0	-0.745435463	0	-0.572813756	7	-0.303524137	0	-0.538141663	0	-0.458542038	0	-0.355667534	0	-0.64583566	0	-0.515016455	0	-0.300792604	0
27	Bwawa la Mlenda	5	5	10	1	11	1	12	83	Inside ILUMA WMA	-7.805	-2.793743009	-7.805	-2.793743009	4.273	MiomboWoodland	0	-0.382773579	0	-0.533848319	0	-0.482095325	0	-0.425904461	1	-0.277279945	0	-0.324893145	1	2.919870036	0	-0.745435463	0	-0.572813756	7	-0.303524137	0	-0.538141663	0	-0.458542038	0	-0.355667534	0	-0.64583566	0	-0.515016455	0	-0.300792604	0
28	Bwawa la Semka	3	1	5	0	5	0	5	85	Inside ILUMA WMA	-6.222	-2.494393714	-6.222	-2.494393714	4.53	GroundwaterForest	0	-0.382773579	0	-0.533848319	0	-0.482095325	0	-0.425904461	1	-0.277279945	0	-0.324893145	1	2.919870036	16	2.484784875	0	-0.572813756	42	2.318693886	11	0.174397761	3	0.516901933	0	-0.355667534	1	-0.3720575	0	-0.515016455	0	-0.300792604	0
28	Bwawa la Semka	3	2	4	1	5	1	6	85	Inside ILUMA WMA	-6.222	-2.494393714	-6.222	-2.494393714	4.53	GroundwaterForest	0	-0.382773579	0	-0.533848319	0	-0.482095325	0	-0.425904461	1	-0.277279945	0	-0.324893145	1	2.919870036	16	2.484784875	0	-0.572813756	42	2.318693886	11	0.174397761	3	0.516901933	0	-0.355667534	1	-0.3720575	0	-0.515016455	0	-0.300792604	0
28	Bwawa la Semka	3	3	1	2	3	0	3	85	Inside ILUMA WMA	-6.222	-2.494393714	-6.222	-2.494393714	4.53	GroundwaterForest	0	-0.382773579	0	-0.533848319	0	-0.482095325	0	-0.425904461	1	-0.277279945	0	-0.324893145	1	2.919870036	16	2.484784875	0	-0.572813756	42	2.318693886	11	0.174397761	3	0.516901933	0	-0.355667534	1	-0.3720575	0	-0.515016455	0	-0.300792604	0
30	Bwawa la Kiboko Zanzibar	3	1	0	1	1	0	1	100	Inside NNP	11.617	3.408372045	11.617	3.408372045	0.05	AcaciaSavannah	0	-0.382773579	9	1.644997726	0	-0.482095325	0	-0.425904461	0	-0.485239904	1	0	0	-0.333699433	5	0.264008393	47	3.047764227	2	-0.678126712	0	-0.538141663	0	-0.458542038	0	-0.355667534	0	-0.64583566	94	2.936629474	0	-0.300792604	0
30	Bwawa la Kiboko Zanzibar	3	2	0	1	1	0	1	100	Inside NNP	11.617	3.408372045	11.617	3.408372045	0.05	AcaciaSavannah	0	-0.382773579	9	1.644997726	0	-0.482095325	0	-0.425904461	0	-0.485239904	1	0	0	-0.333699433	5	0.264008393	47	3.047764227	2	-0.678126712	0	-0.538141663	0	-0.458542038	0	-0.355667534	0	-0.64583566	94	2.936629474	0	-0.300792604	0
30	Bwawa la Kiboko Zanzibar	3	3	0	1	1	1	2	100	Inside NNP	11.617	3.408372045	11.617	3.408372045	0.05	AcaciaSavannah	0	-0.382773579	9	1.644997726	0	-0.482095325	0	-0.425904461	0	-0.485239904	1	0	0	-0.333699433	5	0.264008393	47	3.047764227	2	-0.678126712	0	-0.538141663	0	-0.458542038	0	-0.355667534	0	-0.64583566	94	2.936629474	0	-0.300792604	0
31	Zanzibar	10	1	2	8	10	0	10	95	Inside NNP	9.398	3.065615762	9.398	3.065615762	0.05	MiomboWoodland	1	0.170121591	3	0.192433696	0	-0.482095325	2	0.645726118	8	1.178439766	1	0	0	-0.333699433	4	0.062119622	40	2.508529208	9	-0.153683108	0	-0.538141663	0	-0.458542038	0	-0.355667534	3	0.175498821	69	2.018638535	0	-0.300792604	0
31	Zanzibar	10	2	13	4	17	0	17	95	Inside NNP	9.398	3.065615762	9.398	3.065615762	0.05	MiomboWoodland	1	0.170121591	3	0.192433696	0	-0.482095325	2	0.645726118	8	1.178439766	1	0	0	-0.333699433	4	0.062119622	40	2.508529208	9	-0.153683108	0	-0.538141663	0	-0.458542038	0	-0.355667534	3	0.175498821	69	2.018638535	0	-0.300792604	0
31	Zanzibar	10	3	1	8	9	0	9	95	Inside NNP	9.398	3.065615762	9.398	3.065615762	0.05	MiomboWoodland	1	0.170121591	3	0.192433696	0	-0.482095325	2	0.645726118	8	1.178439766	1	0	0	-0.333699433	4	0.062119622	40	2.508529208	9	-0.153683108	0	-0.538141663	0	-0.458542038	0	-0.355667534	3	0.175498821	69	2.018638535	0	-0.300792604	0
31	Zanzibar	10	4	1	7	8	0	8	95	Inside NNP	9.398	3.065615762	9.398	3.065615762	0.05	MiomboWoodland	1	0.170121591	3	0.192433696	0	-0.482095325	2	0.645726118	8	1.178439766	1	0	0	-0.333699433	4	0.062119622	40	2.508529208	9	-0.153683108	0	-0.538141663	0	-0.458542038	0	-0.355667534	3	0.175498821	69	2.018638535	0	-0.300792604	0
31	Zanzibar	10	5	0	6	6	0	6	95	Inside NNP	9.398	3.065615762	9.398	3.065615762	0.05	MiomboWoodland	1	0.170121591	3	0.192433696	0	-0.482095325	2	0.645726118	8	1.178439766	1	0	0	-0.333699433	4	0.062119622	40	2.508529208	9	-0.153683108	0	-0.538141663	0	-0.458542038	0	-0.355667534	3	0.175498821	69	2.018638535	0	-0.300792604	0
31	Zanzibar	10	6	3	5	8	0	8	95	Inside NNP	9.398	3.065615762	9.398	3.065615762	0.05	MiomboWoodland	1	0.170121591	3	0.192433696	0	-0.482095325	2	0.645726118	8	1.178439766	1	0	0	-0.333699433	4	0.062119622	40	2.508529208	9	-0.153683108	0	-0.538141663	0	-0.458542038	0	-0.355667534	3	0.175498821	69	2.018638535	0	-0.300792604	0
31	Zanzibar	10	7	7	4	11	0	11	95	Inside NNP	9.398	3.065615762	9.398	3.065615762	0.05	MiomboWoodland	1	0.170121591	3	0.192433696	0	-0.482095325	2	0.645726118	8	1.178439766	1	0	0	-0.333699433	4	0.062119622	40	2.508529208	9	-0.153683108	0	-0.538141663	0	-0.458542038	0	-0.355667534	3	0.175498821	69	2.018638535	0	-0.300792604	0
31	Zanzibar	10	8	6	5	11	0	11	95	Inside NNP	9.398	3.065615762	9.398	3.065615762	0.05	MiomboWoodland	1	0.170121591	3	0.192433696	0	-0.482095325	2	0.645726118	8	1.178439766	1	0	0	-0.333699433	4	0.062119622	40	2.508529208	9	-0.153683108	0	-0.538141663	0	-0.458542038	0	-0.355667534	3	0.175498821	69	2.018638535	0	-0.300792604	0
31	Zanzibar	10	9	2	7	9	0	9	95	Inside NNP	9.398	3.065615762	9.398	3.065615762	0.05	MiomboWoodland	1	0.170121591	3	0.192433696	0	-0.482095325	2	0.645726118	8	1.178439766	1	0	0	-0.333699433	4	0.062119622	40	2.508529208	9	-0.153683108	0	-0.538141663	0	-0.458542038	0	-0.355667534	3	0.175498821	69	2.018638535	0	-0.300792604	0
31	Zanzibar	10	10	6	4	10	0	10	95	Inside NNP	9.398	3.065615762	9.398	3.065615762	0.05	MiomboWoodland	1	0.170121591	3	0.192433696	0	-0.482095325	2	0.645726118	8	1.178439766	1	0	0	-0.333699433	4	0.062119622	40	2.508529208	9	-0.153683108	0	-0.538141663	0	-0.458542038	0	-0.355667534	3	0.175498821	69	2.018638535	0	-0.300792604	0
32	Bwawa la Moto	10	1	1	3	4	1	5	100	Inside NNP	4.956	2.226207537	4.956	2.226207537	3.457	MiomboWoodland	1	0.170121591	1	-0.291754314	1	0.241047662	0	-0.425904461	14	2.426199519	9	2.599145159	0	-0.333699433	4	0.062119622	20	0.967857726	41	2.243773371	50	2.700673903	0	-0.458542038	0	-0.355667534	0	-0.64583566	20	0.219376296	0	-0.300792604	1
32	Bwawa la Moto	10	2	6	3	9	0	9	100	Inside NNP	4.956	2.226207537	4.956	2.226207537	3.457	MiomboWoodland	1	0.170121591	1	-0.291754314	1	0.241047662	0	-0.425904461	14	2.426199519	9	2.599145159	0	-0.333699433	4	0.062119622	20	0.967857726	41	2.243773371	50	2.700673903	0	-0.458542038	0	-0.355667534	0	-0.64583566	20	0.219376296	0	-0.300792604	1
32	Bwawa la Moto	10	3	5	0	5	0	5	100	Inside NNP	4.956	2.226207537	4.956	2.226207537	3.457	MiomboWoodland	1	0.170121591	1	-0.291754314	1	0.241047662	0	-0.425904461	14	2.426199519	9	2.599145159	0	-0.333699433	4	0.062119622	20	0.967857726	41	2.243773371	50	2.700673903	0	-0.458542038	0	-0.355667534	0	-0.64583566	20	0.219376296	0	-0.300792604	1
32	Bwawa la Moto	10	4	5	3	8	0	8	100	Inside NNP	4.956	2.226207537	4.956	2.226207537	3.457	MiomboWoodland	1	0.170121591	1	-0.291754314	1	0.241047662	0	-0.425904461	14	2.426199519	9	2.599145159	0	-0.333699433	4	0.062119622	20	0.967857726	41	2.243773371	50	2.700673903	0	-0.458542038	0	-0.355667534	0	-0.64583566	20	0.219376296	0	-0.300792604	1
32	Bwawa la Moto	10	5	4	2	6	1	7	100	Inside NNP	4.956	2.226207537	4.956	2.226207537	3.457	MiomboWoodland	1	0.170121591	1	-0.291754314	1	0.241047662	0	-0.425904461	14	2.426199519	9	2.599145159	0	-0.333699433	4	0.062119622	20	0.967857726	41	2.243773371	50	2.700673903	0	-0.458542038	0	-0.355667534	0	-0.64583566	20	0.219376296	0	-0.300792604	1
32	Bwawa la Moto	10	6	1	2	3	1	4	100	Inside NNP	4.956	2.226207537	4.956	2.226207537	3.457	MiomboWoodland	1	0.170121591	1	-0.291754314	1	0.241047662	0	-0.425904461	14	2.426199519	9	2.599145159	0	-0.333699433	4	0.062119622	20	0.967857726	41	2.243773371	50	2.700673903	0	-0.458542038	0	-0.355667534	0	-0.64583566	20	0.219376296	0	-0.300792604	1
32	Bwawa la Moto	10	7	9	1	10	0	10	100	Inside NNP	4.956	2.226207537	4.956	2.226207537	3.457	MiomboWoodland	1	0.170121591	1	-0.291754314	1	0.241047662	0	-0.425904461	14	2.426199519	9	2.599145159	0	-0.333699433	4	0.062119622	20	0.967857726	41	2.243773371	50	2.700673903	0	-0.458542038	0	-0.355667534	0	-0.64583566	20	0.219376296	0	-0.300792604	1
32	Bwawa la Moto	10	8	5	3	8	0	8	100	Inside NNP	4.956	2.226207537	4.956	2.226207537	3.457	MiomboWoodland	1	0.170121591	1	-0.291754314	1	0.241047662	0	-0.425904461	14	2.426199519	9	2.599145159	0	-0.333699433	4	0.062119622	20	0.967857726	41	2.243773371	50	2.700673903	0	-0.458542038	0	-0.355667534	0	-0.64583566	20	0.219376296	0	-0.300792604	1
32	Bwawa la Moto	10	9	7	2	9	0	9	100	Inside NNP	4.956	2.226207537	4.956	2.226207537	3.457	MiomboWoodland	1	0.170121591	1	-0.291754314	1	0.241047662	0	-0.425904461	14	2.426199519	9	2.599145159	0	-0.333699433	4	0.062119622	20	0.967857726	41	2.243773371	50	2.700673903	0	-0.458542038	0	-0.355667534	0	-0.64583566	20	0.219376296	0	-0.300792604	1
32	Bwawa la Moto	10	10	10	1	11	0	11	100	Inside NNP	4.956	2.226207537	4.956	2.226207537	3.457	MiomboWoodland	1	0.170121591	1	-0.291754314	1	0.241047662	0	-0.425904461	14	2.426199519	9	2.599145159	0	-0.333699433	4	0.062119622	20	0.967857726	41	2.243773371	50	2.700673903	0	-0.458542038	0	-0.355667534	0	-0.64583566	20	0.219376296	0	-0.300792604	1
33	Kambi ya Mamba	10	1	2	3	5	2	7	98	Inside NNP	21.868	4.676323342	21.868	4.676323342	0.016	AcaciaSavannah	0	-0.382773579	10	1.887091731	5	3.133619611	2	0.645726118	0	-0.485239904	0	-0.324893145	0	-0.333699433	11	1.47534102	35	2.123361337	2	-0.678126712	3	-0.343812729	0	-0.458542038	2	0.905335541	0	-0.64583566	31	0.623292309	0	-0.300792604	1
33	Kambi ya Mamba	10	2	2	5	7	0	7	98	Inside NNP	21.868	4.676323342	21.868	4.676323342	0.016	AcaciaSavannah	0	-0.382773579	10	1.887091731	5	3.133619611	2	0.645726118	0	-0.485239904	0	-0.324893145	0	-0.333699433	11	1.47534102	35	2.123361337	2	-0.678126712	3	-0.343812729	0	-0.458542038	2	0.905335541	0	-0.64583566	31	0.623292309	0	-0.300792604	1
33	Kambi ya Mamba	10	3	1	2	3	0	3	98	Inside NNP	21.868	4.676323342	21.868	4.676323342	0.016	AcaciaSavannah	0	-0.382773579	10	1.887091731	5	3.133619611	2	0.645726118	0	-0.485239904	0	-0.324893145	0	-0.333699433	11	1.47534102	35	2.123361337	2	-0.678126712	3	-0.343812729	0	-0.458542038	2	0.905335541	0	-0.64583566	31	0.623292309	0	-0.300792604	1
33	Kambi ya Mamba	10	4	4	0	4	0	4	98	Inside NNP	21.868	4.676323342	21.868	4.676323342	0.016	AcaciaSavannah	0	-0.382773579	10	1.887091731	5	3.133619611	2	0.645726118	0	-0.485239904	0	-0.324893145	0	-0.333699433	11	1.47534102	35	2.123361337	2	-0.678126712	3	-0.343812729	0	-0.458542038	2	0.905335541	0	-0.64583566	31	0.623292309	0	-0.300792604	1
33	Kambi ya Mamba	10	5	4	0	4	1	5	98	Inside NNP	21.868	4.676323342	21.868	4.676323342	0.016	AcaciaSavannah	0	-0.382773579	10	1.887091731	5	3.133619611	2	0.645726118	0	-0.485239904	0	-0.324893145	0	-0.333699433	11	1.47534102	35	2.123361337	2	-0.678126712	3	-0.343812729	0	-0.458542038	2	0.905335541	0	-0.64583566	31	0.623292309	0	-0.300792604	1
33	Kambi ya Mamba	10	6	5	2	7	0	7	98	Inside NNP	21.868	4.676323342	21.868	4.676323342	0.016	AcaciaSavannah	0	-0.382773579	10	1.887091731	5	3.133619611	2	0.645726118	0	-0.485239904	0	-0.324893145	0	-0.333699433	11	1.47534102	35	2.123361337	2	-0.678126712	3	-0.343812729	0	-0.458542038	2	0.905335541	0	-0.64583566	31	0.623292309	0	-0.300792604	1
33	Kambi ya Mamba	10	7	5	2	7	0	7	98	Inside NNP	21.868	4.676323342	21.868	4.676323342	0.016	AcaciaSavannah	0	-0.382773579	10	1.887091731	5	3.133619611	2	0.645726118	0	-0.485239904	0	-0.324893145	0	-0.333699433	11	1.47534102	35	2.123361337	2	-0.678126712	3	-0.343812729	0	-0.458542038	2	0.905335541	0	-0.64583566	31	0.623292309	0	-0.300792604	1
33	Kambi ya Mamba	10	8	1	2	3	0	3	98	Inside NNP	21.868	4.676323342	21.868	4.676323342	0.016	AcaciaSavannah	0	-0.382773579	10	1.887091731	5	3.133619611	2	0.645726118	0	-0.485239904	0	-0.324893145	0	-0.333699433	11	1.47534102	35	2.123361337	2	-0.678126712	3	-0.343812729	0	-0.458542038	2	0.905335541	0	-0.64583566	31	0.623292309	0	-0.300792604	1
33	Kambi ya Mamba	10	9	2	1	3	0	3	98	Inside NNP	21.868	4.676323342	21.868	4.676323342	0.016	AcaciaSavannah	0	-0.382773579	10	1.887091731	5	3.133619611	2	0.645726118	0	-0.485239904	0	-0.324893145	0	-0.333699433	11	1.47534102	35	2.123361337	2	-0.678126712	3	-0.343812729	0	-0.458542038	2	0.905335541	0	-0.64583566	31	0.623292309	0	-0.300792604	1
33	Kambi ya Mamba	10	10	6	2	8	1	9	98	Inside NNP	21.868	4.676323342	21.868	4.676323342	0.016	AcaciaSavannah	0	-0.382773579	10	1.887091731	5	3.133619611	2	0.645726118	0	-0.485239904	0	-0.324893145	0	-0.333699433	11	1.47534102	35	2.123361337	2	-0.678126712	3	-0.343812729	0	-0.458542038	2	0.905335541	0	-0.64583566	31	0.623292309	0	-0.300792604	1
34	Kambi ya Machuma	10	1	4	1	5	0	5	100	Inside NNP	22.558	4.749526292	22.558	4.749526292	0.05	AcaciaSavannah	0	-0.382773579	18	3.823843771	0	-0.482095325	0	-0.425904461	5	0.55455989	0	-0.324893145	1	2.919870036	8	0.869674706	32	1.892260615	3	-0.603206197	9	0.044845139	2	0.191753943	0	-0.355667534	0	-0.64583566	52	1.394404697	0	-0.300792604	1
34	Kambi ya Machuma	10	2	1	3	4	3	7	100	Inside NNP	22.558	4.749526292	22.558	4.749526292	0.05	AcaciaSavannah	0	-0.382773579	18	3.823843771	0	-0.482095325	0	-0.425904461	5	0.55455989	0	-0.324893145	1	2.919870036	8	0.869674706	32	1.892260615	3	-0.603206197	9	0.044845139	2	0.191753943	0	-0.355667534	0	-0.64583566	52	1.394404697	0	-0.300792604	1
34	Kambi ya Machuma	10	3	5	1	6	0	6	100	Inside NNP	22.558	4.749526292	22.558	4.749526292	0.05	AcaciaSavannah	0	-0.382773579	18	3.823843771	0	-0.482095325	0	-0.425904461	5	0.55455989	0	-0.324893145	1	2.919870036	8	0.869674706	32	1.892260615	3	-0.603206197	9	0.044845139	2	0.191753943	0	-0.355667534	0	-0.64583566	52	1.394404697	0	-0.300792604	1
34	Kambi ya Machuma	10	4	1	9	10	0	10	100	Inside NNP	22.558	4.749526292	22.558	4.749526292	0.05	AcaciaSavannah	0	-0.382773579	18	3.823843771	0	-0.482095325	0	-0.425904461	5	0.55455989	0	-0.324893145	1	2.919870036	8	0.869674706	32	1.892260615	3	-0.603206197	9	0.044845139	2	0.191753943	0	-0.355667534	0	-0.64583566	52	1.394404697	0	-0.300792604	1
34	Kambi ya Machuma	10	5	4	2	6	0	6	100	Inside NNP	22.558	4.749526292	22.558	4.749526292	0.05	AcaciaSavannah	0	-0.382773579	18	3.823843771	0	-0.482095325	0	-0.425904461	5	0.55455989	0	-0.324893145	1	2.919870036	8	0.869674706	32	1.892260615	3	-0.603206197	9	0.044845139	2	0.191753943	0	-0.355667534	0	-0.64583566	52	1.394404697	0	-0.300792604	1
34	Kambi ya Machuma	10	6	5	6	11	0	11	100	Inside NNP	22.558	4.749526292	22.558	4.749526292	0.05	AcaciaSavannah	0	-0.382773579	18	3.823843771	0	-0.482095325	0	-0.425904461	5	0.55455989	0	-0.324893145	1	2.919870036	8	0.869674706	32	1.892260615	3	-0.603206197	9	0.044845139	2	0.191753943	0	-0.355667534	0	-0.64583566	52	1.394404697	0	-0.300792604	1
34	Kambi ya Machuma	10	7	2	2	4	0	4	100	Inside NNP	22.558	4.749526292	22.558	4.749526292	0.05	AcaciaSavannah	0	-0.382773579	18	3.823843771	0	-0.482095325	0	-0.425904461	5	0.55455989	0	-0.324893145	1	2.919870036	8	0.869674706	32	1.892260615	3	-0.603206197	9	0.044845139	2	0.191753943	0	-0.355667534	0	-0.64583566	52	1.394404697	0	-0.300792604	1
34	Kambi ya Machuma	10	8	3	9	12	0	12	100	Inside NNP	22.558	4.749526292	22.558	4.749526292	0.05	AcaciaSavannah	0	-0.382773579	18	3.823843771	0	-0.482095325	0	-0.425904461	5	0.55455989	0	-0.324893145	1	2.919870036	8	0.869674706	32	1.892260615	3	-0.603206197	9	0.044845139	2	0.191753943	0	-0.355667534	0	-0.64583566	52	1.394404697	0	-0.300792604	1
34	Kambi ya Machuma	10	9	5	7	12	0	12	100	Inside NNP	22.558	4.749526292	22.558	4.749526292	0.05	AcaciaSavannah	0	-0.382773579	18	3.823843771	0	-0.482095325	0	-0.425904461	5	0.55455989	0	-0.324893145	1	2.919870036	8	0.869674706	32	1.892260615	3	-0.603206197	9	0.044845139	2	0.191753943	0	-0.355667534	0	-0.64583566	52	1.394404697	0	-0.300792604	1
34	Kambi ya Machuma	10	10	8	1	9	0	9	100	Inside NNP	22.558	4.749526292	22.558	4.749526292	0.05	AcaciaSavannah	0	-0.382773579	18	3.823843771	0	-0.482095325	0	-0.425904461	5	0.55455989	0	-0.324893145	1	2.919870036	8	0.869674706	32	1.892260615	3	-0.603206197	9	0.044845139	2	0.191753943	0	-0.355667534	0	-0.64583566	52	1.394404697	0	-0.300792604	1
35	Serengeti ndogo	10	1	6	1	7	0	7	95	Inside NNP	21.288	4.613892066	21.288	4.613892066	0.013	AcaciaSavannah	0	-0.382773579	8	1.402903721	0	-0.482095325	4	1.717356696	0	-0.485239904	0	-0.324893145	0	-0.333699433	0	-0.745435463	20	0.967857726	1	-0.753047227	1	-0.473365352	0	-0.458542038	0	-0.355667534	0	-0.64583566	72	2.128797448	0	-0.300792604	0
35	Serengeti ndogo	10	2	1	10	11	0	11	95	Inside NNP	21.288	4.613892066	21.288	4.613892066	0.013	AcaciaSavannah	0	-0.382773579	8	1.402903721	0	-0.482095325	4	1.717356696	0	-0.485239904	0	-0.324893145	0	-0.333699433	0	-0.745435463	20	0.967857726	1	-0.753047227	1	-0.473365352	0	-0.458542038	0	-0.355667534	0	-0.64583566	72	2.128797448	0	-0.300792604	0
35	Serengeti ndogo	10	3	10	11	21	1	22	95	Inside NNP	21.288	4.613892066	21.288	4.613892066	0.013	AcaciaSavannah	0	-0.382773579	8	1.402903721	0	-0.482095325	4	1.717356696	0	-0.485239904	0	-0.324893145	0	-0.333699433	0	-0.745435463	20	0.967857726	1	-0.753047227	1	-0.473365352	0	-0.458542038	0	-0.355667534	0	-0.64583566	72	2.128797448	0	-0.300792604	0
35	Serengeti ndogo	10	4	2	0	2	1	3	95	Inside NNP	21.288	4.613892066	21.288	4.613892066	0.013	AcaciaSavannah	0	-0.382773579	8	1.402903721	0	-0.482095325	4	1.717356696	0	-0.485239904	0	-0.324893145	0	-0.333699433	0	-0.745435463	20	0.967857726	1	-0.753047227	1	-0.473365352	0	-0.458542038	0	-0.355667534	0	-0.64583566	72	2.128797448	0	-0.300792604	0
35	Serengeti ndogo	10	5	5	5	10	0	10	95	Inside NNP	21.288	4.613892066	21.288	4.613892066	0.013	AcaciaSavannah	0	-0.382773579	8	1.402903721	0	-0.482095325	4	1.717356696	0	-0.485239904	0	-0.324893145	0	-0.333699433	0	-0.745435463	20	0.967857726	1	-0.753047227	1	-0.473365352	0	-0.458542038	0	-0.355667534	0	-0.64583566	72	2.128797448	0	-0.300792604	0
35	Serengeti ndogo	10	6	2	8	10	0	10	95	Inside NNP	21.288	4.613892066	21.288	4.613892066	0.013	AcaciaSavannah	0	-0.382773579	8	1.402903721	0	-0.482095325	4	1.717356696	0	-0.485239904	0	-0.324893145	0	-0.333699433	0	-0.745435463	20	0.967857726	1	-0.753047227	1	-0.473365352	0	-0.458542038	0	-0.355667534	0	-0.64583566	72	2.128797448	0	-0.300792604	0
35	Serengeti ndogo	10	7	1	8	9	0	9	95	Inside NNP	21.288	4.613892066	21.288	4.613892066	0.013	AcaciaSavannah	0	-0.382773579	8	1.402903721	0	-0.482095325	4	1.717356696	0	-0.485239904	0	-0.324893145	0	-0.333699433	0	-0.745435463	20	0.967857726	1	-0.753047227	1	-0.473365352	0	-0.458542038	0	-0.355667534	0	-0.64583566	72	2.128797448	0	-0.300792604	0
35	Serengeti ndogo	10	8	2	8	10	1	11	95	Inside NNP	21.288	4.613892066	21.288	4.613892066	0.013	AcaciaSavannah	0	-0.382773579	8	1.402903721	0	-0.482095325	4	1.717356696	0	-0.485239904	0	-0.324893145	0	-0.333699433	0	-0.745435463	20	0.967857726	1	-0.753047227	1	-0.473365352	0	-0.458542038	0	-0.355667534	0	-0.64583566	72	2.128797448	0	-0.300792604	0
35	Serengeti ndogo	10	9	11	10	21	0	21	95	Inside NNP	21.288	4.613892066	21.288	4.613892066	0.013	AcaciaSavannah	0	-0.382773579	8	1.402903721	0	-0.482095325	4	1.717356696	0	-0.485239904	0	-0.324893145	0	-0.333699433	0	-0.745435463	20	0.967857726	1	-0.753047227	1	-0.473365352	0	-0.458542038	0	-0.355667534	0	-0.64583566	72	2.128797448	0	-0.300792604	0
35	Serengeti ndogo	10	10	20	6	26	0	26	95	Inside NNP	21.288	4.613892066	21.288	4.613892066	0.013	AcaciaSavannah	0	-0.382773579	8	1.402903721	0	-0.482095325	4	1.717356696	0	-0.485239904	0	-0.324893145	0	-0.333699433	0	-0.745435463	20	0.967857726	1	-0.753047227	1	-0.473365352	0	-0.458542038	0	-0.355667534	0	-0.64583566	72	2.128797448	0	-0.300792604	0
36	Kambi ya Makutano	9	1	7	4	11	0	11	100	Inside NNP	28.094	5.300377345	28.094	5.300377345	0.022	AcaciaSavannah	0	-0.382773579	10	1.887091731	0	-0.482095325	0	-0.425904461	0	-0.485239904	0	-0.324893145	0	-0.333699433	1	-0.543546691	31	1.815227041	4	-0.528285682	3	-0.343812729	1	-0.133394047	0	-0.355667534	0	-0.64583566	58	1.614722522	0	-0.300792604	2
36	Kambi ya Makutano	9	2	9	5	14	1	15	100	Inside NNP	28.094	5.300377345	28.094	5.300377345	0.022	AcaciaSavannah	0	-0.382773579	10	1.887091731	0	-0.482095325	0	-0.425904461	0	-0.485239904	0	-0.324893145	0	-0.333699433	1	-0.543546691	31	1.815227041	4	-0.528285682	3	-0.343812729	1	-0.133394047	0	-0.355667534	0	-0.64583566	58	1.614722522	0	-0.300792604	2
36	Kambi ya Makutano	9	3	4	3	7	0	7	100	Inside NNP	28.094	5.300377345	28.094	5.300377345	0.022	AcaciaSavannah	0	-0.382773579	10	1.887091731	0	-0.482095325	0	-0.425904461	0	-0.485239904	0	-0.324893145	0	-0.333699433	1	-0.543546691	31	1.815227041	4	-0.528285682	3	-0.343812729	1	-0.133394047	0	-0.355667534	0	-0.64583566	58	1.614722522	0	-0.300792604	2
36	Kambi ya Makutano	9	4	1	7	8	2	10	100	Inside NNP	28.094	5.300377345	28.094	5.300377345	0.022	AcaciaSavannah	0	-0.382773579	10	1.887091731	0	-0.482095325	0	-0.425904461	0	-0.485239904	0	-0.324893145	0	-0.333699433	1	-0.543546691	31	1.815227041	4	-0.528285682	3	-0.343812729	1	-0.133394047	0	-0.355667534	0	-0.64583566	58	1.614722522	0	-0.300792604	2
36	Kambi ya Makutano	9	5	3	1	4	5	9	100	Inside NNP	28.094	5.300377345	28.094	5.300377345	0.022	AcaciaSavannah	0	-0.382773579	10	1.887091731	0	-0.482095325	0	-0.425904461	0	-0.485239904	0	-0.324893145	0	-0.333699433	1	-0.543546691	31	1.815227041	4	-0.528285682	3	-0.343812729	1	-0.133394047	0	-0.355667534	0	-0.64583566	58	1.614722522	0	-0.300792604	2
36	Kambi ya Makutano	9	6	8	0	8	1	9	100	Inside NNP	28.094	5.300377345	28.094	5.300377345	0.022	AcaciaSavannah	0	-0.382773579	10	1.887091731	0	-0.482095325	0	-0.425904461	0	-0.485239904	0	-0.324893145	0	-0.333699433	1	-0.543546691	31	1.815227041	4	-0.528285682	3	-0.343812729	1	-0.133394047	0	-0.355667534	0	-0.64583566	58	1.614722522	0	-0.300792604	2
36	Kambi ya Makutano	9	7	3	0	3	0	3	100	Inside NNP	28.094	5.300377345	28.094	5.300377345	0.022	AcaciaSavannah	0	-0.382773579	10	1.887091731	0	-0.482095325	0	-0.425904461	0	-0.485239904	0	-0.324893145	0	-0.333699433	1	-0.543546691	31	1.815227041	4	-0.528285682	3	-0.343812729	1	-0.133394047	0	-0.355667534	0	-0.64583566	58	1.614722522	0	-0.300792604	2
36	Kambi ya Makutano	9	8	4	0	4	4	8	100	Inside NNP	28.094	5.300377345	28.094	5.300377345	0.022	AcaciaSavannah	0	-0.382773579	10	1.887091731	0	-0.482095325	0	-0.425904461	0	-0.485239904	0	-0.324893145	0	-0.333699433	1	-0.543546691	31	1.815227041	4	-0.528285682	3	-0.343812729	1	-0.133394047	0	-0.355667534	0	-0.64583566	58	1.614722522	0	-0.300792604	2
36	Kambi ya Makutano	9	9	5	4	9	0	9	100	Inside NNP	28.094	5.300377345	28.094	5.300377345	0.022	AcaciaSavannah	0	-0.382773579	10	1.887091731	0	-0.482095325	0	-0.425904461	0	-0.485239904	0	-0.324893145	0	-0.333699433	1	-0.543546691	31	1.815227041	4	-0.528285682	3	-0.343812729	1	-0.133394047	0	-0.355667534	0	-0.64583566	58	1.614722522	0	-0.300792604	2
37	Kambi ya Mawe	10	1	1	9	10	1	11	100	Inside NNP	24.499	4.949646452	24.499	4.949646452	0.09	AcaciaSavannah	0	-0.382773579	0	-0.533848319	0	-0.482095325	7	3.324802563	0	-0.485239904	0	-0.324893145	0	-0.333699433	4	0.062119622	16	0.659723429	1	-0.753047227	3	-0.343812729	0	-0.458542038	0	-0.355667534	0	-0.64583566	95	2.973349111	0	-0.300792604	0
37	Kambi ya Mawe	10	2	10	14	24	1	25	100	Inside NNP	24.499	4.949646452	24.499	4.949646452	0.09	AcaciaSavannah	0	-0.382773579	0	-0.533848319	0	-0.482095325	7	3.324802563	0	-0.485239904	0	-0.324893145	0	-0.333699433	4	0.062119622	16	0.659723429	1	-0.753047227	3	-0.343812729	0	-0.458542038	0	-0.355667534	0	-0.64583566	95	2.973349111	0	-0.300792604	0
37	Kambi ya Mawe	10	3	1	6	7	0	7	100	Inside NNP	24.499	4.949646452	24.499	4.949646452	0.09	AcaciaSavannah	0	-0.382773579	0	-0.533848319	0	-0.482095325	7	3.324802563	0	-0.485239904	0	-0.324893145	0	-0.333699433	4	0.062119622	16	0.659723429	1	-0.753047227	3	-0.343812729	0	-0.458542038	0	-0.355667534	0	-0.64583566	95	2.973349111	0	-0.300792604	0
37	Kambi ya Mawe	10	4	9	12	21	0	21	100	Inside NNP	24.499	4.949646452	24.499	4.949646452	0.09	AcaciaSavannah	0	-0.382773579	0	-0.533848319	0	-0.482095325	7	3.324802563	0	-0.485239904	0	-0.324893145	0	-0.333699433	4	0.062119622	16	0.659723429	1	-0.753047227	3	-0.343812729	0	-0.458542038	0	-0.355667534	0	-0.64583566	95	2.973349111	0	-0.300792604	0
37	Kambi ya Mawe	10	5	3	14	17	0	17	100	Inside NNP	24.499	4.949646452	24.499	4.949646452	0.09	AcaciaSavannah	0	-0.382773579	0	-0.533848319	0	-0.482095325	7	3.324802563	0	-0.485239904	0	-0.324893145	0	-0.333699433	4	0.062119622	16	0.659723429	1	-0.753047227	3	-0.343812729	0	-0.458542038	0	-0.355667534	0	-0.64583566	95	2.973349111	0	-0.300792604	0
37	Kambi ya Mawe	10	6	7	10	17	2	19	100	Inside NNP	24.499	4.949646452	24.499	4.949646452	0.09	AcaciaSavannah	0	-0.382773579	0	-0.533848319	0	-0.482095325	7	3.324802563	0	-0.485239904	0	-0.324893145	0	-0.333699433	4	0.062119622	16	0.659723429	1	-0.753047227	3	-0.343812729	0	-0.458542038	0	-0.355667534	0	-0.64583566	95	2.973349111	0	-0.300792604	0
37	Kambi ya Mawe	10	7	2	22	24	0	24	100	Inside NNP	24.499	4.949646452	24.499	4.949646452	0.09	AcaciaSavannah	0	-0.382773579	0	-0.533848319	0	-0.482095325	7	3.324802563	0	-0.485239904	0	-0.324893145	0	-0.333699433	4	0.062119622	16	0.659723429	1	-0.753047227	3	-0.343812729	0	-0.458542038	0	-0.355667534	0	-0.64583566	95	2.973349111	0	-0.300792604	0
37	Kambi ya Mawe	10	8	4	25	29	0	29	100	Inside NNP	24.499	4.949646452	24.499	4.949646452	0.09	AcaciaSavannah	0	-0.382773579	0	-0.533848319	0	-0.482095325	7	3.324802563	0	-0.485239904	0	-0.324893145	0	-0.333699433	4	0.062119622	16	0.659723429	1	-0.753047227	3	-0.343812729	0	-0.458542038	0	-0.355667534	0	-0.64583566	95	2.973349111	0	-0.300792604	0
37	Kambi ya Mawe	10	9	6	18	24	0	24	100	Inside NNP	24.499	4.949646452	24.499	4.949646452	0.09	AcaciaSavannah	0	-0.382773579	0	-0.533848319	0	-0.482095325	7	3.324802563	0	-0.485239904	0	-0.324893145	0	-0.333699433	4	0.062119622	16	0.659723429	1	-0.753047227	3	-0.343812729	0	-0.458542038	0	-0.355667534	0	-0.64583566	95	2.973349111	0	-0.300792604	0
37	Kambi ya Mawe	10	10	5	21	26	0	26	100	Inside NNP	24.499	4.949646452	24.499	4.949646452	0.09	AcaciaSavannah	0	-0.382773579	0	-0.533848319	0	-0.482095325	7	3.324802563	0	-0.485239904	0	-0.324893145	0	-0.333699433	4	0.062119622	16	0.659723429	1	-0.753047227	3	-0.343812729	0	-0.458542038	0	-0.355667534	0	-0.64583566	95	2.973349111	0	-0.300792604	0
38	Shughuli kubwa	10	1	0	7	7	2	9	100	Inside NNP	45.559	6.749740736	45.559	6.749740736	0.047	MiomboWoodland	1	0.170121591	1	-0.291754314	2	0.964190649	0	-0.425904461	0	-0.485239904	1	0	1	2.919870036	11	1.47534102	15	0.582689855	16	0.370760497	0	-0.538141663	0	-0.458542038	3	1.535837079	3	0.175498821	7	-0.257978992	2	1.503963019	1
38	Shughuli kubwa	10	2	1	9	10	1	11	100	Inside NNP	45.559	6.749740736	45.559	6.749740736	0.047	MiomboWoodland	1	0.170121591	1	-0.291754314	2	0.964190649	0	-0.425904461	0	-0.485239904	1	0	1	2.919870036	11	1.47534102	15	0.582689855	16	0.370760497	0	-0.538141663	0	-0.458542038	3	1.535837079	3	0.175498821	7	-0.257978992	2	1.503963019	1
38	Shughuli kubwa	10	3	0	12	12	1	13	100	Inside NNP	45.559	6.749740736	45.559	6.749740736	0.047	MiomboWoodland	1	0.170121591	1	-0.291754314	2	0.964190649	0	-0.425904461	0	-0.485239904	1	0	1	2.919870036	11	1.47534102	15	0.582689855	16	0.370760497	0	-0.538141663	0	-0.458542038	3	1.535837079	3	0.175498821	7	-0.257978992	2	1.503963019	1
38	Shughuli kubwa	10	4	1	2	3	0	3	100	Inside NNP	45.559	6.749740736	45.559	6.749740736	0.047	MiomboWoodland	1	0.170121591	1	-0.291754314	2	0.964190649	0	-0.425904461	0	-0.485239904	1	0	1	2.919870036	11	1.47534102	15	0.582689855	16	0.370760497	0	-0.538141663	0	-0.458542038	3	1.535837079	3	0.175498821	7	-0.257978992	2	1.503963019	1
38	Shughuli kubwa	10	5	1	11	12	0	12	100	Inside NNP	45.559	6.749740736	45.559	6.749740736	0.047	MiomboWoodland	1	0.170121591	1	-0.291754314	2	0.964190649	0	-0.425904461	0	-0.485239904	1	0	1	2.919870036	11	1.47534102	15	0.582689855	16	0.370760497	0	-0.538141663	0	-0.458542038	3	1.535837079	3	0.175498821	7	-0.257978992	2	1.503963019	1
38	Shughuli kubwa	10	6	0	4	4	1	5	100	Inside NNP	45.559	6.749740736	45.559	6.749740736	0.047	MiomboWoodland	1	0.170121591	1	-0.291754314	2	0.964190649	0	-0.425904461	0	-0.485239904	1	0	1	2.919870036	11	1.47534102	15	0.582689855	16	0.370760497	0	-0.538141663	0	-0.458542038	3	1.535837079	3	0.175498821	7	-0.257978992	2	1.503963019	1
38	Shughuli kubwa	10	7	0	10	10	1	11	100	Inside NNP	45.559	6.749740736	45.559	6.749740736	0.047	MiomboWoodland	1	0.170121591	1	-0.291754314	2	0.964190649	0	-0.425904461	0	-0.485239904	1	0	1	2.919870036	11	1.47534102	15	0.582689855	16	0.370760497	0	-0.538141663	0	-0.458542038	3	1.535837079	3	0.175498821	7	-0.257978992	2	1.503963019	1
38	Shughuli kubwa	10	8	0	4	4	2	6	100	Inside NNP	45.559	6.749740736	45.559	6.749740736	0.047	MiomboWoodland	1	0.170121591	1	-0.291754314	2	0.964190649	0	-0.425904461	0	-0.485239904	1	0	1	2.919870036	11	1.47534102	15	0.582689855	16	0.370760497	0	-0.538141663	0	-0.458542038	3	1.535837079	3	0.175498821	7	-0.257978992	2	1.503963019	1
38	Shughuli kubwa	10	9	1	11	12	0	12	100	Inside NNP	45.559	6.749740736	45.559	6.749740736	0.047	MiomboWoodland	1	0.170121591	1	-0.291754314	2	0.964190649	0	-0.425904461	0	-0.485239904	1	0	1	2.919870036	11	1.47534102	15	0.582689855	16	0.370760497	0	-0.538141663	0	-0.458542038	3	1.535837079	3	0.175498821	7	-0.257978992	2	1.503963019	1
38	Shughuli kubwa	10	10	1	1	2	0	2	100	Inside NNP	45.559	6.749740736	45.559	6.749740736	0.047	MiomboWoodland	1	0.170121591	1	-0.291754314	2	0.964190649	0	-0.425904461	0	-0.485239904	1	0	1	2.919870036	11	1.47534102	15	0.582689855	16	0.370760497	0	-0.538141663	0	-0.458542038	3	1.535837079	3	0.175498821	7	-0.257978992	2	1.503963019	1
39	Bwawa la Chatu	1	1	1	2	3	1	4	99	Inside NNP	21.915	4.68134596	21.915	4.68134596	18.034	MiomboWoodland	0	-0.382773579	1	-0.291754314	0	-0.482095325	0	-0.425904461	8	1.178439766	0	-0.324893145	0	-0.333699433	7	0.667785935	1	-0.495780182	25	1.045045132	39	1.988134478	0	-0.458542038	0	-0.355667534	0	-0.64583566	8	-0.221259354	0	-0.300792604	0
40	Bwawa la Umeme	10	1	0	0	0	2	2	70	Inside NNP	41.47	6.439720491	16.415	4.051542916	1.827	AcaciaSavannah	1	0.170121591	10	1.887091731	0	-0.482095325	0	-0.425904461	5	0.55455989	3	0.64978629	0	-0.333699433	1	-0.543546691	10	0.197521985	4	-0.528285682	2	-0.408589041	1	-0.133394047	0	-0.355667534	0	-0.64583566	12	-0.074380804	3	2.40634083	7
40	Bwawa la Umeme	10	2	13	0	13	0	13	70	Inside NNP	41.47	6.439720491	16.415	4.051542916	1.827	AcaciaSavannah	1	0.170121591	10	1.887091731	0	-0.482095325	0	-0.425904461	5	0.55455989	3	0.64978629	0	-0.333699433	1	-0.543546691	10	0.197521985	4	-0.528285682	2	-0.408589041	1	-0.133394047	0	-0.355667534	0	-0.64583566	12	-0.074380804	3	2.40634083	7
40	Bwawa la Umeme	10	3	10	0	10	2	12	70	Inside NNP	41.47	6.439720491	16.415	4.051542916	1.827	AcaciaSavannah	1	0.170121591	10	1.887091731	0	-0.482095325	0	-0.425904461	5	0.55455989	3	0.64978629	0	-0.333699433	1	-0.543546691	10	0.197521985	4	-0.528285682	2	-0.408589041	1	-0.133394047	0	-0.355667534	0	-0.64583566	12	-0.074380804	3	2.40634083	7
40	Bwawa la Umeme	10	4	6	1	7	2	9	70	Inside NNP	41.47	6.439720491	16.415	4.051542916	1.827	AcaciaSavannah	1	0.170121591	10	1.887091731	0	-0.482095325	0	-0.425904461	5	0.55455989	3	0.64978629	0	-0.333699433	1	-0.543546691	10	0.197521985	4	-0.528285682	2	-0.408589041	1	-0.133394047	0	-0.355667534	0	-0.64583566	12	-0.074380804	3	2.40634083	7
40	Bwawa la Umeme	10	5	3	0	3	0	3	70	Inside NNP	41.47	6.439720491	16.415	4.051542916	1.827	AcaciaSavannah	1	0.170121591	10	1.887091731	0	-0.482095325	0	-0.425904461	5	0.55455989	3	0.64978629	0	-0.333699433	1	-0.543546691	10	0.197521985	4	-0.528285682	2	-0.408589041	1	-0.133394047	0	-0.355667534	0	-0.64583566	12	-0.074380804	3	2.40634083	7
40	Bwawa la Umeme	10	6	9	0	9	1	10	70	Inside NNP	41.47	6.439720491	16.415	4.051542916	1.827	AcaciaSavannah	1	0.170121591	10	1.887091731	0	-0.482095325	0	-0.425904461	5	0.55455989	3	0.64978629	0	-0.333699433	1	-0.543546691	10	0.197521985	4	-0.528285682	2	-0.408589041	1	-0.133394047	0	-0.355667534	0	-0.64583566	12	-0.074380804	3	2.40634083	7
40	Bwawa la Umeme	10	7	9	0	9	0	9	70	Inside NNP	41.47	6.439720491	16.415	4.051542916	1.827	AcaciaSavannah	1	0.170121591	10	1.887091731	0	-0.482095325	0	-0.425904461	5	0.55455989	3	0.64978629	0	-0.333699433	1	-0.543546691	10	0.197521985	4	-0.528285682	2	-0.408589041	1	-0.133394047	0	-0.355667534	0	-0.64583566	12	-0.074380804	3	2.40634083	7
40	Bwawa la Umeme	10	8	13	2	15	2	17	70	Inside NNP	41.47	6.439720491	16.415	4.051542916	1.827	AcaciaSavannah	1	0.170121591	10	1.887091731	0	-0.482095325	0	-0.425904461	5	0.55455989	3	0.64978629	0	-0.333699433	1	-0.543546691	10	0.197521985	4	-0.528285682	2	-0.408589041	1	-0.133394047	0	-0.355667534	0	-0.64583566	12	-0.074380804	3	2.40634083	7
40	Bwawa la Umeme	10	9	10	0	10	1	11	70	Inside NNP	41.47	6.439720491	16.415	4.051542916	1.827	AcaciaSavannah	1	0.170121591	10	1.887091731	0	-0.482095325	0	-0.425904461	5	0.55455989	3	0.64978629	0	-0.333699433	1	-0.543546691	10	0.197521985	4	-0.528285682	2	-0.408589041	1	-0.133394047	0	-0.355667534	0	-0.64583566	12	-0.074380804	3	2.40634083	7
40	Bwawa la Umeme	10	10	5	1	6	1	7	70	Inside NNP	41.47	6.439720491	16.415	4.051542916	1.827	AcaciaSavannah	1	0.170121591	10	1.887091731	0	-0.482095325	0	-0.425904461	5	0.55455989	3	0.64978629	0	-0.333699433	1	-0.543546691	10	0.197521985	4	-0.528285682	2	-0.408589041	1	-0.133394047	0	-0.355667534	0	-0.64583566	12	-0.074380804	3	2.40634083	7
[truncated: 49 more columns]
